# Supplementary material for: A Streamlined High-Throughput Plasma Proteomics Platform for Clinical Proteomics with Improved Proteome Coverage, Reproducibility, and Robustness
Source: J Am Soc Mass Spectrom. 2023 Mar 28;34(4):754–62. doi: 10.1021/jasms.3c00022 (PMC10080683; doi:10.1021/jasms.3c00022)
Supplement: Supplementary file 1 — js3c00022_si_002.xlsx [file js3c00022_si_002.xlsx]

## Sheet: SuppTable1
Supplementary table S1. List of 512 quantified protein groups with log-transformed intensities. Samples include 20 BioIVT plasma, serum, and low/high oxylipin level plasma, as well as 8 pooled QC plasma.
Protein.Group	Protein.Ids	Protein.Names	Genes	First.Protein.Description	60SPD_DIA_quant_TR01_QC_01.raw	60SPD_DIA_quant_TR01_QC_02.raw	60SPD_DIA_quant_TR01_QC_03.raw	60SPD_DIA_quant_TR01_QC_04.raw	60SPD_DIA_quant_TR01_QC_05.raw	60SPD_DIA_quant_TR01_QC_06.raw	60SPD_DIA_quant_TR01_QC_07.raw	60SPD_DIA_quant_TR01_QC_08.raw	60SPD_DIA_quant_TR01_HighOxy_BR01.raw	60SPD_DIA_quant_TR01_HighOxy_BR02.raw	60SPD_DIA_quant_TR01_HighOxy_BR03.raw	60SPD_DIA_quant_TR01_HighOxy_BR04.raw	60SPD_DIA_quant_TR01_HighOxy_BR05.raw	60SPD_DIA_quant_TR01_HighOxy_BR06.raw	60SPD_DIA_quant_TR01_HighOxy_BR07.raw	60SPD_DIA_quant_TR01_HighOxy_BR08.raw	60SPD_DIA_quant_TR01_HighOxy_BR09.raw	60SPD_DIA_quant_TR01_HighOxy_BR10.raw	60SPD_DIA_quant_TR01_HighOxy_BR11.raw	60SPD_DIA_quant_TR01_HighOxy_BR12.raw	60SPD_DIA_quant_TR01_HighOxy_BR13.raw	60SPD_DIA_quant_TR01_HighOxy_BR14.raw	60SPD_DIA_quant_TR01_HighOxy_BR15.raw	60SPD_DIA_quant_TR01_HighOxy_BR16.raw	60SPD_DIA_quant_TR01_HighOxy_BR17.raw	60SPD_DIA_quant_TR01_HighOxy_BR18.raw	60SPD_DIA_quant_TR01_HighOxy_BR19.raw	60SPD_DIA_quant_TR01_HighOxy_BR20.raw	60SPD_DIA_quant_TR01_LowOxy_BR01.raw	60SPD_DIA_quant_TR01_LowOxy_BR02.raw	60SPD_DIA_quant_TR01_LowOxy_BR03.raw	60SPD_DIA_quant_TR01_LowOxy_BR04.raw	60SPD_DIA_quant_TR01_LowOxy_BR05.raw	60SPD_DIA_quant_TR01_LowOxy_BR06.raw	60SPD_DIA_quant_TR01_LowOxy_BR07.raw	60SPD_DIA_quant_TR01_LowOxy_BR08.raw	60SPD_DIA_quant_TR01_LowOxy_BR09.raw	60SPD_DIA_quant_TR01_LowOxy_BR10.raw	60SPD_DIA_quant_TR01_LowOxy_BR11.raw	60SPD_DIA_quant_TR01_LowOxy_BR12.raw	60SPD_DIA_quant_TR01_LowOxy_BR13.raw	60SPD_DIA_quant_TR01_LowOxy_BR14.raw	60SPD_DIA_quant_TR01_LowOxy_BR15.raw	60SPD_DIA_quant_TR01_LowOxy_BR16.raw	60SPD_DIA_quant_TR01_LowOxy_BR17.raw
A0A075B6H7	A0A075B6H7;P01624;A0A0C4DH55	KV37_HUMAN	IGKV3-7	Probable non-functional immunoglobulin kappa variable 3-7	25.9126	25.7463	25.6559	25.6021	25.7549	25.7308	25.7404	25.6757	25.6798	25.7231	25.6802	25.6771	25.7032	25.8181	25.9402	25.9007	25.8303	25.9001	25.6976	25.6509	25.7613	25.8797	25.7881	25.7967	25.8663	25.9128	25.8484	25.8008	25.6651	25.667	25.6721	25.5442	25.7122	25.6871	25.651	25.7301	25.6319	25.7365	25.7295	25.6686	25.6818	25.747	25.6946	25.6962	25.739
A0A075B6H9	A0A075B6H9	LV469_HUMAN	IGLV4-69	Immunoglobulin lambda variable 4-69	21.5729	21.7068	21.9403	21.8773	21.8701	21.5131	21.2181	21.2793	21.3623	21.4516	21.5503	21.5821	21.6527	21.3387	21.3169	21.4207	21.2881	21.3773	21.0176	21.6676	21.5239	21.5325	21.3635	21.2861	21.6056	21.0088	21.2049	21.6522	21.4727	21.5846	21.5427	21.7732	21.6505	21.5556	21.5089	21.5907	21.6476	20.983	21.6646	21.3525	21.5605	21.6255	21.4483	21.7542	21.1722
A0A075B6I0	A0A075B6I0	LV861_HUMAN	IGLV8-61	Immunoglobulin lambda variable 8-61	21.2509	21.1267	21.1296	21.1984	21.164	21.2279	21.0841	21.199	20.8903	20.9746	20.8189	20.9649	20.9199	20.9024	20.978	20.9549	20.8605	20.7322	20.7718	20.7612	20.7185	20.7468	20.9117	20.6202	20.9193	21.0887	20.8227	20.7855	21.0132	21.0054	20.955	21.14	20.9831	20.9147	21.0423	21.0216	21.2147	20.5659	20.8966	20.939	20.9381	20.9541	20.8836	20.9806	20.904
A0A075B6J9	A0A075B6J9	LV218_HUMAN	IGLV2-18	Immunoglobulin lambda variable 2-18	19.4368	19.284	19.2723	18.7733	18.5065	19.4938	19.1629	18.271	19.5492	19.4069	19.5744	19.719	19.784	19.2775	19.0178	19.5143	19.3931	18.9654	19.6753	18.8093	19.121	19.6832	19.3366	19.4679	19.1755	19.3315	19.4158	19.4606	19.4451	19.7175	19.7162	19.7736	19.5487	19.4617	19.551	19.493	19.6044	18.6249	19.3566	19.5048	19.5252	19.0991	19.7291	19.1433	17.7423
A0A075B6K4	A0A075B6K4	LV310_HUMAN	IGLV3-10	Immunoglobulin lambda variable 3-10	19.243	19.1738	19.094	19.0329	18.9142	19.0424	19.0856	18.9631	18.6565	18.9545	19.0572	19.1291	19.2759	18.9499	19.0975	18.9941	19.1339	19	18.8464	19.0491	18.9398	19.1849	19.0461	19.0043	19.1711	19.2982	19.2325	19.1402	19.0139	18.9004	18.8144	19.0447	19.3338	18.9141	18.7718	18.9942	19.1977	18.7892	18.8709	18.7279	19.0154	18.9545	18.9037	18.961	18.8074
A0A075B6P5;P01615	P01615;A0A075B6P5	KV228_HUMAN;KVD28_HUMAN	IGKV2-28;IGKV2D-28	Immunoglobulin kappa variable 2-28	22.6455	23.0511	22.9733	22.9567	23.0794	22.9739	22.9274	22.9284	23.0756	23.0953	22.9923	23.0679	23.1025	22.9189	22.9713	23.0602	23.2834	22.8864	22.9352	23.179	23.0419	22.9939	23.0873	23.0217	22.9784	23.1047	23.1575	23.0345	23.075	22.9935	23.0188	23.0894	23.0454	23.0304	23.1169	23.0011	23.1417	22.7258	22.9121	22.9384	23.0239	23.0191	22.9117	22.896	23.0169
A0A075B6R2	A0A075B6R2	HV404_HUMAN	IGHV4-4	Immunoglobulin heavy variable 4-4	19.1703	19.1369	19.0177	18.8724	19.0706	18.9821	19.0593	18.77	19.0077	19.1781	19.1164	19.0385	19.1376	19.1929	19.3767	19.1421	19.4818	19.2693	19.1896	19.1929	19.0631	19.1375	19.248	19.1415	19.1546	19.3263	19.4419	19.276	19.1155	19.1372	19.056	19.1681	19.3027	19.1076	19.184	19.0301	19.1212	19.2373	19.2801	19.1623	19.1394	19.1365	19.2138	19.2687	19.1406
A0A075B6S2	A0A075B6S2;A2NJV5	KVD29_HUMAN	IGKV2D-29	Immunoglobulin kappa variable 2D-29	23.853	24.1749	23.8726	23.79	23.8727	23.8724	23.9107	23.9347	23.8763	23.7889	23.8614	23.8311	23.8178	23.7461	23.7215	23.701	23.6483	23.7753	23.6842	23.7992	23.7443	23.8092	23.7952	23.7838	23.7842	23.8041	23.804	23.77	23.7519	23.7271	23.7655	23.7102	23.6405	23.7082	23.6316	23.6817	23.7038	23.6078	23.6755	23.6094	23.6377	23.6376	23.5541	23.6434	23.6435
A0A075B6S5	A0A075B6S5	KV127_HUMAN	IGKV1-27	Immunoglobulin kappa variable 1-27	20.7084	20.8846	20.6838	20.8157	21.0517	20.9611	20.997	20.8675	20.818	20.827	20.8065	20.7901	20.832	20.8528	20.7949	20.8104	20.8786	20.8208	20.8209	20.8958	20.8369	20.7763	20.7616	20.719	20.7038	21.0201	20.8972	20.6517	20.8616	20.7287	20.7532	20.604	20.7802	20.7326	20.8108	20.7333	20.6398	20.7878	20.8147	20.9342	20.7711	20.7633	20.8107	21.0077	20.7328
A0A087WSY6	A0A087WSY6	KVD15_HUMAN	IGKV3D-15	Immunoglobulin kappa variable 3D-15	21.8205	21.8077	22.0344	22.0847	21.94	22.2288	22.2803	22.1856	22.2068	21.944	22.1335	22.0948	21.94	21.9726	22.1167	22.0625	22.0037	21.7686	22.0319	22.0238	21.92	21.9899	21.9834	21.8376	21.7794	22.0537	22.1542	21.7975	21.9403	21.9754	21.824	22.0456	21.8315	21.9572	22.0067	21.8758	21.8071	21.9092	21.9972	21.8055	22.0304	21.8747	21.8792	21.8208	21.946
A0A087WW87;P01614	P01614;A0A087WW87	KV240_HUMAN;KVD40_HUMAN	IGKV2-40;IGKV2D-40	Immunoglobulin kappa variable 2-40	18.0884	17.5094	17.6556	17.8521	17.717	17.7654	17.8696	17.8573	18.0316	18.0134	18.0224	18.1459	18.0028	17.7896	17.7994	17.8836	17.653	17.8824	17.9442	18.2431	17.8003	18.0928	18.0454	17.9372	17.9027	17.947	17.9042	17.7952	17.7671	17.7378	17.792	18.005	17.961	17.9064	17.9195	17.9586	18.0028	17.567	17.8486	17.7812	17.7833	17.9243	17.6148	17.7409	18.0111
A0A0A0MS14	A0A0A0MS14	HV145_HUMAN	IGHV1-45	Immunoglobulin heavy variable 1-45	19.2185	19.4181	19.4547	19.4515	19.3391	19.122	19.3477	19.3522	19.9632	18.988	19.6601	19.7705	19.0157	19.1565	19.6406	19.5554	19.5527	19.0384	18.8398	18.6304	18.6585	18.299	19.6983	19.6189	18.5949	19.7385	19.5685	19.3707	19.5597	18.6243	18.9237	18.8569	18.9062	18.8017	19.1443	19.1878	18.5232	19.9937	19.4978	19.5445	18.8609	18.6267	18.5012	19.3114	19.2146
A0A0A0MS15	A0A0A0MS15;A0A0B4J1V6	HV349_HUMAN	IGHV3-49	Immunoglobulin heavy variable 3-49	26.9674	27.047	27.1836	27.1386	26.9978	27.0036	27.0294	27.0953	27.1588	27.1099	27.0444	27.106	27.0763	27.0352	26.986	27.0431	27.0123	26.9994	26.9957	27.0416	26.8867	27.0489	27.1074	27.0891	26.9441	27.1146	27.0261	26.8523	27.0555	27.0533	27.0539	27.0738	27.1259	27.0152	27.0997	27.1415	27.0332	27.0285	27.0513	27.0765	27.1117	27.0937	26.8689	27.0255	27.0201
A0A0A0MT36	A0A0C4DH26;A0A0A0MT36	KVD21_HUMAN	IGKV6D-21	Immunoglobulin kappa variable 6D-21	19.1641	19.4496	19.2641	19.4851	19.6111	19.5909	19.4954	19.613	19.4878	19.4098	19.3213	19.3508	19.2979	19.4054	19.4521	19.3336	19.3877	19.3733	19.4543	19.3783	19.2728	19.4603	19.4055	19.3326	19.3383	19.293	19.2912	19.3237	19.2237	19.2241	19.2472	19.3566	19.2594	19.2039	19.339	19.3212	19.1773	19.2668	19.4199	19.343	19.2473	19.286	19.2289	19.2101	19.2257
A0A0B4J1U7	A0A0B4J1U7	HV601_HUMAN	IGHV6-1	Immunoglobulin heavy variable 6-1	23.6419	23.3775	23.4916	23.5484	23.5175	23.4002	23.386	23.1384	23.463	23.356	23.2568	23.2491	23.2285	23.3588	23.3568	23.268	23.3802	23.3641	23.2506	23.2839	23.3314	23.3418	23.3667	23.293	23.363	23.0761	23.3407	23.4522	23.2533	23.2385	23.2058	23.1926	23.3393	23.2994	23.1767	23.3169	23.3056	23.3026	23.2872	23.3505	23.2849	23.2768	23.2821	23.4003	23.3894
A0A0B4J1V0	A0A0B4J1V0	HV315_HUMAN	IGHV3-15	Immunoglobulin heavy variable 3-15	21.5842	21.7322	21.9341	21.7887	21.7872	21.8166	21.9025	21.7928	21.9056	21.8653	21.9703	21.819	21.9158	21.7472	21.7537	21.7925	21.6988	21.85	21.8817	21.8656	21.8359	21.8551	21.9506	21.7578	21.8996	21.7877	21.8236	21.6191	21.8906	21.8525	21.8567	21.8597	21.8781	21.7735	21.9599	21.9182	21.8084	21.7735	21.9231	21.914	22.0242	21.8197	21.8294	21.9774	21.8294
A0A0B4J1V2	A0A0B4J1V2	HV226_HUMAN	IGHV2-26	Immunoglobulin heavy variable 2-26	19.4312	19.5499	19.6228	19.3455	19.5662	19.6294	19.5195	19.4363	19.4759	19.3586	19.5619	19.477	19.5201	19.5088	19.4795	19.1346	19.3512	19.5011	19.4715	19.4508	19.4487	19.4751	19.5288	19.491	19.5122	19.6515	19.3781	19.3083	19.5257	19.4526	19.5701	19.4243	19.5228	19.5555	19.5703	19.5504	19.6764	19.5009	19.4738	19.4644	19.459	19.505	19.4448	19.5326	19.2889
A0A0B4J1X5	P01764;P01772;P01767;A0A0C4DH42;A0A0B4J1X5;P0DP03;P0DP02;P01768	HV374_HUMAN	IGHV3-74	Immunoglobulin heavy variable 3-74	27.3809	27.4414	27.4584	27.4824	27.4952	27.46	27.3941	27.3874	27.5679	27.5951	27.5357	27.5052	27.4637	27.4318	27.4347	27.4087	27.3916	27.4909	27.5134	27.5088	27.5354	27.4791	27.5575	27.5167	27.4931	27.4619	27.5033	27.4668	27.3905	27.4566	27.4364	27.4341	27.4996	27.4913	27.4977	27.4899	27.4861	27.4771	27.4577	27.5621	27.5544	27.5331	27.4415	27.4409	27.5149
A0A0B4J1X8	A0A0B4J1X8	HV343_HUMAN	IGHV3-43	Immunoglobulin heavy variable 3-43	19.977	20.1315	20.1382	20.3063	20.2517	20.0722	19.9174	20.2848	20.2685	20.2226	20.2113	20.1952	20.082	20.2783	20.2006	20.1866	19.9999	20.2082	20.2809	20.2902	20.1597	20.1376	20.2659	20.1505	20.0823	20.1958	20.0802	20.0743	20.1044	20.1332	20.2179	20.0775	20.0212	20.1941	20.0663	20.0666	20.1783	20.2583	20.2749	20.1246	20.2369	20.1907	20.0971	20.094	20.1805
A0A0B4J1Y9	A0A0B4J1Y9	HV372_HUMAN	IGHV3-72	Immunoglobulin heavy variable 3-72	24.8524	24.9917	25.0948	24.8147	24.9924	24.933	24.8714	24.8634	24.9127	25.0117	24.8818	24.9356	24.8948	24.9128	24.8899	24.8347	24.7821	24.9179	24.8462	24.8568	24.8995	24.9061	24.9294	24.8628	24.88	24.8419	24.9122	24.904	24.8542	24.9043	24.8572	24.8309	24.9035	24.9007	24.8904	24.9362	24.8784	24.9108	24.9339	24.8928	24.8986	24.9057	24.8796	24.8979	24.9282
A0A0B4J2D9;P0DP09	A0A0B4J2D9;P0DP09	KV113_HUMAN;KVD13_HUMAN	IGKV1-13;IGKV1D-13	Immunoglobulin kappa variable 1D-13	22.7196	23.0218	22.8727	23.0714	22.9312	22.9034	23.058	23.0739	23.14	22.9845	22.941	22.935	22.862	22.9938	22.961	22.9463	22.7275	22.8511	22.9432	22.8625	22.8065	22.7846	23.1145	22.8197	22.9045	23.0456	22.9947	22.8605	22.7725	22.7197	22.6687	22.8943	22.8962	22.6909	22.8701	22.8703	22.7766	22.8716	22.9094	22.894	22.8554	22.846	22.6315	22.8216	22.8014
A0A0C4DH25	A0A0C4DH25	KVD20_HUMAN	IGKV3D-20	Immunoglobulin kappa variable 3D-20	25.1954	25.3204	25.07	25.0417	25.1849	25.1258	24.99	25.1116	23.579	24.1559	23.5852	24.2318	24.2568	24.2466	24.2343	24.2711	24.1448	24.2302	24.1089	24.0459	23.9482	23.9647	24.1042	23.9374	23.9918	24.4779	23.9776	24.1221	24.1722	24.2488	24.1885	24.1918	24.1318	24.2117	24.1754	24.1855	24.1584	24.1169	23.9287	23.9441	24.0137	24.0836	24.0764	23.9951	23.9576
A0A0C4DH30	A0A0C4DH30	HV316_HUMAN	IGHV3-16	Probable non-functional immunoglobulin heavy variable 3-16	19.3869	19.6546	19.5536	19.5986	19.4561	19.5488	19.3462	19.6896	19.6755	19.4181	19.4692	19.5307	19.406	19.5597	19.5562	19.4692	19.3814	19.5557	19.3951	19.2915	19.471	19.4416	19.5259	19.4093	19.4958	19.5592	19.4159	19.4266	19.4739	19.4037	19.4445	19.303	19.362	19.4843	19.3633	19.3945	19.3312	19.5835	19.4983	19.4362	19.3882	19.4932	19.4273	19.2156	19.2634
A0A0C4DH31	A0A0C4DH31	HV118_HUMAN	IGHV1-18	Immunoglobulin heavy variable 1-18	19.2433	18.94	19.6891	18.9168	19.5581	19.0573	19.4294	19.3487	19.3905	19.5666	19.5997	19.5696	19.5266	19.288	19.4283	19.3181	19.2923	18.9065	18.9967	19.3422	19.1335	19.1113	19.1352	19.031	19.128	18.9748	19.0937	19.2026	19.4586	19.4904	19.5435	19.7765	19.6649	19.3366	19.6738	19.603	19.8235	18.9869	19.4041	19.2869	19.3781	19.3213	19.3673	19.2391	19.2376
A0A0C4DH34	A0A0C4DH34	HV428_HUMAN	IGHV4-28	Immunoglobulin heavy variable 4-28	20.2189	20.0869	20.1906	20.4268	19.9986	20.0604	19.9465	19.9669	19.8909	19.7577	19.8746	19.7509	19.8866	20.0504	20.0546	19.963	20.2573	20.1725	19.9165	19.9448	19.8188	20.0063	19.9067	19.9682	19.9275	19.9602	20.0779	20.207	19.8639	19.7976	19.8726	19.9445	19.9335	19.9965	19.9284	19.9179	19.9507	20.1093	19.9357	19.9883	19.9016	19.9532	19.8706	19.9248	19.8241
A0A0C4DH35	A0A0C4DH35	HV335_HUMAN	IGHV3-35	Probable non-functional immunoglobulin heavy variable 3-35	20.6247	20.9407	20.7341	20.7565	20.8005	20.7698	20.6607	20.8273	21.0134	20.8127	20.768	20.782	20.7475	20.9968	20.9207	20.8026	20.6773	21.0512	20.9364	20.8891	20.8392	20.8689	21.0795	20.8378	20.9271	20.7698	20.8379	20.9885	20.8543	20.8867	20.729	20.5382	20.7235	20.8592	20.6693	20.6937	20.6256	21.0427	20.799	20.7585	20.8963	20.9058	20.8657	20.6036	20.8785
A0A0C4DH36	A0A0C4DH36	HV338_HUMAN	IGHV3-38	Probable non-functional immunoglobulin heavy variable 3-38	24.6041	24.852	24.8421	24.6865	24.7622	24.7766	24.8038	24.8504	24.7623	24.7556	24.7847	24.8397	24.7544	24.766	24.6297	24.7352	24.6705	24.7987	24.7581	24.7615	24.7799	24.6646	24.7988	24.6492	24.777	24.7567	24.7789	24.705	24.8522	24.8547	24.7264	24.8136	24.8547	24.8459	24.8041	24.7523	24.7258	24.7994	24.9561	24.8377	24.7679	24.8138	24.7228	24.7887	24.8208
A0A0C4DH38	A0A0C4DH38	HV551_HUMAN	IGHV5-51	Immunoglobulin heavy variable 5-51	20.3641	20.5685	20.6602	20.6208	20.7119	20.6249	20.8774	20.5527	20.6534	20.6391	20.518	20.5042	20.5744	20.6746	20.588	20.5341	20.6897	20.5348	20.6263	20.6904	20.5612	20.4794	20.7163	20.4854	20.4443	20.6938	20.5939	20.5868	20.6205	20.6338	20.5996	20.6796	20.7639	20.5812	20.7232	20.6403	20.6666	20.7494	20.8282	20.6753	20.7226	20.673	20.5416	20.6264	20.7096
A0A0C4DH43	P01814;A0A0C4DH43	HV70D_HUMAN	IGHV2-70D	Immunoglobulin heavy variable 2-70D	23.3615	23.0347	23.0551	22.999	22.9405	22.7372	23.1954	23.0923	22.731	22.9218	22.6021	23.04	22.7265	22.7105	22.8833	22.7023	22.7623	22.8983	22.7004	22.7029	22.8214	22.7882	22.6091	22.9599	22.8135	22.9436	22.847	22.7398	22.8389	22.8425	22.8822	22.9718	22.9427	22.9173	22.7666	22.8868	22.8598	22.7611	22.9069	23.1077	22.8573	22.876	22.7967	22.8454	22.92
A0A0C4DH67;A0A0C4DH69	A0A0C4DH69;A0A0C4DH67	KV108_HUMAN;KV109_HUMAN	IGKV1-8;IGKV1-9	Immunoglobulin kappa variable 1-8	20.2931	19.8468	20.1714	19.896	20.0666	20.1679	20.2749	20.0994	20.1365	20.1732	20.1128	20.2874	20.1746	20.1123	20.0843	20.2713	20.1509	20.0271	20.1361	20.2066	20.1422	20.2519	20.1483	20.0808	20.2115	20.0988	20.1296	20.0895	20.248	20.2005	20.2399	20.1769	20.2569	20.2587	20.2567	20.2322	20.2473	20.1679	20.2033	20.1458	20.2353	20.2148	20.1903	20.1912	20.2299
A0A0C4DH68	A0A0C4DH68;A0A075B6R9	KV224_HUMAN	IGKV2-24	Immunoglobulin kappa variable 2-24	20.592	21.0337	20.7255	20.794	20.8863	20.9221	20.9593	20.9231	21.0219	20.8534	20.8013	20.7134	20.7765	20.9631	20.9417	21.1021	20.9365	21.1305	20.9255	20.8922	20.982	20.8959	21.0236	20.9478	20.9307	21.2507	21.0384	21.0513	20.9114	20.7848	20.8842	20.9619	21.0135	20.8458	20.8825	20.9642	20.9433	20.9204	21.0159	21.0561	20.9882	20.9099	20.8443	21.1069	20.8116
A0M8Q6	A0M8Q6	IGLC7_HUMAN	IGLC7	Immunoglobulin lambda constant 7	17.0923	17.0335	17.1157	17.2199	17.2001	17.3144	17.1858	17.2599	17.3319	16.9158	17.0879	17.0644	17.0659	17.0649	17.1587	17.0562	16.9362	17.0373	17.0946	16.9677	16.711	16.8005	17.3468	16.8136	16.9367	17.4473	17.2885	16.6882	17.2903	16.8728	16.6205	16.7712	16.7296	16.7127	17.4534	17.0986	16.8147	17.3434	17.2865	16.7672	17.1634	16.7496	17.1725	17.4018	16.4751
A2NJV5	A2NJV5	KV229_HUMAN	IGKV2-29	Immunoglobulin kappa variable 2-29	20.7209	21.2586	20.9973	21.1676	21.2056	21.1648	21.1902	21.3382	21.2381	21.085	21.2409	21.2425	21.1178	21.26	21.2359	21.1258	21.6408	20.9872	21.1585	21.2393	21.1175	21.076	21.1259	21.2343	21.0788	21.2267	21.3063	21.1199	20.9949	21.02	20.9367	21.0406	20.9622	20.9986	21.0293	20.9715	20.9477	21.2178	21.096	21.1043	21.0357	21.0765	21.0562	20.9608	21.0496
B9A064	P0CF74;B9A064;P0DOY3;A0M8Q6;P0DOY2;P0DOX8;P0CG04	IGLL5_HUMAN	IGLL5	Immunoglobulin lambda-like polypeptide 5	26.8792	26.8892	26.8259	26.6221	26.8296	26.8111	26.6796	26.7571	26.7075	26.7953	26.6307	26.6467	26.683	26.5518	26.5389	26.7038	26.5315	26.6016	26.6735	26.7375	26.6852	26.7486	26.6503	26.6016	26.6585	26.5062	26.4741	26.6945	26.672	26.7476	26.7214	26.7637	26.8444	26.7119	26.6946	26.7247	26.8209	26.6057	26.6709	26.7275	26.6425	26.8157	26.702	26.5476	26.8765
O00151	O00151	PDLI1_HUMAN	PDLIM1	PDZ and LIM domain protein 1	22.1942	23.0203	24.005	24.2013	24.2519	24.3081	24.6326	24.1034	24.165	24.1483	23.9383	24.0247	24.273	22.8552	23.4355	20.4736	24.2648	23.9681	24.2075	20.6293	24.3598	22.647	24.1095	23.9633	24.2753	23.2035	23.9814	24.0794	24.3439	24.1156	24.1596	22.8829	24.3034	24.2515	23.4525	24.2788	24.4097	24.1132	24.4012	24.2451	24.3949	24.2656	24.3915	22.5981	22.4035
O00187	O00187	MASP2_HUMAN	MASP2	Mannan-binding lectin serine protease 2	22.5307	22.5441	22.8188	22.5867	22.8702	22.6862	22.6515	22.6399	22.5714	22.668	22.8433	22.5464	22.7364	22.2322	22.7368	22.55	22.5813	22.7102	22.4835	22.7199	22.6763	22.6154	22.6594	22.7906	22.7584	22.7637	22.4234	22.4959	22.6838	22.5884	22.5678	22.7455	22.6615	22.6579	22.6324	22.6581	22.7403	22.6618	22.5766	22.5792	22.6077	22.5803	22.6579	22.5337	22.657
O00391	O00391	QSOX1_HUMAN	QSOX1	Sulfhydryl oxidase 1	25.4117	25.1722	25.3274	25.1874	25.2223	25.1432	25.0384	25.2958	25.3933	25.2946	25.3022	25.3312	25.2871	25.3311	25.204	25.3776	25.1259	25.3544	25.3176	25.4034	25.2342	25.3501	25.42	25.3461	25.3374	25.4228	25.2832	25.3021	25.4715	25.3077	25.2765	25.2882	25.3468	25.3212	25.4486	25.3859	25.4196	25.4056	25.3949	25.3909	25.3623	25.3917	25.3488	25.3975	25.4146
O00533	O00533	NCHL1_HUMAN	CHL1	Neural cell adhesion molecule L1-like protein	23.3763	23.1328	23.3571	23.0683	23.2124	23.259	23.0083	23.1885	23.2635	23.2408	23.2892	23.1721	23.3104	23.2659	23.2753	23.2462	23.1505	23.2794	23.2673	23.3521	23.3345	23.2288	23.2107	23.3482	23.2399	23.1898	23.2073	23.2182	23.1697	23.2262	23.2438	23.1592	23.2373	23.2934	23.1987	23.3091	23.2183	23.3403	23.2771	23.203	23.304	23.246	23.3596	23.2497	23.27
O14786	O14786	NRP1_HUMAN	NRP1	Neuropilin-1	21.3515	21.4916	21.2941	20.9316	21.4629	21.5899	21.2349	21.3943	21.2781	21.0963	21.3045	21.1313	21.2671	21.4663	21.5569	21.1407	21.4605	21.4047	21.2563	21.1301	21.1249	21.0469	21.2461	21.1085	21.245	21.3067	21.4611	21.4999	21.1616	21.3797	21.1	20.844	21.5118	21.0735	21.0773	21.2503	20.9689	21.4431	21.2596	21.1995	21.349	21.3375	21.3394	21.1863	21.3814
O14791	O14791	APOL1_HUMAN	APOL1	Apolipoprotein L1	20.7751	20.5822	20.7406	20.7255	20.8167	20.7116	20.7014	20.5589	20.6138	20.6787	20.6066	20.6013	20.5834	20.6061	20.5901	20.5701	20.4119	20.6905	20.655	20.6524	20.534	20.578	20.6114	20.6104	20.5623	20.6133	20.5588	20.6347	20.4741	20.527	20.5298	20.5652	20.5897	20.5011	20.5672	20.5741	20.6777	20.6574	20.5886	20.6045	20.559	20.6354	20.4942	20.4641	20.6119
O15031	O15031	PLXB2_HUMAN	PLXNB2	Plexin-B2	23.133	23.369	23.3577	23.3489	23.1801	23.4643	23.6415	23.2076	22.8616	23.2377	23.3817	23.3148	23.2866	23.5931	22.9753	23.3855	24.141	23.3782	23.2192	23.167	23.506	23.1599	23.2554	23.325	23.187	22.773	22.8963	23.1435	23.4199	23.3272	23.4339	23.1489	23.2054	23.2792	23.2336	23.2456	23.4159	23.3308	23.0569	23.4372	23.3436	23.3817	23.3533	23.3728	23.2775
O15143	O15143	ARC1B_HUMAN	ARPC1B	Actin-related protein 2/3 complex subunit 1B	24.1579	23.5602	24.0438	23.4118	24.2288	23.5387	23.4149	23.4266	23.7353	23.6842	23.9082	23.815	23.9496	23.8209	23.7634	23.9413	24.0502	24.2479	23.8714	23.9107	23.8481	23.971	23.9025	23.86	24.0534	23.6129	23.8017	23.7232	23.9341	23.9666	23.9456	23.737	23.6171	23.9243	23.7999	23.7839	23.89	24.1405	23.9584	23.904	23.8839	23.9204	24.1108	23.8665	24.1363
O15394	O15394	NCAM2_HUMAN	NCAM2	Neural cell adhesion molecule 2	22.7735	22.7754	22.6807	22.7219	22.4376	22.7168	23.0039	22.2647	22.5473	21.9651	22.0682	22.8712	22.8889	22.819	23.1636	22.7307	22.7321	23.1792	23.1883	23.0171	22.7174	22.8255	23.1542	22.7577	22.7941	22.8787	22.7181	22.8839	22.6347	23.1621	22.4237	22.2737	22.7241	22.5354	22.7639	22.3078	21.7483	23.6214	22.9794	22.4723	21.4974	22.6595	22.9768	23.1402	22.8275
O15511	O15511	ARPC5_HUMAN	ARPC5	Actin-related protein 2/3 complex subunit 5	21.2464	21.321	21.2843	21.3173	21.2456	21.4265	21.4878	22.9776	21.1634	21.43	21.6388	21.6607	19.235	21.2138	21.1006	22.0404	21.0339	21.9961	21.1918	21.6017	21.576	21.5221	20.9799	20.84	21.6957	21.0881	21.126	20.4603	21.4131	21.5101	21.3731	21.6808	21.7305	21.5626	21.249	21.4782	21.3442	21.6891	21.7092	21.0384	21.2686	21.125	21.6709	21.388	21.4275
O43157	O43157	PLXB1_HUMAN	PLXNB1	Plexin-B1	27.1042	27.1963	27.0535	27.1264	26.17	27.0483	27.0191	26.1999	26.2554	26.9436	25.947	26.8779	26.8992	26.8598	27.2872	26.2931	26.1699	27.1237	25.6677	26.2545	27.1292	26.953	26.6831	26.8949	26.3113	26.8609	26.8353	26.9613	27.0512	26.9221	26.9352	26.9115	26.7538	26.8753	26.8793	26.9285	26.8846	27.1617	26.9498	26.9871	27.1625	27.3922	26.4717	27.0662	26.8621
O43505	O43505	B4GA1_HUMAN	B4GAT1	Beta-1,4-glucuronyltransferase 1	23.0752	22.8711	22.9832	23.026	22.9283	22.6907	22.6423	22.3849	22.8269	22.79	22.9801	22.9683	22.8997	22.9887	22.7849	22.9248	22.7072	22.7984	22.9955	22.8678	22.8771	23.1998	22.9119	22.9296	22.7667	22.537	22.6021	22.6022	22.8102	23.1728	22.9494	22.8254	22.7832	23.0088	22.698	22.6919	22.7586	22.8611	22.9495	22.321	22.7456	22.7782	22.8662	22.7153	22.8589
O43866	O43866	CD5L_HUMAN	CD5L	CD5 antigen-like	22.7428	22.6425	22.7014	22.7548	22.6661	22.7089	22.6577	22.701	22.8257	22.859	22.8234	22.8987	22.8149	22.8486	22.8998	22.8345	22.8026	22.7686	22.8293	22.8415	22.8327	22.8296	22.8543	22.8069	22.8164	22.8233	22.8157	22.818	22.8143	22.8568	22.8164	22.8317	22.8625	22.8371	22.8783	22.8276	22.8959	22.7708	22.8329	22.8681	22.8353	22.8599	22.7802	22.8455	22.8754
O60462	O60462	NRP2_HUMAN	NRP2	Neuropilin-2	20.2808	20.8852	20.4428	19.9657	20.7146	20.0076	20.4531	19.554	19.7172	19.6837	19.8733	19.9339	20.0889	19.164	19.1219	19.8164	19.4283	20.2719	19.7961	20.1624	20.0677	20.0852	19.4366	19.8839	20.2628	19.0767	19.0197	19.0801	20.2554	20.0743	20.055	19.8031	19.8392	20.1812	19.8032	19.7886	19.9393	20.3825	19.7915	19.8269	19.9152	20.0837	20.334	19.8691	20.2111
O75083	O75083	WDR1_HUMAN	WDR1	WD repeat-containing protein 1	24.7615	24.644	24.5348	24.686	25.2833	24.8632	25.0858	24.8001	24.5692	24.5338	24.6276	24.0805	24.7204	24.5428	24.3642	24.6052	24.6909	24.5377	24.7132	24.5939	24.5223	24.6569	24.4295	24.4682	24.8098	25.012	24.5981	24.9792	24.7949	24.7089	24.6724	24.5704	24.7519	24.7558	24.6545	24.7066	24.5953	24.9969	24.7638	24.6461	24.9723	24.7997	24.9821	24.6073	24.7141
O75223	O75223	GGCT_HUMAN	GGCT	Gamma-glutamylcyclotransferase	21.5103	24.5283	21.7029	21.6794	21.6245	21.4496	21.737	21.4569	22.3051	22.3192	22.1832	22.3589	22.1213	22.425	22.3235	21.1024	22.2757	22.3802	22.1941	22.1624	22.1355	22.1748	22.2023	22.2579	22.1282	22.2069	22.2001	22.1557	22.3253	22.2813	22.3117	22.2139	22.2466	22.3062	22.4079	22.3806	22.2033	22.2808	22.221	22.3228	22.2836	22.2162	22.1556	22.2866	22.2815
O75636	O75636	FCN3_HUMAN	FCN3	Ficolin-3	20.755	20.7531	20.6908	20.5203	20.7863	20.6432	20.6609	20.628	20.7704	20.6203	20.6348	20.8389	20.5099	20.6653	20.6366	20.745	20.6928	20.6421	20.7588	20.6606	20.6109	20.6221	20.6589	20.5521	20.5922	20.74	20.6146	20.5972	20.6306	20.6062	20.6171	20.6039	20.6512	20.593	20.7822	20.5998	20.5938	20.7416	20.5911	20.6783	20.5972	20.7061	20.5543	20.6367	20.6405
O75882	O75882	ATRN_HUMAN	ATRN	Attractin	23.1535	23.1548	23.2564	22.9767	22.9658	22.9875	23.0196	22.8248	23.1006	23.1674	23.0867	23.1498	23.0965	23.1093	23.1161	23.0839	23.023	23.27	23.1628	23.1637	23.207	23.2233	23.0538	23.202	23.2108	23.0244	23.019	23.1436	23.1383	23.1286	23.1469	23.0621	23.1132	23.1681	23.1047	23.092	23.142	23.2449	23.1382	23.1306	23.2001	23.2252	23.2092	23.1423	23.2389
O94985	O94985	CSTN1_HUMAN	CLSTN1	Calsyntenin-1	22.9558	23.7287	22.9766	23.6888	23.6655	23.8439	23.854	23.0767	23.5839	23.4539	23.536	23.8509	23.7875	23.9057	23.4801	23.8397	23.3903	23.9162	23.6939	23.6043	23.7428	23.7587	24.2161	23.6998	23.6002	23.5552	23.9098	23.368	23.6678	23.3173	23.5509	23.736	23.5365	23.2589	23.5049	23.6077	23.2939	23.6227	23.5691	23.5158	23.4326	23.8699	23.7163	23.7812	23.6872
O95445	O95445	APOM_HUMAN	APOM	Apolipoprotein M	22.7962	22.7715	22.8112	22.6198	22.783	22.5352	22.5663	22.4703	22.6921	22.7139	22.6004	22.6938	22.6805	22.6952	22.6413	22.6331	22.4883	22.8331	22.6667	22.7909	22.822	22.7793	22.7338	22.804	22.7344	22.6721	22.7212	22.6974	22.7473	22.8208	22.7956	22.7039	22.7395	22.8045	22.6693	22.7627	22.7047	22.8551	22.7551	22.7756	22.7532	22.8517	22.7855	22.806	22.8222
O95479	O95479	G6PE_HUMAN	H6PD	GDH/6PGL endoplasmic bifunctional protein	21.595	21.5859	21.504	21.4064	21.3492	22.0406	21.2299	21.347	21.362	21.4002	21.4803	21.5234	21.1597	21.3031	21.7467	21.464	22.6196	21.6661	21.5578	21.4267	21.7044	21.6023	21.3246	21.5901	21.5675	21.641	21.3391	21.1329	21.4384	21.4767	21.4675	21.2542	21.4008	21.6104	21.3187	21.2947	21.2301	21.7305	21.5905	21.3161	21.4995	21.3463	21.5258	21.4814	21.3758
O95497	Q9NY84;O95497	VNN1_HUMAN	VNN1	Pantetheinase	22.3173	22.6341	22.4431	22.1492	22.7774	23.1215	22.7175	22.6888	22.3054	22.281	22.3812	22.364	22.2786	22.5676	22.5492	22.3671	23.1113	22.301	22.1229	21.8815	22.2136	22.7287	22.3897	22.557	22.1601	22.6797	22.9369	23.0309	22.0127	22.2357	22.2696	22.2876	22.1796	22.6342	22.4532	22.1947	22.1707	23.0674	22.4922	22.4035	23.3135	22.4077	22.5769	22.5642	22.9738
O95810	O95810	CAVN2_HUMAN	CAVIN2	Caveolae-associated protein 2	22.4543	22.2731	22.431	22.8446	23.0832	22.1714	21.8668	22.7221	23.5412	23.0677	22.5356	22.7402	22.1188	22.9883	23.2425	23.14	22.6199	22.5785	22.4934	22.0688	23.0601	22.4614	23.7574	23.2083	21.8157	23.8402	23.4206	22.641	22.6902	22.2026	22.2996	22.3768	23.8547	22.5428	22.0815	22.9674	22.8436	23.1836	21.8471	21.879	23.109	22.7808	22.5605	22.7236	22.505
O95980	O95980	RECK_HUMAN	RECK	Reversion-inducing cysteine-rich protein with Kazal motifs	20.2985	20.2001	20.522	20.242	20.1246	20.739	19.8208	19.738	19.7048	20.3186	20.2141	19.9964	20.3145	19.8946	19.7892	20.6563	20.6501	20.2996	19.7748	20.7605	20.7823	19.5073	20.7503	19.3428	19.9856	19.6376	19.9948	20.1421	20.5597	19.8746	20.4852	20.3506	20.6065	20.558	20.697	20.191	20.7463	20.0161	19.9888	19.8762	20.4819	20.7771	20.2968	20.4092	20.251
P00338	P00338	LDHA_HUMAN	LDHA	L-lactate dehydrogenase A chain	22.8447	22.7067	23.1419	22.775	22.4607	22.648	22.6354	23.1459	23.1442	22.9591	22.9657	22.8746	22.9383	23.0623	23.1927	22.9549	22.8127	22.8944	22.9075	22.971	22.8853	23.0573	23.0696	22.993	22.9593	22.9812	22.9394	23.037	23.0306	22.9373	23.1635	23.0851	23.1073	23.1464	23.1135	23.1772	23.0371	23.2121	23.2498	23.1949	23.039	23.1511	22.8701	23.205	23.1721
P00390	P00390	GSHR_HUMAN	GSR	Glutathione reductase, mitochondrial	23.6554	23.4907	23.4728	23.406	23.6038	23.4531	22.8096	23.5306	23.3211	23.408	23.5431	23.4552	23.4504	23.3935	23.4219	23.439	23.2056	23.453	23.4323	23.1035	23.4878	23.492	23.2621	23.3619	23.4193	22.4169	23.0604	23.2626	23.4524	23.4923	23.4579	23.4345	23.576	23.4845	23.4148	23.5261	23.5415	23.559	23.5689	23.5576	23.5919	23.5451	23.7409	23.5185	23.5794
P00441	P00441	SODC_HUMAN	SOD1	Superoxide dismutase [Cu-Zn]	19.7388	20.2496	19.92	17.7184	17.9316	17.1671	17.9828	17.8394	18.9569	18.8517	18.7264	19.0201	17.4001	17.726	18.7958	19.1894	19.4941	19.4373	19.0797	18.8865	19.0165	16.4884	18.6237	18.9351	18.5763	13.4357	20.9667	19.135	18.9827	18.4918	18.7619	18.3742	19.1099	18.7127	18.9505	18.8565	18.3935	18.7481	15.9201	18.8198	18.738	18.7469	18.8078	18.7668	18.7715
P00450	P00450	CERU_HUMAN	CP	Ceruloplasmin	25.3323	25.4116	25.365	25.3739	25.3666	25.4165	25.357	25.4061	25.3436	25.3304	25.3205	25.3447	25.3289	25.287	25.3166	25.3451	25.2978	25.2999	25.2832	25.3236	25.279	25.2924	25.3377	25.2876	25.2963	25.3024	25.308	25.2943	25.3163	25.2784	25.2934	25.3322	25.3164	25.2675	25.3583	25.3248	25.3534	25.2768	25.3157	25.3413	25.3112	25.3343	25.2833	25.347	25.2925
P00488	P00488	F13A_HUMAN	F13A1	Coagulation factor XIII A chain	23.597	23.576	23.5754	23.4123	23.7415	23.7972	23.4146	23.3313	23.5916	23.655	23.6601	23.6883	23.7439	23.7868	23.7864	23.7658	23.9827	23.7838	23.7097	23.7787	23.718	23.7598	23.6593	23.7399	23.7353	23.8079	23.7508	23.6846	23.8245	23.8125	23.7916	23.8152	23.7688	23.7634	23.8144	23.8148	23.8883	23.8875	23.8595	23.8159	23.8807	23.8297	23.8736	23.8644	23.8994
P00491	P00491	PNPH_HUMAN	PNP	Purine nucleoside phosphorylase	24.1893	24.005	24.0786	23.6806	23.6755	23.5884	23.5636	23.5723	23.7205	23.6207	23.7148	23.7068	23.4066	23.8303	23.9033	23.8519	23.9296	23.7974	23.776	23.6457	23.6158	23.422	23.7465	23.6868	23.459	23.757	23.6052	23.8249	23.5962	23.5222	23.4566	23.3559	23.3681	23.3887	23.5711	23.4851	23.2817	23.8851	23.5984	23.4793	23.6024	23.6197	23.5599	23.5646	23.7085
P00558	P00558	PGK1_HUMAN	PGK1	Phosphoglycerate kinase 1	22.1624	21.9661	22.0899	21.7994	22.0251	21.8866	21.8637	22.0439	21.8454	21.796	21.9755	21.8631	21.978	22.1241	22.2089	22.0364	22.0372	22.2691	22.0777	22.1454	22.0323	21.9905	21.898	21.9236	22.0332	21.9039	22.1391	22.0376	22.174	22.084	22.1403	22.0625	21.9524	22.1233	21.962	21.878	21.8836	21.8406	21.7441	21.8908	21.9621	21.9809	22.1792	22.132	22.0409
P00734	P00734	THRB_HUMAN	F2	Prothrombin	26.0138	25.9036	25.9538	25.8922	25.9247	25.9413	25.892	25.9194	25.9646	26	25.9624	25.9344	25.9015	26.028	25.9982	25.9656	25.9025	25.966	25.9342	25.9381	25.9357	25.935	26.0012	25.9437	25.9143	25.9927	25.9855	25.9772	25.9274	25.9069	25.9107	25.964	25.9625	25.9742	25.9535	26.0041	25.9688	25.9534	25.9516	25.9271	25.9551	25.9938	25.9579	25.9882	25.9613
P00736	P00736	C1R_HUMAN	C1R	Complement C1r subcomponent	21.8103	21.8234	21.8816	21.8019	21.7976	21.8162	21.812	21.7988	21.8356	21.8555	21.7818	21.8437	21.8471	21.868	21.8215	21.8127	21.8279	21.8076	21.8203	21.8634	21.8304	21.8414	21.8535	21.8388	21.8302	21.8444	21.7797	21.8395	21.8338	21.8341	21.8144	21.8661	21.8073	21.8226	21.8283	21.7895	21.8097	21.7413	21.8313	21.841	21.8548	21.8479	21.7741	21.7522	21.8192
P00738	P00738	HPT_HUMAN	HP	Haptoglobin	27.7181	27.9723	27.8872	27.8929	27.9257	27.93	27.9676	27.9307	27.3898	27.4169	27.39	27.3821	27.3743	27.3797	27.4033	27.3967	27.3372	27.22	27.3035	27.2708	27.3267	27.2868	27.4138	27.3168	27.2922	27.4323	27.3832	27.4058	27.4366	27.3878	27.3913	27.4673	27.4782	27.3634	27.4559	27.4908	27.477	27.2512	27.3917	27.3592	27.3774	27.3875	27.3793	27.3621	27.3508
P00739	P00739	HPTR_HUMAN	HPR	Haptoglobin-related protein	25.9389	26.218	26.073	26.1013	26.092	26.1526	26.2378	26.1644	25.7028	25.7778	25.6365	25.6302	25.6777	25.7007	25.7668	25.7007	25.7286	25.6311	25.6273	25.6109	25.6256	25.6497	25.7779	25.6021	25.6302	25.739	25.8019	25.8061	25.7122	25.7196	25.7804	25.8736	25.931	25.7475	25.8515	25.8822	25.836	25.542	25.7992	25.8103	25.7475	25.7309	25.6074	25.7588	25.7235
P00740	P00740	FA9_HUMAN	F9	Coagulation factor IX	20.1929	20.1455	20.4817	20.3	20.2093	20.1777	20.1238	20.2576	20.2051	20.1973	20.1302	20.138	20.2789	20.0271	20.1012	20.0858	20.0711	20.1611	20.1988	20.3052	20.16	20.2884	20.1265	20.1992	20.3014	20.1423	20.1095	20.1937	20.2863	20.1593	20.2086	20.2195	20.1796	20.2237	20.1658	20.2014	20.2577	19.9136	20.0899	20.1354	20.1753	20.2612	20.0557	20.1598	20.1773
P00742	P00742	FA10_HUMAN	F10	Coagulation factor X	25.9138	25.8381	25.786	25.8642	25.6984	25.6825	25.6891	25.6871	25.773	25.704	25.7762	25.7651	25.7537	25.8415	25.8044	25.7609	25.8178	25.8544	25.8319	25.7693	25.7987	25.7611	25.8757	25.7934	25.6945	25.9709	25.7988	25.7996	25.8388	25.7839	25.8087	25.8805	25.8343	25.8188	25.8395	25.8151	25.9015	25.7194	25.824	25.7935	25.7573	25.8408	25.7805	25.8372	25.7552
P00746	P00746	CFAD_HUMAN	CFD	Complement factor D	17.9337	17.7694	17.7239	17.6209	17.7237	17.6587	17.6872	17.786	17.8283	17.9299	17.8217	17.8214	17.9498	17.6435	17.724	17.8145	17.8138	17.908	17.775	17.8137	17.753	17.8608	17.7807	17.7818	17.9057	17.7373	17.7775	17.9006	17.7632	17.8859	17.8328	17.7573	17.8541	17.7889	17.8483	17.7895	17.9194	17.6622	17.7198	17.8844	17.6686	17.8367	17.7278	17.8131	17.7423
P00747	P00747;P08519	PLMN_HUMAN	PLG	Plasminogen	23.0439	23.0605	23.1483	23.0756	23.07	23.1231	23.1245	23.0998	23.1188	23.0877	23.0865	23.0653	23.062	23.1358	23.1473	23.0892	23.0966	23.1006	23.064	23.0417	23.0411	23.0565	23.1032	23.0103	23.0634	23.1115	23.0961	23.0767	23.0656	23.0611	23.0519	23.0774	23.1155	23.0619	23.0883	23.1033	23.0779	23.0911	23.1044	23.0766	23.1079	23.0891	23.0772	23.0912	23.0807
P00748	P00748	FA12_HUMAN	F12	Coagulation factor XII	25.1089	25.0483	25.1027	24.8556	24.9235	25.0138	24.9502	25.0205	25.1805	25.1717	25.212	25.1518	25.1681	25.2035	25.2321	25.2041	25.1359	25.1844	25.2034	25.186	25.2222	25.1623	25.2117	25.163	25.0935	25.1608	25.1499	25.1525	25.1941	25.1799	25.1633	25.2309	25.2349	25.1903	25.1589	25.1804	25.1495	25.091	25.1712	25.1536	25.2287	25.1693	25.1814	25.1839	25.1839
P00751	P00751	CFAB_HUMAN	CFB	Complement factor B	24.0084	24.0243	24.0653	24.0774	24.0176	24.0272	23.9734	23.9992	23.8646	23.872	23.845	23.8192	23.8719	23.8068	23.809	23.8341	23.8179	23.8213	23.8223	23.8212	23.8045	23.8406	23.836	23.8135	23.7833	23.8411	23.7903	23.7869	23.852	23.855	23.8111	23.8563	23.8607	23.8102	23.8587	23.8512	23.8824	23.764	23.8185	23.8668	23.8475	23.8958	23.7935	23.8216	23.8463
P00915	P00915	CAH1_HUMAN	CA1	Carbonic anhydrase 1	24.5412	24.7138	24.5324	24.632	24.7145	24.6027	24.4674	24.3973	24.6924	24.7091	24.7478	24.6428	24.8394	24.8073	24.9097	24.8009	24.8214	24.8762	24.687	24.8153	24.7214	24.6651	24.7214	24.7107	24.8516	24.8302	24.6875	24.7876	24.6598	24.8351	24.8355	24.6774	24.7017	24.7981	24.6659	24.6336	24.6929	24.8142	24.7156	24.6049	24.7236	24.7441	24.8746	24.6848	24.7291
P00918	P00918	CAH2_HUMAN	CA2	Carbonic anhydrase 2	21.9072	22.1689	22.1173	21.3881	21.9543	22.0321	21.99	21.9754	21.8634	21.8181	21.9067	21.8906	21.795	21.8014	21.3556	21.8484	21.6855	21.6669	21.866	21.8993	21.8324	21.7908	21.8658	21.7066	21.9073	22.1924	21.1774	21.8374	21.8536	21.9132	22.007	21.8224	21.8696	21.7927	21.9047	21.8786	21.9454	21.8345	21.8279	21.9303	21.8505	21.8165	21.7599	21.9956	22.0454
P01008	P01008	ANT3_HUMAN	SERPINC1	Antithrombin-III	25.2054	25.2364	25.2521	25.2237	25.2832	25.2375	25.1963	25.317	25.4944	25.489	25.4908	25.461	25.4847	25.469	25.4864	25.481	25.5004	25.5354	25.4652	25.4588	25.4656	25.4377	25.5223	25.493	25.4895	25.5117	25.4969	25.4599	25.4512	25.3899	25.3539	25.4294	25.4564	25.4236	25.5273	25.4198	25.421	25.5085	25.4775	25.4893	25.4666	25.5053	25.4637	25.4909	25.4488
P01009	P01009	A1AT_HUMAN	SERPINA1	Alpha-1-antitrypsin	26.7285	26.9252	26.9092	26.8952	26.8713	26.9153	26.9986	26.9359	26.916	26.9047	26.8748	26.8468	26.895	26.876	26.9109	26.9082	26.9261	26.7567	26.8603	26.8574	26.8401	26.8211	26.9146	26.7495	26.8213	26.9522	26.9629	26.8935	26.8975	26.8664	26.8827	26.9626	26.9221	26.8868	26.9884	26.9476	26.9043	26.76	26.9729	26.9389	26.9213	26.9006	26.8323	26.903	26.8501
P01011	P01011	AACT_HUMAN	SERPINA3	Alpha-1-antichymotrypsin	24.8892	25.1834	25.1292	25.2	25.1919	25.1966	25.0749	25.1983	25.0718	25.0656	25.0393	25.0544	25.0623	25.0275	25.0124	25.0035	25.0497	25.098	25.0667	25.0427	25.0277	24.9267	25.0667	25.0323	25.0499	25.1423	25.0871	24.9763	25.0761	25.1034	25.0236	25.0234	25.0156	25.0124	25.1511	25.1215	25.0955	25.1426	25.0727	25.1576	25.1052	25.1317	25.1051	25.0773	25.1165
P01019	P01019	ANGT_HUMAN	AGT	Angiotensinogen	24.8167	24.9217	24.858	24.7541	24.8401	24.7431	24.7515	24.7571	24.9264	24.8829	24.859	24.8464	24.8521	24.8791	24.9077	24.8682	24.902	24.9498	24.8916	24.8574	24.8434	24.9024	24.9598	24.8799	24.9081	24.9797	24.9738	24.9603	24.8373	24.8301	24.7691	24.7707	24.7789	24.8157	24.865	24.8003	24.8545	24.9806	24.8814	24.8936	24.8646	24.9037	24.8547	24.9209	24.901
P01023	P01023	A2MG_HUMAN	A2M	Alpha-2-macroglobulin	26.8394	27.0619	27.0187	27.0535	27.1132	26.9514	27.0117	27.0562	27.2998	27.2377	27.1906	27.1819	27.1618	27.2341	27.2537	27.2404	27.2487	27.1935	27.2195	27.2176	27.2031	27.1608	27.2861	27.2299	27.1908	27.2776	27.2927	27.254	27.2096	27.1892	27.1846	27.2334	27.2567	27.2115	27.283	27.2752	27.2501	27.3299	27.283	27.304	27.2923	27.3046	27.2674	27.2632	27.2635
P01024	P01024	CO3_HUMAN	C3	Complement C3	26.1581	26.3172	26.2538	26.204	26.273	26.2038	26.2176	26.2257	26.1472	26.1031	26.0825	26.0764	26.0808	26.1309	26.1299	26.137	26.111	26.108	26.1161	26.0859	26.0829	26.0744	26.1316	26.0881	26.083	26.148	26.1248	26.108	26.103	26.1113	26.077	26.1109	26.1517	26.1047	26.1301	26.1371	26.1308	26.1658	26.159	26.1905	26.1561	26.1701	26.1571	26.1507	26.1362
P01031	P01031	CO5_HUMAN	C5	Complement C5	25.143	25.2256	25.1515	25.1436	25.1246	25.0845	25.0753	25.1717	25.1021	25.0746	25.0245	25.0632	25.0569	25.0693	25.093	25.0774	25.0148	25.1142	25.0789	25.068	25.0818	25.0752	25.0638	25.0996	25.0681	25.0634	25.0799	25.0856	25.0735	25.0593	25.0331	25.0781	25.0659	25.0748	25.0365	25.082	25.0909	25.0242	25.0448	25.0982	25.0561	25.1179	25.0484	25.036	25.107
P01034	P01034	CYTC_HUMAN	CST3	Cystatin-C	22.2176	21.0449	20.7669	20.9908	20.8742	20.6285	20.9658	21.0483	21.0305	20.518	20.6129	20.6034	20.9197	21.2214	21.0603	20.5489	20.6804	20.6557	20.2636	20.7858	20.8126	20.8702	20.8202	23.333	20.6176	21.2365	21.3142	20.8161	20.7453	21.0761	21.2395	21.0271	21.1351	21.0147	20.7912	20.7832	21.0739	21.1823	21.0987	20.8851	20.9242	20.801	20.8789	20.9214	20.8448
P01042	P01042	KNG1_HUMAN	KNG1	Kininogen-1	24.5198	24.5507	24.5875	24.5976	24.6329	24.5755	24.5111	24.6437	24.6784	24.6462	24.6378	24.6689	24.612	24.5881	24.6096	24.607	24.6181	24.4953	24.5659	24.6173	24.5703	24.5639	24.6642	24.6285	24.5653	24.6449	24.653	24.646	24.5692	24.5937	24.6275	24.6375	24.6173	24.5771	24.6206	24.6371	24.6345	24.5377	24.5711	24.6165	24.6525	24.625	24.5438	24.5515	24.582
P01344	P01344	IGF2_HUMAN	IGF2	Insulin-like growth factor II	18.7361	18.9971	18.5269	19.0547	18.8422	18.8176	18.717	18.7473	18.9204	18.7909	19.0145	18.8885	18.8473	19.1196	19.1091	18.8789	19.0825	19.0372	19.0128	18.965	18.8805	19.0214	18.9163	19.0533	18.9807	19.0302	19.096	19.1028	18.8956	18.9864	18.9372	18.9066	19.0048	18.9692	18.8527	19.0334	19.0089	18.9447	19.0529	18.9322	19.054	18.9751	18.9	18.9256	18.9669
P01591	P01591	IGJ_HUMAN	JCHAIN	Immunoglobulin J chain	22.0497	22.0642	22.2614	22.1991	22.1679	22.0725	22.1877	22.2574	22.2513	22.255	22.2012	22.1979	22.1914	22.2063	22.2622	22.198	22.0614	22.2	22.1971	22.2329	22.1659	22.1652	22.2299	22.1723	22.1224	22.1925	22.2934	22.2105	22.2115	22.2399	22.2319	22.2725	22.3412	22.2207	22.2721	22.3115	22.3009	22.183	22.2718	22.2941	22.2458	22.3232	22.1382	22.2415	22.3195
P01593;P01594	P01593;P01594	KV133_HUMAN;KVD33_HUMAN	IGKV1-33;IGKV1D-33	Immunoglobulin kappa variable 1D-33	20.3725	20.7698	20.4094	20.0188	20.3381	20.4856	20.1691	20.0895	20.2669	20.2927	20.137	20.147	20.2668	20.2382	20.2516	20.3401	20.2035	20.4692	20.3925	20.0832	20.4289	20.2272	20.3953	20.1415	20.3457	20.4401	20.3022	20.3226	20.3567	20.3028	20.1466	20.467	20.1986	20.2225	20.1944	20.3429	20.4458	20.251	20.4171	20.3701	20.1898	20.3106	20.3854	20.3698	20.2024
P01597;P04432	P01597;P04432	KV139_HUMAN;KVD39_HUMAN	IGKV1-39;IGKV1D-39	Immunoglobulin kappa variable 1-39	21.8365	21.5388	21.7463	21.4227	21.7732	21.8416	21.9506	21.7811	21.7457	21.7724	21.6777	21.7467	21.7995	21.8259	21.8685	21.8664	21.8436	21.8563	21.9261	21.9712	21.8201	21.8681	21.8821	21.7455	21.8374	21.7743	21.8645	21.772	21.8565	21.8224	21.7842	21.6988	21.8632	21.76	21.6988	21.7849	21.6792	21.7763	21.79	21.8371	21.8216	21.8642	21.7702	21.8683	21.8179
P01599	P01599;A0A0C4DH72	KV117_HUMAN	IGKV1-17	Immunoglobulin kappa variable 1-17	21.281	21.522	21.3912	21.4056	21.35	21.6967	21.535	21.3428	21.5057	21.5681	21.5145	21.538	21.3736	21.4663	21.4813	21.3501	21.495	21.3972	21.3367	21.4104	21.32	21.273	21.4577	21.366	21.3334	21.4221	21.4764	21.4077	21.3552	21.4867	21.4095	21.3294	21.3828	21.2534	21.4157	21.4552	21.4578	21.2143	21.3748	21.2514	21.4528	21.496	21.2015	21.4573	21.3834
P01601	A0A0C4DH73;P01601;P01611	KVD16_HUMAN	IGKV1D-16	Immunoglobulin kappa variable 1D-16	20.6193	20.5963	20.5804	20.8585	20.5345	20.8621	20.785	20.5522	20.7056	20.5232	20.6935	20.5963	20.6662	20.6432	20.7678	20.5972	20.5477	20.6952	20.4991	20.7591	20.6731	20.691	20.3961	20.4136	20.6915	20.6831	20.6842	20.4885	20.6432	20.6641	20.6677	20.6454	20.5976	20.6995	20.5207	20.6939	20.6318	20.6362	20.5774	20.591	20.7672	20.7204	20.7556	20.5287	20.5628
P01602	P01602	KV105_HUMAN	IGKV1-5	Immunoglobulin kappa variable 1-5	21.791	21.8668	21.747	21.9564	21.9391	22.1145	21.7241	21.8058	21.8459	21.8989	21.8627	21.8793	21.8209	21.8601	21.842	21.8645	21.8505	21.8174	21.8376	21.8434	21.8342	21.8662	21.8494	21.7683	21.8514	21.584	21.7913	21.7911	21.899	21.8193	21.8845	21.9314	21.9304	21.7856	21.8641	21.9081	21.8553	21.8101	21.9716	21.9063	21.8525	21.8338	21.8113	21.9177	21.8114
P01619	P01619	KV320_HUMAN	IGKV3-20	Immunoglobulin kappa variable 3-20	25.7181	25.8171	25.439	25.5444	25.6372	25.6255	25.6421	25.652	25.2999	24.918	24.8418	25.1825	24.8982	25.2064	25.444	25.3551	25.5581	25.5802	25.067	25.1076	25.1646	25.1021	25.1274	25.0148	25.0463	25.1802	25.2752	25.1432	25.3112	24.9357	25.0019	24.7155	25.1345	25.0321	24.7764	24.9812	24.99	25.2807	25.1224	25.1863	25.0762	25.0714	25.1516	25.0042	25.0214
P01700	P01700	LV147_HUMAN	IGLV1-47	Immunoglobulin lambda variable 1-47	21.8862	21.9198	21.7431	22.2077	22.0462	22.1374	22.1805	22.2635	22.2275	21.9111	22.0121	21.9301	21.7702	22.3299	22.2928	22.0668	21.955	22.2138	21.8242	21.8662	21.8476	21.8169	22.0432	21.7315	21.8485	22.2758	21.9003	22.1564	21.9011	21.907	21.8511	21.7029	21.9065	21.9459	21.7064	21.9501	21.6664	22.169	21.9488	21.9196	21.935	22.0156	21.894	21.9065	21.911
P01701	P01701	LV151_HUMAN	IGLV1-51	Immunoglobulin lambda variable 1-51	22.933	23.1967	22.8603	23.1496	22.9773	22.8138	23.0182	23.1174	23.147	23.1168	23.2542	23.1137	23.1076	23.2187	23.1457	22.9641	22.9888	23.1361	23.1074	22.9793	23.2025	23.1159	23.1759	23.165	23.0057	23.1837	23.0577	23.0508	23.0062	23.0794	22.9167	23.0638	23.0102	23.1069	22.9768	23.1268	22.9999	22.9824	23.1174	23.1017	23.0163	23.1216	22.8672	23.1101	23.0014
P01703	P01703	LV140_HUMAN	IGLV1-40	Immunoglobulin lambda variable 1-40	21.8434	21.9783	21.8963	21.9706	22.0331	21.9439	22.3982	21.9578	22.0175	22.1749	22.153	21.9786	22.1859	22.0561	22.0837	22.0156	22.1176	21.9201	21.9149	22.0434	21.9986	21.9279	22.0038	22.0086	22.0245	22.1689	22.091	22.0922	22.0846	22.1921	22.0086	22.2232	21.8874	21.8609	21.9236	22.1984	21.9383	21.9423	22.0168	21.9583	22.109	21.9665	21.9632	21.9525	21.9016
P01704	P01704	LV214_HUMAN	IGLV2-14	Immunoglobulin lambda variable 2-14	20.7998	21.042	21.0014	20.9813	21.1545	21.1306	21.1244	21.1245	20.9456	21.0555	21.1835	20.9797	21.0329	20.9539	20.9064	20.6138	20.9881	20.8425	20.9861	20.9893	20.8145	20.8113	20.7714	20.7328	20.6141	20.9371	21.0588	20.9536	21.0793	20.8954	20.8577	21.0199	20.8098	20.8508	21.0444	21.2032	21.2169	20.9687	21.1083	20.9134	21.0785	21.0348	20.9425	21.088	20.962
P01714	P01714	LV319_HUMAN	IGLV3-19	Immunoglobulin lambda variable 3-19	20.8299	20.751	20.8683	20.5976	20.5964	20.5067	20.6607	20.572	20.6561	20.5939	20.4373	20.6129	20.6395	20.5412	20.5452	20.5749	20.5414	20.4757	20.5575	20.6664	20.5016	20.4866	20.568	20.6368	20.4843	20.537	20.6118	20.5579	20.4764	20.7039	20.702	20.7398	20.5916	20.5573	20.6308	20.5809	20.7121	20.5831	20.6288	20.6479	20.649	20.6705	20.5567	20.6582	20.5899
P01715	P01715	LV301_HUMAN	IGLV3-1	Immunoglobulin lambda variable 3-1	19.983	20.2983	20.1157	20.3498	20.141	20.2554	19.9804	20.0285	20.1011	20.0905	20.216	19.8916	20.095	20.0592	20.0562	20.074	20.1427	20.464	20.1353	20.2478	20.2299	20.2612	20.1961	20.319	20.3021	19.9382	20.1411	20.1488	20.1662	20.1701	20.1722	20.1142	20.1754	20.3224	20.1589	20.1058	20.1313	20.1813	20.2525	20.2128	20.1091	20.193	20.0679	20.2042	20.1994
P01717	P01717	LV325_HUMAN	IGLV3-25	Immunoglobulin lambda variable 3-25	21.5857	21.6073	21.6409	21.5451	21.6183	21.6771	21.583	21.8371	21.6234	21.6351	21.5844	21.6043	21.5867	21.5667	21.486	21.5078	21.4103	21.5467	21.5556	21.629	21.4795	21.5339	21.6479	21.5187	21.5791	21.565	21.5195	21.5429	21.5843	21.566	21.5785	21.6255	21.6564	21.5358	21.6422	21.5576	21.5523	21.5043	21.5892	21.5388	21.5889	21.5983	21.4728	21.6365	21.5172
P01742	P01742	HV169_HUMAN	IGHV1-69	Immunoglobulin heavy variable 1-69	23.2304	23.4207	23.262	23.4221	23.4314	23.4411	23.6629	23.4694	23.5371	23.5136	23.4168	23.3926	23.2967	23.5083	23.5221	23.4486	23.4116	23.5275	23.3915	23.3781	23.4053	23.4735	23.487	23.4459	23.3594	23.5042	23.4776	23.4868	23.4076	23.4132	23.4256	23.2616	23.4084	23.5141	23.3964	23.3845	23.3538	23.5075	23.3465	23.2148	23.3716	23.436	23.231	23.45	23.3314
P01743	P01743	HV146_HUMAN	IGHV1-46	Immunoglobulin heavy variable 1-46	18.0114	18.2915	17.6251	18.0825	18.296	18.1775	18.1863	18.1344	18.2138	18.1872	18.0481	18.1733	18.197	18.086	18.0783	18.1437	18.1383	18.3209	18.1831	18.0581	18.3144	17.9683	18.1774	18.1056	18.4124	18.288	18.1663	18.2725	18.1582	18.2047	18.1192	18.0688	18.1365	18.1887	18.1645	18.0829	18.2027	18.1105	18.1748	18.0137	18.3137	18.2944	18.2278	18.1458	18.1919
P01766	P01766	HV313_HUMAN	IGHV3-13	Immunoglobulin heavy variable 3-13	20.499	20.5713	20.693	20.5526	20.5817	20.5967	20.4831	20.5391	20.7366	20.6664	20.8865	20.7022	20.9106	20.5087	20.8878	20.6586	20.7325	20.6044	20.7483	20.7664	20.8682	20.5919	20.5448	20.886	20.6419	20.3738	20.4837	20.7698	20.6935	20.8486	20.7528	20.702	20.8635	20.5224	20.7055	20.4037	20.6302	20.6667	20.6838	20.0128	20.8737	20.7163	20.7453	20.7949	20.775
P01768;P0DP03	P01772;P0DP03;P0DP02;P01768	HV330_HUMAN;HVC05_HUMAN	IGHV3-30;IGHV3-30-5	Immunoglobulin heavy variable 3-30	22.1042	22.0644	22.1075	22.1735	22.1461	22.1878	22.0494	22.0291	22.184	22.1243	22.0753	22.0264	22.0889	22.0959	22.087	22.0862	21.9801	22.2264	21.9816	21.9958	22.1563	21.9963	22.2203	22.1142	22.0207	22.1635	22.1133	22.0876	22.0618	22.0224	22.0803	22.0609	22.1332	22.0748	22.0344	22.0994	22.129	22.1297	22.1211	22.129	22.2469	22.2022	22.0246	22.2629	22.0583
P01780	P01780	HV307_HUMAN	IGHV3-7	Immunoglobulin heavy variable 3-7	27.2576	27.3154	27.4156	27.163	27.2669	27.2702	27.2276	27.1931	27.4138	27.3776	27.3064	27.3098	27.3116	27.3477	27.3105	27.3054	27.2373	27.3638	27.3198	27.3269	27.373	27.3746	27.4043	27.3061	27.3371	27.2563	27.2469	27.3163	27.3195	27.3693	27.2994	27.2241	27.3477	27.4309	27.3013	27.3714	27.2894	27.4193	27.3748	27.3987	27.4021	27.4454	27.2853	27.3293	27.4065
P01782;P0DP04	P01782;P0DP04	HV309_HUMAN;HV43D_HUMAN	IGHV3-43D;IGHV3-9	Immunoglobulin heavy variable 3-9	20.7346	20.6125	20.6025	20.3378	20.5944	20.8404	20.513	20.3383	20.656	20.5892	20.6783	20.6333	20.4108	20.7579	20.6212	20.5337	20.6816	20.7401	20.5704	20.5289	20.6613	20.5708	20.6478	20.707	20.5662	20.5428	20.5069	20.6084	20.3772	20.5051	20.4564	20.3575	20.4316	20.5383	20.3434	20.5149	20.4059	20.7776	20.5465	20.5767	20.506	20.4911	20.5396	20.5453	20.5298
P01817	P01817	HV205_HUMAN	IGHV2-5	Immunoglobulin heavy variable 2-5	20.7412	21.0898	20.7411	20.9136	21.0055	20.8189	20.8809	20.8202	20.658	20.8122	20.8318	20.873	20.6395	20.778	20.9258	20.6774	20.9688	21.1487	20.8495	20.8249	20.874	20.8567	20.5368	20.8766	20.8901	20.7189	21.0414	20.8469	20.7707	20.8338	20.7305	20.6052	20.7675	20.9772	20.6758	20.769	20.9799	20.9966	20.8284	20.6835	20.6902	20.8181	20.9028	20.8187	20.8242
P01834	P01834;P0DOX7	IGKC_HUMAN	IGKC	Immunoglobulin kappa constant	27.8125	27.9943	28.0302	27.9936	28.0834	28.0317	28.0317	28.1806	27.8585	27.9268	27.8185	27.7908	27.8932	27.7632	27.8183	27.8829	27.93	27.7968	27.7977	27.8749	27.8309	27.8548	27.8718	27.8769	27.8107	27.8573	27.8712	27.798	27.7984	27.8584	27.8441	27.7681	27.8145	27.7513	27.8189	27.8486	27.9239	27.7716	27.7097	27.8004	27.8246	27.7931	27.7077	27.8378	27.7943
P01857	P01859;P01857;P0DOX5	IGHG1_HUMAN	IGHG1	Immunoglobulin heavy constant gamma 1	29.1208	29.217	29.1349	29.1137	29.2301	29.1753	29.0748	29.397	28.9888	28.957	28.8939	28.8721	28.9231	28.9059	28.9066	28.9413	28.8457	28.8829	28.8664	28.8553	28.8554	28.8557	28.9208	28.8668	28.8795	28.9288	28.8987	28.9068	28.8841	28.904	28.8806	28.9813	28.9622	28.9073	28.9223	28.9585	28.9957	28.8499	28.8964	28.9008	28.9018	28.9173	28.8972	28.9357	28.8695
P01859	P01859	IGHG2_HUMAN	IGHG2	Immunoglobulin heavy constant gamma 2	28.5615	28.4212	28.5634	28.4409	28.4868	28.48	28.4794	28.5216	28.5099	28.5385	28.5112	28.4957	28.5066	28.5065	28.553	28.5663	28.5294	28.4396	28.5376	28.5292	28.4433	28.4403	28.5758	28.5191	28.4891	28.5639	28.5227	28.5251	28.4244	28.4304	28.4076	28.4251	28.4318	28.4035	28.4741	28.3948	28.4533	28.5076	28.4157	28.4065	28.4219	28.4621	28.473	28.4646	28.4487
P01860	P01860	IGHG3_HUMAN	IGHG3	Immunoglobulin heavy constant gamma 3	23.8539	23.8696	23.8579	23.6552	23.7346	23.6839	23.7341	23.5924	23.5985	23.6257	23.6316	23.6451	23.7011	23.6673	23.7278	23.7058	23.6057	23.6584	23.6618	23.6407	23.6678	23.653	23.6352	23.6379	23.6844	23.6193	23.5795	23.649	23.6202	23.7145	23.658	23.6535	23.6806	23.6658	23.6955	23.6967	23.6537	23.5815	23.6831	23.6361	23.6511	23.6276	23.6808	23.6149	23.617
P01861	P01861	IGHG4_HUMAN	IGHG4	Immunoglobulin heavy constant gamma 4	24.3588	24.3994	24.4514	24.3058	24.3832	24.4098	24.3016	24.3935	24.3389	24.2535	24.2521	24.2498	24.28	24.3191	24.3789	24.4072	24.3763	24.4522	24.2054	24.2708	24.218	24.2804	24.4295	24.2535	24.2792	24.4426	24.4152	24.3134	24.3316	24.2994	24.2653	24.3423	24.3711	24.2847	24.3575	24.4076	24.2568	24.3492	24.3369	24.3749	24.4027	24.3624	24.3029	24.4501	24.3028
P01871	P0DOX6;P01871	IGHM_HUMAN	IGHM	Immunoglobulin heavy constant mu	25.6729	25.7352	25.7231	25.7083	25.694	25.6968	25.7223	25.6608	25.9051	25.8513	25.8251	25.7987	25.7831	25.8027	25.8383	25.7829	25.7411	25.6881	25.7636	25.7833	25.7415	25.689	25.863	25.7804	25.6577	25.7924	25.8451	25.8648	25.741	25.6892	25.7017	25.804	25.8332	25.7155	25.8355	25.828	25.8103	25.7949	25.7237	25.801	25.785	25.824	25.7501	25.7637	25.7779
P01876	P01876	IGHA1_HUMAN	IGHA1	Immunoglobulin heavy constant alpha 1	27.2899	27.5469	27.4075	27.4328	27.4559	27.3609	27.4029	27.4105	27.308	27.3202	27.2872	27.2752	27.2637	27.3529	27.3569	27.359	27.4213	27.3307	27.2826	27.2768	27.3194	27.3283	27.3011	27.3307	27.3396	27.3026	27.3372	27.3546	27.2189	27.2357	27.2365	27.2042	27.2402	27.2554	27.2228	27.2335	27.1848	27.3108	27.2374	27.2345	27.2264	27.2544	27.2441	27.2425	27.2436
P01877	P01877;P0DOX2	IGHA2_HUMAN	IGHA2	Immunoglobulin heavy constant alpha 2	25.1956	25.3851	25.1051	25.2271	25.3094	25.4406	25.3156	25.3055	25.2246	24.9866	25.0187	25.2578	25.2297	25.4178	25.2594	25.2425	25.6768	25.3299	25.2626	25.1808	25.1728	25.186	25.1815	25.2454	25.2038	25.2945	25.3532	25.2495	24.9267	24.9636	25.0902	25.0591	25.0783	25.0476	25.0815	25.1018	25.0106	25.5251	25.1068	25.3119	25.2104	24.9877	25.1203	25.0139	25.179
P01880	P01880;P0DOX3	IGHD_HUMAN	IGHD	Immunoglobulin heavy constant delta	24.7277	24.5719	24.6782	24.5122	24.4412	24.6116	24.3975	24.5192	24.5887	24.5465	24.573	24.596	24.4285	24.5355	24.5897	24.5186	24.6166	24.5193	24.5283	24.5659	24.5668	24.4762	24.5873	24.5527	24.5644	24.5442	24.5437	24.5266	24.28	24.3633	24.3519	24.327	24.3335	24.3012	24.2862	24.3898	24.3284	24.3324	24.2737	24.3051	24.3932	24.3544	24.2798	24.3861	24.4144
P02144	P02144	MYG_HUMAN	MB	Myoglobin	27.7499	27.4021	27.7342	27.4372	27.4526	27.7261	27.5928	27.7488	27.5241	27.5707	27.6804	27.5015	27.7591	27.4639	27.4058	27.8196	27.6395	27.9996	27.8525	27.78	27.7445	27.8882	26.6641	27.8442	27.9208	27.5211	27.5265	27.438	28.1629	27.8491	27.8824	27.6187	27.5767	27.7584	27.852	27.732	27.4905	27.6016	27.7953	27.677	28.0233	27.6231	27.9322	27.9535	27.6302
P02452	P02452	CO1A1_HUMAN	COL1A1	Collagen alpha-1(I) chain	21.4283	21.2609	21.4328	20.8846	21.0556	21.4589	21.2699	20.9839	21.345	21.2246	21.3161	21.1304	21.2484	21.1398	20.8537	21.1923	21.177	21.1256	21.2939	21.3078	21.0986	21.1254	21.4039	21.0494	21.4112	21.4311	21.3676	20.726	21.3143	21.294	21.2152	21.2339	21.3387	21.2479	21.2158	21.2387	21.3176	21.2606	21.2017	21.2949	20.7512	21.3344	21.332	21.4476	21.2005
P02533	P08779;P13645;Q7Z3Z0;Q7Z3Y9;P02533;Q7Z3Y8;Q7Z3Y7	K1C14_HUMAN	KRT14	Keratin, type I cytoskeletal 14	24.413	24.4299	24.2723	24.1456	24.1594	24.4737	24.0948	24.3856	24.3106	24.2201	24.3259	24.2406	24.1783	24.2762	24.2799	24.4007	24.2424	24.433	24.356	24.2993	24.2004	24.3505	24.2533	24.2906	24.3642	24.5454	24.35	24.32	24.3941	24.2771	24.2151	24.1582	24.256	24.2772	24.1979	24.2729	24.2234	24.4663	24.2745	24.2171	24.2764	24.2285	24.4054	24.3568	24.2541
P02538	P04259;P48668;P12035;P02538	K2C6A_HUMAN	KRT6A	Keratin, type II cytoskeletal 6A	22.2965	21.7051	22.3065	22.088	22.1051	22.1434	21.9735	22.3649	21.9475	22.0543	22.0762	21.9039	22.2456	21.9252	22.0764	22.1971	22.3833	22.2822	22.003	22.1312	22.0918	22.172	22.1284	21.4073	22.0687	22.282	22.846	21.9867	22.2996	21.954	22.1402	21.8553	22.035	22.0319	22.1591	21.9761	21.9302	22.1773	22.0301	21.9605	22.1476	21.9902	22.0656	22.1351	22.2078
P02647	P02647	APOA1_HUMAN	APOA1	Apolipoprotein A-I	28.4208	28.6219	28.58	28.6283	28.5674	28.5956	28.6354	28.61	28.7547	28.7679	28.702	28.7283	28.7592	28.7679	28.7542	28.8035	28.8371	28.6917	28.6728	28.7548	28.7439	28.6998	28.7796	28.7631	28.6907	28.8155	28.8067	28.775	28.6698	28.6889	28.6702	28.7031	28.7016	28.6593	28.7251	28.716	28.7473	28.6122	28.6736	28.7104	28.6921	28.66	28.6747	28.6623	28.641
P02649	P02649	APOE_HUMAN	APOE	Apolipoprotein E	26.9112	26.9766	26.9115	26.9323	27.0252	27.0758	26.8159	26.9364	26.7752	26.6958	26.6799	26.6571	26.6254	26.7521	26.7877	26.6956	26.6753	26.755	26.7295	26.7658	26.7015	26.6669	26.8041	26.6918	26.7184	26.8013	26.8058	26.7803	26.7348	26.7236	26.7316	26.6996	26.7565	26.7088	26.7119	26.7558	26.7019	26.635	26.6746	26.7499	26.7228	26.7267	26.6892	26.6878	26.6811
P02652	P02652	APOA2_HUMAN	APOA2	Apolipoprotein A-II	27.7704	27.8761	27.7562	27.7979	27.9366	27.9248	27.7556	27.6567	27.9696	27.9357	28.0145	27.9673	27.8644	27.8449	28.0839	27.8568	27.4412	27.723	27.732	27.7511	27.9373	27.6798	27.7866	27.7806	27.7521	27.8365	27.9557	27.9982	27.8101	27.7943	27.8342	27.8719	27.8544	27.8217	27.9694	27.8696	27.8191	27.8173	28.06	27.9565	27.9344	27.9708	27.8598	27.8956	27.8486
P02654	P02654	APOC1_HUMAN	APOC1	Apolipoprotein C-I	22.6515	23.0552	23.0527	22.9794	22.997	23.1837	23.2501	22.9053	23.2808	23.1636	23.2383	23.1938	23.0827	23.2035	23.1801	23.1779	23.0736	23.3431	23.3982	23.2267	23.1834	23.308	23.3395	23.2758	23.1807	23.4758	23.2892	23.114	22.3082	22.3001	22.217	22.3213	22.3105	22.1318	22.4309	22.3425	22.2875	22.8791	22.5006	22.5066	22.5646	22.3151	22.3008	22.511	22.3355
P02655	P02655	APOC2_HUMAN	APOC2	Apolipoprotein C-II	22.9055	22.9351	23.0369	22.9114	22.7521	22.8751	22.8473	22.8069	23.1188	23.0969	23.0562	23.0723	22.9991	22.9	22.9773	22.9342	23.0336	22.8983	22.9713	23.0823	22.9811	22.9435	23.0544	23.0786	22.9948	23.0023	22.9833	22.9681	22.8728	22.9136	22.8337	22.9428	22.9092	22.7637	22.8826	22.898	22.9044	22.8117	22.9036	22.9456	22.8491	22.9284	22.8058	22.8165	22.8736
P02656	P02656	APOC3_HUMAN	APOC3	Apolipoprotein C-III	25.732	25.6973	25.7853	25.7172	25.6946	25.6287	25.7072	25.5528	25.9423	26.0711	25.9828	25.9069	25.9194	25.8068	25.8236	25.8989	25.7335	25.7894	25.8369	25.8576	25.8897	25.8871	25.9	25.7794	25.874	25.7704	25.8415	25.8596	25.8078	25.8257	25.7817	25.8266	25.8773	25.8363	25.8559	25.9215	25.8416	25.787	25.8638	25.8883	25.9301	25.9356	25.9014	25.8382	25.8657
P02671	P02671	FIBA_HUMAN	FGA	Fibrinogen alpha chain	25.7153	25.7463	25.864	25.8686	25.9754	25.9774	26.006	25.9325	26.6767	26.5707	26.5881	26.5658	26.5391	26.6201	26.6482	26.5671	26.5863	26.5039	26.451	26.4994	26.4414	26.4409	26.572	26.4483	26.3842	26.5367	26.5991	26.5902	26.6225	26.62	26.5531	26.6738	26.7186	26.5834	26.7323	26.7485	26.7105	26.7896	26.6903	26.7586	26.6829	26.6764	26.6113	26.7836	26.6567
P02675	P02675	FIBB_HUMAN	FGB	Fibrinogen beta chain	26.2067	26.236	26.4478	26.469	26.5888	26.4574	26.6243	26.6043	27.2993	27.1785	27.3111	27.2469	27.1962	27.2164	27.1896	27.2408	27.2362	27.1595	27.1245	27.0565	27.0674	27.0214	27.1069	27.0302	26.8434	27.3195	27.1975	27.2078	27.1655	27.2016	27.1944	27.3757	27.3728	27.1514	27.391	27.4201	27.3826	27.3748	27.3386	27.2996	27.2037	27.2426	27.143	27.2554	27.2221
P02679	P02679	FIBG_HUMAN	FGG	Fibrinogen gamma chain	25.0597	25.2706	25.2247	25.1481	25.3162	25.1455	25.3002	25.3728	26.8448	26.8384	26.8057	26.7665	26.829	26.867	26.8259	26.8536	26.7581	26.7283	26.7123	26.7377	26.687	26.6695	26.7384	26.6646	26.7025	26.7678	26.7239	26.7277	26.9955	27.0419	26.9768	27.0142	27.0436	26.9877	27.0226	27.0601	27.0424	26.9725	26.9139	26.9694	26.9641	26.9485	26.9502	26.9346	26.903
P02741	P02741	CRP_HUMAN	CRP	C-reactive protein	19.5205	18.9952	19.3034	19.2901	19.1396	19.0201	19.1902	18.9667	19.4539	19.3717	19.4304	19.3863	19.3759	19.4988	19.3537	19.3327	19.3574	19.4091	19.1763	19.1403	19.2519	19.1598	19.303	19.2506	19.2392	19.3052	19.3544	19.3433	18.5383	18.6258	18.4757	18.3966	18.6785	18.6223	18.6853	18.7533	18.6786	18.8557	18.3758	18.4886	18.5825	18.4618	18.4103	18.5775	18.5098
P02743	P02743	SAMP_HUMAN	APCS	Serum amyloid P-component	21.6341	21.6995	21.6635	21.7097	21.6622	21.6505	21.7091	21.6752	21.4397	21.4027	21.2885	21.3078	21.4562	21.5028	21.5485	21.3301	21.6065	21.2816	21.3961	21.4144	21.3202	21.2519	21.5196	21.3503	21.3334	21.3083	21.5275	21.4897	21.3116	21.3727	21.4133	21.5147	21.2999	21.3811	21.3068	21.3177	21.3249	21.4053	21.3435	21.2388	21.443	21.452	21.4433	21.4867	21.4609
P02745	P02745	C1QA_HUMAN	C1QA	Complement C1q subcomponent subunit A	22.0462	21.8583	22.133	22.3132	22.2966	22.0913	22.0545	22.121	22.6009	22.6114	22.6736	22.6785	22.5558	22.6758	22.6883	22.539	22.4905	22.5005	22.5928	22.6262	22.516	22.5801	22.4531	22.6102	22.5252	22.7525	22.4623	22.3391	22.6432	22.5408	22.4358	22.4928	22.5154	22.5357	22.3762	22.5035	22.5955	22.4936	22.3763	22.6179	22.4907	22.4611	22.5579	22.5757	22.5599
P02746	P02746	C1QB_HUMAN	C1QB	Complement C1q subcomponent subunit B	21.6578	21.8468	21.8243	21.8404	21.8162	21.7453	21.8352	21.7952	22.5018	22.4912	22.4327	22.4515	22.4116	22.4284	22.4789	22.4606	22.4629	22.3996	22.415	22.3953	22.3976	22.4474	22.5576	22.3912	22.3875	22.5162	22.439	22.4478	22.3506	22.3009	22.276	22.3887	22.3546	22.4092	22.4001	22.4343	22.3519	22.3145	22.3325	22.4148	22.4065	22.3914	22.3718	22.3091	22.4019
P02747	P02747	C1QC_HUMAN	C1QC	Complement C1q subcomponent subunit C	23.2369	23.2236	22.9003	23.2786	23.2027	23.1818	23.1414	23.3631	23.9249	23.9237	23.8011	23.7758	23.6823	23.8468	23.9768	23.8829	23.8157	23.9018	23.76	23.8066	23.7763	23.7929	23.9047	23.8649	23.8233	23.8849	23.8884	23.8765	23.6748	23.728	23.7109	23.7714	23.8186	23.7083	23.8255	23.8621	23.8777	23.7477	23.7035	23.8774	23.7826	23.7993	23.7519	23.8182	23.7638
P02748	P02748	CO9_HUMAN	C9	Complement component C9	27.1103	27.1476	27.2464	27.1748	27.2056	27.1266	27.1056	27.2671	27.1242	27.1639	27.0921	27.1399	27.1105	27.1061	27.1318	27.0448	27.032	27.074	27.0654	27.11	27.0808	27.0776	27.1304	27.1209	27.0637	27.1281	27.1087	27.1368	27.0651	27.0135	27.0327	26.9952	27.0401	27.0165	27.0201	27.043	27.0784	27.0919	26.9943	27.0775	27.0634	27.0705	26.9588	27.0321	27.073
P02749	P02749	APOH_HUMAN	APOH	Beta-2-glycoprotein 1	25.8237	25.7998	25.7873	25.8385	25.8475	25.7445	25.8764	25.6783	25.9011	25.8616	25.8461	25.8219	25.7963	25.9428	25.948	25.9561	25.9289	25.8042	25.8342	25.8081	25.8085	25.8119	25.9518	25.8512	25.8138	26.0106	26.0069	25.9621	25.7282	25.7065	25.7218	25.8241	25.8837	25.7302	25.8704	25.8858	25.8035	25.7377	25.7648	25.787	25.8103	25.7821	25.7319	25.7832	25.8343
P02750	P02750	A2GL_HUMAN	LRG1	Leucine-rich alpha-2-glycoprotein	22.3273	22.478	22.3593	22.3892	22.447	22.396	22.4507	22.3765	22.3121	22.3165	22.3355	22.3666	22.3226	22.3511	22.3385	22.3337	22.2131	22.3602	22.2003	22.2749	22.3333	22.308	22.3444	22.2822	22.3	22.2963	22.3012	22.2459	22.1855	22.1705	22.1751	22.1975	22.1687	22.1668	22.2222	22.1815	22.1256	22.116	22.2164	22.2282	22.1936	22.2229	22.1473	22.2215	22.1803
P02751	P02751	FINC_HUMAN	FN1	Fibronectin	25.3358	25.3047	25.356	25.2572	25.293	25.3258	25.2676	25.2766	24.8119	24.8197	24.794	24.7495	24.8066	24.8079	24.8235	24.8017	24.7764	24.8663	24.8088	24.7922	24.777	24.7848	24.8049	24.7944	24.8149	24.8469	24.8612	24.8125	25.3332	25.2992	25.2884	25.2578	25.3241	25.2728	25.333	25.3273	25.3216	25.3919	25.2959	25.3426	25.3161	25.3643	25.2926	25.3235	25.3377
P02753	P02753	RET4_HUMAN	RBP4	Retinol-binding protein 4	22.6993	22.8497	22.7826	22.8235	22.8088	22.6636	22.7407	22.6552	22.8687	22.8474	22.8665	22.8691	22.9202	22.9078	22.9223	22.8457	22.8792	22.8748	22.9186	22.9772	22.8966	22.9291	22.8569	22.8594	22.8727	22.8463	22.8855	22.8464	22.8994	22.9119	22.9167	22.8548	22.9349	22.8983	22.8495	22.8999	22.894	22.9804	22.9451	22.945	22.9344	22.935	22.9421	22.9288	22.9596
P02760	P02760	AMBP_HUMAN	AMBP	Protein AMBP	25.1797	25.189	25.1636	25.1877	25.324	25.2354	25.3711	25.2756	25.3919	25.3554	25.2688	25.2494	25.2553	25.3098	25.2465	25.3556	25.2768	25.236	25.3386	25.2984	25.2129	25.2309	25.3111	25.227	25.2007	25.3582	25.3032	25.3014	25.2715	25.144	25.1174	25.2924	25.2678	25.1246	25.3014	25.328	25.2976	25.3165	25.2796	25.3433	25.3363	25.3583	25.2618	25.29	25.3255
P02763	P02763	A1AG1_HUMAN	ORM1	Alpha-1-acid glycoprotein 1	26.8987	27.1624	26.8898	27.0714	27.1161	27.039	27.18	27.0689	26.8966	26.8994	26.8648	26.8073	26.8907	26.9081	26.9163	26.911	26.9239	26.883	26.8133	26.8512	26.8801	26.8321	26.9364	26.8924	26.8758	26.917	26.8639	26.9621	26.8965	26.8691	26.8695	26.9143	26.9219	26.8282	26.9028	26.8898	26.9762	26.8038	26.9081	26.8903	26.87	26.9008	26.9083	26.8662	26.848
P02765	P02765	FETUA_HUMAN	AHSG	Alpha-2-HS-glycoprotein	24.9707	25.0148	25.0485	25.0742	25.0385	25.0649	24.9856	25.0133	25.0931	25.0898	25.1493	25.0718	25.061	25.0706	25.0673	25.1542	25.1039	25.0505	25.059	25.0557	25.0663	25.0305	25.1727	25.0281	25.0486	25.1154	25.0888	25.0752	25.0541	25.0961	25.0956	25.1344	25.1402	25.0872	25.1563	25.1718	25.1394	25.0128	25.1143	25.1139	25.1291	25.1296	25.1164	25.1477	25.0395
P02766	P02766	TTHY_HUMAN	TTR	Transthyretin	21.9901	21.8464	21.9449	21.8012	21.8802	21.8853	21.7305	21.7216	22.8687	22.8018	22.8351	22.7722	22.73	22.7488	22.74	22.7804	22.7612	22.7553	22.9166	22.8561	22.9103	22.7998	22.8822	22.7684	22.6797	22.7087	22.7235	22.691	21.6352	21.6357	21.6368	21.5626	21.5745	21.616	21.5811	21.5338	21.5266	22.094	21.7823	21.8261	21.7665	21.7943	21.8022	21.7512	21.7977
P02768	P02768	ALBU_HUMAN	ALB	Albumin	31.705	31.7383	31.7969	31.7571	31.7462	31.77	31.7867	31.8328	31.9133	31.9131	31.8578	31.8624	31.8717	31.9343	31.9272	31.9456	31.981	31.858	31.8933	31.8951	31.8465	31.8018	31.9528	31.8907	31.8487	31.9457	31.9462	31.9139	31.8715	31.8738	31.8413	31.8699	31.9199	31.8474	31.9182	31.8818	31.9132	31.9848	31.9475	31.9628	31.9236	31.9039	31.9012	31.9325	31.9099
P02774	P02774	VTDB_HUMAN	GC	Vitamin D-binding protein	25.3461	25.3826	25.3625	25.3425	25.3718	25.3746	25.3927	25.4739	25.448	25.4798	25.4554	25.4274	25.4442	25.4085	25.3995	25.4531	25.3347	25.3408	25.41	25.3869	25.3984	25.3911	25.4771	25.3908	25.397	25.4534	25.4625	25.4607	25.4353	25.4064	25.4138	25.5213	25.5032	25.4248	25.4771	25.5012	25.517	25.4053	25.4851	25.5136	25.4826	25.5058	25.4566	25.4728	25.4256
P02775	P02775	CXCL7_HUMAN	PPBP	Platelet basic protein	21.2675	21.0037	21.2446	20.8838	20.9393	21.1392	20.9553	20.9229	20.7418	20.674	20.6587	20.6681	20.6683	20.5687	20.724	20.7054	20.7217	20.7725	20.6437	20.6682	20.6835	20.583	20.7488	20.6813	20.6681	20.6239	20.6458	20.719	21.265	21.2664	21.2432	21.3338	21.2557	21.2579	21.1744	21.2264	21.3034	21.1695	21.2157	21.3255	21.2446	21.3307	21.3384	21.2616	21.2484
P02776	P02776	PLF4_HUMAN	PF4	Platelet factor 4	18.1452	18.5142	18.4035	18.2269	18.0404	18.346	18.17	17.7853	17.9128	18.0248	18.037	18.035	18.0205	18.0183	18.0478	17.9855	17.959	17.634	17.824	17.6853	17.7857	17.8773	17.7344	17.884	17.706	17.8472	17.7362	18.0093	18.1991	18.3327	18.3244	18.3041	18.2781	18.2332	18.2304	18.2621	18.3204	17.6772	17.8344	17.8665	17.9835	18.1191	18.1987	18.0155	18.2429
P02786	P02786	TFR1_HUMAN	TFRC	Transferrin receptor protein 1	25.7523	25.5656	25.6742	25.7499	25.8028	25.6726	25.5477	25.5423	25.5872	25.6119	25.6598	25.6633	25.7177	25.6239	25.5198	25.7002	25.618	25.741	25.6874	25.6921	25.5964	25.5872	25.6056	25.6618	25.7127	25.6721	25.6092	25.6227	25.7096	25.6365	25.5581	25.6833	25.7236	25.6633	25.7104	25.7995	25.638	25.6613	25.7324	25.7504	25.6642	25.607	25.6279	25.5853	25.7107
P02787	P02787	TRFE_HUMAN	TF	Serotransferrin	27.7774	27.8423	27.868	27.9044	27.8714	27.8833	27.8802	27.887	27.9209	27.9484	27.9336	27.9227	27.8929	27.9118	27.899	27.9432	27.8425	27.7934	27.8922	27.873	27.8625	27.8484	27.9029	27.8644	27.8825	27.855	27.8785	27.8785	27.9295	27.899	27.8831	27.917	27.931	27.8731	27.9364	27.937	27.9589	27.8699	27.9251	27.895	27.9057	27.9266	27.9182	27.9012	27.8898
P02788	P02788	TRFL_HUMAN	LTF	Lactotransferrin	22.9506	22.8886	22.7745	22.7764	22.931	23.0071	22.8489	23.0166	22.798	22.8509	22.8545	22.8316	22.9784	22.8084	22.8921	22.7255	22.819	22.8966	22.8249	22.9466	22.8808	22.897	22.9495	22.8531	22.8559	22.7467	22.8186	22.7547	22.8648	22.8118	22.8201	22.9634	22.7666	22.9726	22.83	22.888	22.8104	22.9957	22.8574	22.706	22.7756	22.793	22.992	22.8105	22.8164
P02790	P02790	HEMO_HUMAN	HPX	Hemopexin	28.7507	28.7782	28.7819	28.7718	28.8739	28.791	28.7793	28.7862	28.8134	28.8405	28.8462	28.8407	28.8135	28.8158	28.7944	28.815	28.7379	28.7269	28.8165	28.7811	28.7752	28.7416	28.8159	28.7815	28.7474	28.8524	28.8207	28.837	28.7697	28.7633	28.7379	28.7591	28.7443	28.7141	28.7843	28.7782	28.8162	28.7633	28.7547	28.7301	28.7541	28.7915	28.7734	28.7024	28.7463
P03950	P03950	ANGI_HUMAN	ANG	Angiogenin	22.2671	22.3326	22.4382	22.2905	22.422	22.3117	22.3707	22.4622	22.2074	22.2584	22.2798	22.4171	22.4472	22.2639	22.1595	22.2476	22.3194	22.5063	22.3009	22.5023	22.3499	22.4297	22.3153	22.2744	22.3759	22.4854	22.1722	22.3299	22.4539	22.473	22.2662	22.3776	22.3333	22.3319	22.1768	22.4996	22.3613	22.518	22.4628	22.461	22.5319	22.3055	22.4808	22.5172	22.4123
P03951	P03951	FA11_HUMAN	F11	Coagulation factor XI	23.7251	23.6182	23.8344	23.6609	23.6915	23.5389	23.7001	23.6646	23.8584	23.9008	23.9318	23.8687	23.8284	23.8206	23.9164	23.8014	23.7637	23.8366	23.8401	23.8613	23.8452	23.8819	23.9052	23.8147	23.7639	23.8238	23.8126	23.788	23.7589	23.7817	23.7499	23.7791	23.7226	23.7928	23.7493	23.7935	23.7252	23.6635	23.7753	23.7699	23.796	23.8425	23.7731	23.7749	23.7757
P03952	P03952	KLKB1_HUMAN	KLKB1	Plasma kallikrein	25.0773	25.1042	25.1463	25.0462	25.0206	24.9925	24.9302	24.9688	25.1389	25.1377	25.1303	25.171	25.1133	25.129	25.1299	25.1433	25.121	25.136	25.1056	25.1657	25.1358	25.0993	25.104	25.1942	25.094	25.1015	25.0875	25.1393	25.1143	25.1368	25.1438	25.1341	25.1583	25.1239	25.1363	25.1706	25.1652	25.0916	25.1387	25.1318	25.1687	25.1967	25.1031	25.1296	25.157
P04003	P04003	C4BPA_HUMAN	C4BPA	C4b-binding protein alpha chain	24.1381	24.2142	24.2051	24.1942	24.2145	24.3167	24.1708	24.1943	24.1578	24.1488	24.1201	24.123	24.0899	24.1585	24.1422	24.1297	24.135	24.0741	24.0965	24.0738	24.1	24.0719	24.1583	24.0742	24.0767	24.1739	24.157	24.1425	24.1286	24.1232	24.1352	24.1537	24.1706	24.1451	24.1593	24.1777	24.1733	24.1084	24.1468	24.172	24.1665	24.1823	24.1505	24.1821	24.132
P04004	P04004	VTNC_HUMAN	VTN	Vitronectin	25.1586	25.2241	25.2423	25.1026	25.2612	25.1657	25.2403	25.1493	25.0497	25.0896	25.0545	25.0735	25.0467	25.1149	25.1405	25.0808	25.0698	25.1222	25.0902	25.071	25.0847	25.0693	25.1326	25.0547	25.0412	25.1386	25.1502	25.1201	25.0242	25.0421	25.0096	25.0802	25.1398	25.0326	25.1528	25.1371	25.14	25.0815	25.0476	25.0592	25.0631	25.0429	25.0601	25.0872	25.0674
P04040	P04040	CATA_HUMAN	CAT	Catalase	24.5054	25.0693	24.6637	24.8788	24.4849	25.2063	24.7892	24.5089	24.3223	24.4518	25.0088	24.7034	24.8555	24.6157	24.5425	24.5542	24.6643	24.5948	24.5318	24.5668	24.5238	24.3795	24.7568	24.8101	24.8785	25.0032	24.5535	24.5023	24.6691	24.7984	24.4668	24.6489	24.521	24.4916	24.5742	24.5113	24.8448	24.6377	24.7472	24.7581	24.5042	24.7999	24.6864	24.8895	24.8162
P04070	P04070	PROC_HUMAN	PROC	Vitamin K-dependent protein C	22.9201	22.7057	22.9044	22.8524	22.8672	22.8197	22.8573	22.8729	22.8705	22.9957	22.9423	22.9937	22.9015	22.9097	22.883	22.8667	22.9195	22.9361	23.0105	22.9963	22.9041	22.9491	22.956	22.9515	22.904	22.6374	22.855	22.8696	22.8469	22.8889	22.8683	22.8685	22.8815	22.8661	22.9306	22.8117	22.9044	22.9436	22.8248	22.8996	22.8794	22.924	22.8575	22.861	22.8915
P04075	P04075	ALDOA_HUMAN	ALDOA	Fructose-bisphosphate aldolase A	22.0872	21.9841	21.9287	22.0948	21.9504	22.0988	22.0094	21.8015	21.8839	21.9785	21.9874	21.8683	21.8197	22.0354	22.0152	22.1285	21.8852	22.105	21.9611	22.0997	21.9214	21.8601	22.0432	21.9849	21.9751	22.012	22.0146	21.9511	22.0919	22.0413	22.0301	21.9891	22.0333	22.0043	21.9686	21.9651	22.0637	22.0807	22.0682	22.0563	22.0058	22.1194	22.1003	22.0057	22.0522
P04114	P04114	APOB_HUMAN	APOB	Apolipoprotein B-100	27.4862	27.493	27.5121	27.4758	27.508	27.5033	27.4699	27.515	27.5648	27.5423	27.5316	27.5137	27.502	27.5302	27.5126	27.5252	27.4903	27.5358	27.5339	27.5259	27.5336	27.5395	27.5595	27.5276	27.51	27.5218	27.5329	27.5033	27.5424	27.5353	27.5251	27.5422	27.5505	27.5201	27.5525	27.556	27.544	27.5656	27.5613	27.5906	27.5641	27.5759	27.5438	27.5689	27.5736
P04179	P04179	SODM_HUMAN	SOD2	Superoxide dismutase [Mn], mitochondrial	23.0639	22.8886	22.8412	22.7059	22.5525	22.5379	22.4955	22.4356	22.5475	22.3305	22.4191	22.5171	22.4612	22.6208	22.7677	22.7164	22.8382	22.3074	22.6241	22.6756	22.6413	22.5793	22.4465	22.3097	22.4498	22.4588	22.4868	22.5107	22.6343	22.681	22.6084	22.1764	22.3503	22.6065	22.3133	22.3014	22.1199	22.6809	22.3437	22.5748	22.3197	22.2943	22.5514	22.4839	22.6097
P04180	P04180	LCAT_HUMAN	LCAT	Phosphatidylcholine-sterol acyltransferase	25.718	25.797	25.8268	26.0054	25.8854	25.915	25.9614	25.9091	25.8972	25.825	25.7095	25.9143	25.9377	25.7997	25.7604	25.8813	25.6656	25.8647	26.0088	25.916	25.7934	25.9094	25.8018	25.8466	25.8693	25.8584	25.7797	25.7535	25.9752	25.9535	25.8866	25.7695	25.8124	25.9464	25.7995	25.925	25.7821	25.8822	25.8896	25.7678	25.886	25.8844	25.8622	25.8139	25.8882
P04196	P04196	HRG_HUMAN	HRG	Histidine-rich glycoprotein	21.87	21.9162	21.9198	21.826	21.8521	21.8565	21.8445	21.8219	21.982	21.9326	21.9584	21.9612	21.9461	21.9323	21.9587	21.9883	21.9109	21.8666	21.8866	21.8955	21.8777	21.9196	21.9403	21.9013	21.9401	21.914	21.8966	21.9204	21.9404	21.9138	21.8878	21.8883	21.9324	21.8993	21.955	21.924	21.9177	21.7926	21.8547	21.8779	21.878	21.9121	21.8856	21.8414	21.9283
P04211	P04211;A0A075B6I9	LV743_HUMAN	IGLV7-43	Immunoglobulin lambda variable 7-43	22.534	22.3332	22.4512	22.2754	22.4096	22.1575	22.3446	22.2478	22.2313	22.3293	22.3865	22.422	22.3558	22.3781	22.4752	22.3089	22.2615	22.3818	22.2953	22.3139	22.4744	22.3046	22.3125	22.4687	22.2945	22.2556	22.282	22.0975	22.202	22.3231	22.3713	22.4506	22.3983	22.3771	22.3181	22.4313	22.2913	22.0789	22.3756	22.4121	22.3955	22.3625	22.078	22.3761	22.4088
P04217	P04217	A1BG_HUMAN	A1BG	Alpha-1B-glycoprotein	24.7912	24.8736	24.8136	24.8864	24.7837	24.8485	24.6468	24.7571	24.6828	24.7018	24.6776	24.7237	24.7088	24.7117	24.7323	24.8016	24.6758	24.6675	24.7232	24.6846	24.7307	24.7058	24.6952	24.7031	24.6949	24.667	24.6906	24.6528	24.7444	24.7401	24.6599	24.6928	24.7012	24.7009	24.6752	24.6841	24.6733	24.6429	24.66	24.6928	24.6847	24.7545	24.7677	24.7191	24.6761
P04264	P04259;P04264	K2C1_HUMAN	KRT1	Keratin, type II cytoskeletal 1	23.2854	23.2972	23.394	23.4352	23.6073	23.4715	23.5018	23.5575	23.5707	23.4521	23.5036	23.4831	23.3913	23.48	23.497	23.4314	23.5585	23.4447	23.5182	23.5333	23.468	23.3398	23.5989	23.3583	23.3932	23.4808	23.5176	23.4046	23.3979	23.4369	23.5173	23.5411	23.4906	23.6285	23.5065	23.4786	23.4523	23.6262	23.5459	23.5084	23.4002	23.5144	23.6533	23.5137	23.4395
P04275	P04275	VWF_HUMAN	VWF	von Willebrand factor	27.4809	27.3017	27.4678	27.2164	27.3328	27.4527	27.4286	27.2971	27.1277	27.0587	27.056	27.1432	27.1442	27.0785	27.1358	27.2223	27.3244	27.2886	27.322	27.262	27.2902	27.0769	27.176	27.3535	27.3585	26.8344	27.0987	27.1699	27.3944	27.3319	27.3168	27.2407	27.2427	27.3436	27.2222	27.2052	27.3183	27.4807	27.3147	27.2624	27.3194	27.3081	27.3472	27.2959	27.3509
P04278	P04278	SHBG_HUMAN	SHBG	Sex hormone-binding globulin	20.9099	20.9345	20.7836	20.5772	20.6158	20.9206	20.7194	20.6352	20.8155	20.7416	20.866	20.7135	20.805	20.8452	21.0734	20.7817	20.9062	20.9565	20.7957	20.8412	20.8766	20.9567	20.907	20.9647	20.9671	20.9976	20.9921	20.9824	20.7775	20.831	20.8651	20.6956	20.7252	20.9097	20.8011	20.6418	20.7248	20.6227	20.901	20.8117	20.9154	20.8215	20.7857	20.8324	20.963
P04406	P04406	G3P_HUMAN	GAPDH	Glyceraldehyde-3-phosphate dehydrogenase	24.3177	24.4136	24.4041	24.2399	24.3955	24.1218	24.3736	24.1369	24.2506	24.2724	24.0712	24.1968	24.3015	24.2039	24.2704	24.3089	24.3733	24.3447	24.5065	24.2353	24.142	24.4443	24.2439	24.2799	24.3631	24.052	24.029	24.284	24.7904	24.6869	24.5301	24.6069	24.6116	24.528	24.6053	24.493	24.7302	24.3782	24.1443	24.4303	24.3247	24.5004	24.7047	24.0861	24.3589
P04430	P04430	KV116_HUMAN	IGKV1-16	Immunoglobulin kappa variable 1-16	18.1296	18.2272	18.4004	18.305	18.5793	18.4201	18.1914	18.4008	18.4677	18.459	18.5026	18.4687	18.7088	18.3546	18.4019	18.4003	18.6888	18.3301	18.5765	18.4533	18.37	18.4098	18.521	18.4606	18.4357	18.5382	18.3497	18.4967	18.4878	18.4928	18.5018	18.6335	18.6212	18.4451	18.6075	18.6154	18.5553	18.0995	18.3635	18.3743	18.4101	18.3699	18.3584	18.3232	18.4511
P04433	P04433;A0A0A0MRZ8	KV311_HUMAN	IGKV3-11	Immunoglobulin kappa variable 3-11	25.1763	24.9985	24.9483	24.8268	24.9998	25.1671	25.1042	24.8914	25.1394	25.162	24.976	25.2527	24.9329	25.0352	25.0669	25.1859	25.0738	25.0553	25.073	25.0846	25.0698	25.2798	25.1005	24.9979	25.0803	24.7143	24.9611	25.0609	25.0272	24.9702	25.2382	24.9845	25.2626	25.1564	25.1196	25.1381	25.1655	25.1904	25.1718	25.1189	25.0795	25.2451	25.0773	25.1231	25.0974
P05062	P05062	ALDOB_HUMAN	ALDOB	Fructose-bisphosphate aldolase B	21.4688	20.7835	21.1142	21.1017	21.1011	21.4544	21.0137	21.0873	21.5982	21.2419	21.0166	21.4357	21.2024	21.5808	21.4664	21.5815	21.6058	20.9567	21.605	21.4395	21.0107	20.8512	21.4272	20.9728	21.1561	21.6009	21.3803	21.4299	21.18	20.5362	20.9621	21.3012	21.0491	20.9598	20.9087	21.0435	20.9586	21.0873	21.3267	20.9409	21.0329	21.0203	21.2793	20.4408	21.3566
P05089	P05089	ARGI1_HUMAN	ARG1	Arginase-1	21.4223	21.6929	21.457	21.4653	21.6596	21.848	21.5227	22.1175	21.5329	21.4787	21.5643	21.4671	21.4956	21.5331	21.4143	21.3574	21.5059	21.6541	21.5051	21.5888	21.6625	21.4933	21.5542	21.6831	21.5029	20.693	21.6523	21.6375	21.5744	21.357	21.3916	21.534	21.371	21.4601	21.3452	21.3678	21.2589	21.6672	21.6476	21.8936	21.8808	21.5857	21.3197	21.642	21.6883
P05090	P05090	APOD_HUMAN	APOD	Apolipoprotein D	22.854	22.7781	23.0499	22.8327	22.7142	22.8307	22.7562	22.8129	23.1061	23.0687	23.0864	23.0778	22.9655	23.0959	23.0662	23.1086	23.1061	22.9925	23.0655	23.0582	23.0107	23.0159	23.1216	23.037	22.9764	23.122	23.1039	23.131	23.0216	22.9906	22.9894	23.1306	23.0784	22.9173	23.1123	23.1331	23.075	23.102	23.0963	23.1124	23.1085	23.1351	23.0503	23.078	23.0778
P05109	P05109	S10A8_HUMAN	S100A8	Protein S100-A8	25.0759	24.9213	25.1743	25.2643	25.1732	25.2734	25.0823	25.2669	24.596	24.5171	24.7979	24.4581	24.7612	24.6781	24.5302	24.7074	24.5864	24.5425	24.9323	24.7118	24.1372	24.5324	24.8212	24.6356	24.5721	24.7652	24.5215	24.5394	24.9878	24.996	24.9778	25.0672	25.0423	24.8791	25.0466	25.0046	24.9842	24.9238	24.9268	25.0866	24.995	24.9988	24.923	24.9835	25.0015
P05154	P05154	IPSP_HUMAN	SERPINA5	Plasma serine protease inhibitor	24.3209	24.4238	24.2871	24.8896	24.7501	24.3711	24.6212	24.4896	24.6708	24.7566	24.7631	24.5477	24.6765	24.6684	24.6727	24.7537	24.7432	24.8771	24.7759	24.7931	24.8392	24.7248	24.858	24.8525	24.772	24.7369	24.5868	24.8464	24.7085	24.7383	24.6228	24.8141	24.7511	24.6879	24.6246	24.6672	24.7541	24.8368	24.7443	24.7762	24.6897	24.7264	24.6955	24.7798	24.7544
P05155	P05155	IC1_HUMAN	SERPING1	Plasma protease C1 inhibitor	23.7992	23.7955	23.8948	23.7565	23.7442	23.7434	23.7849	23.7735	24.5744	24.6294	24.5076	24.5509	24.5098	24.5396	24.4859	24.531	24.4433	24.5877	24.4981	24.542	24.4683	24.5041	24.5264	24.5372	24.5219	24.5602	24.5937	24.5703	24.5077	24.5235	24.5117	24.5724	24.573	24.4921	24.5401	24.5837	24.5651	24.5055	24.5325	24.5391	24.4769	24.5724	24.4996	24.5305	24.5738
P05156	P05156	CFAI_HUMAN	CFI	Complement factor I	23.8649	23.7932	23.876	23.8425	23.8041	23.8192	23.6859	23.6733	23.7111	23.7164	23.6399	23.6942	23.7479	23.7044	23.7879	23.7723	23.8319	23.7093	23.6511	23.7387	23.6972	23.714	23.7358	23.7454	23.7655	23.7739	23.7735	23.7568	23.7167	23.7137	23.8229	23.6692	23.804	23.7582	23.6908	23.6852	23.7446	23.6915	23.7236	23.7347	23.7578	23.7486	23.6989	23.7121	23.7323
P05160	P05160	F13B_HUMAN	F13B	Coagulation factor XIII B chain	25.3194	25.2995	25.3663	25.2529	25.3655	25.1966	25.3341	25.1994	25.3566	25.3048	25.3589	25.3259	25.3679	25.3437	25.3351	25.3548	25.2915	25.331	25.3525	25.3395	25.3433	25.3199	25.3779	25.3405	25.3008	25.3625	25.3162	25.3317	25.4084	25.4234	25.4162	25.4722	25.4654	25.3938	25.4516	25.4273	25.4646	25.3111	25.4301	25.3995	25.4252	25.4055	25.3694	25.4001	25.4068
P05452	P05452	TETN_HUMAN	CLEC3B	Tetranectin	21.1149	20.8969	21.1112	21.1289	21.0787	20.983	20.9775	21.0612	21.2901	21.2221	21.2491	21.2154	21.2889	21.2891	21.313	21.2085	21.2365	21.1603	21.209	21.1532	21.2162	21.2453	21.2428	21.2825	21.1839	21.2868	21.2904	21.247	21.2259	21.1891	21.2452	21.2815	21.3693	21.2326	21.337	21.2936	21.3961	21.1355	21.1815	21.2661	21.3038	21.2903	21.1573	21.2165	21.25
P05543	P05543	THBG_HUMAN	SERPINA7	Thyroxine-binding globulin	23.8535	23.5789	23.8219	23.6427	23.8003	23.5982	23.5911	23.8287	23.8001	23.7786	23.7334	23.72	23.7757	23.7316	23.743	23.7391	23.7658	23.798	23.7556	23.8631	23.7693	23.8185	23.7217	23.868	23.8059	23.6795	23.7095	23.7204	23.7113	23.7347	23.733	23.7543	23.7701	23.731	23.7709	23.7839	23.7527	23.752	23.7827	23.8365	23.8564	23.828	23.7658	23.8342	23.803
P05546	P05546	HEP2_HUMAN	SERPIND1	Heparin cofactor 2	24.0946	24.1137	23.9756	24.0508	23.9954	23.9561	24.0128	24.1061	23.9327	23.9373	23.9334	23.9292	23.9043	23.906	23.9158	23.926	23.8889	23.9937	23.9303	23.9553	23.9779	23.9782	23.8586	24.0071	24.0055	23.8936	23.8941	23.8663	23.9756	24.0124	23.9899	23.8995	23.9656	24.0101	23.9567	23.9571	23.9758	23.9856	23.9536	23.9853	23.9673	23.9917	23.9895	23.9706	23.9982
P05556	P05556	ITB1_HUMAN	ITGB1	Integrin beta-1	22.9739	22.3188	22.714	22.8852	22.5529	22.9884	22.3164	23.0391	22.5304	22.5486	22.7105	22.7094	22.6906	22.8543	22.7581	22.887	22.7815	22.8635	22.6976	22.6024	22.7483	22.7441	22.5616	22.6617	22.7865	22.4006	22.5703	22.6901	23.0521	22.7259	22.7109	22.4513	22.64	22.7643	22.5182	22.5529	22.59	23.0333	22.7265	22.6026	22.6009	22.6645	22.5686	22.9581	22.7405
P06276	P06276	CHLE_HUMAN	BCHE	Cholinesterase	24.1863	24.0507	24.3578	24.1523	24.1527	24.079	23.9559	24.0781	24.2726	24.1944	24.267	24.2265	24.2187	24.2044	24.0792	24.2113	24.1871	24.2816	24.2006	24.2671	24.2162	24.291	24.2751	24.2769	24.1822	24.2747	24.2922	24.2392	24.2535	24.2875	24.2378	24.2376	24.2056	24.3298	24.2794	24.2543	24.308	24.2615	24.2311	24.1676	24.3323	24.2391	24.176	24.2136	24.3087
P06310	P06310	KV230_HUMAN	IGKV2-30	Immunoglobulin kappa variable 2-30	20.6367	20.9068	20.9268	20.7071	21.062	20.9082	20.8984	20.9344	21.1769	21.0948	21.2841	21.2992	21.3943	21.1824	21.3053	21.1976	21.4487	20.8329	21.2051	21.1156	21.1342	21.3633	21.3929	21.3839	21.3359	21.5075	21.4416	21.1981	21.4207	21.3209	21.2873	21.3449	21.5583	21.1776	21.4093	21.3923	21.337	20.6608	21.3253	21.2325	21.2109	21.225	21.0322	21.4722	21.034
P06312	P06312	KV401_HUMAN	IGKV4-1	Immunoglobulin kappa variable 4-1	25.2515	25.2179	25.3783	25.2987	25.2554	25.3525	25.3102	25.565	25.4568	25.5372	25.3854	25.3658	25.3537	25.2331	25.2896	25.3324	25.2991	25.2039	25.3468	25.3572	25.3567	25.2164	25.4114	25.3726	25.2222	25.3764	25.3763	25.3685	25.2799	25.272	25.3226	25.4046	25.3427	25.3277	25.2774	25.3664	25.3717	25.2656	25.3125	25.3362	25.2754	25.4298	25.2645	25.242	25.3752
P06331	P06331;P01824;P01825;A0A0C4DH41;P0DP06;P0DP08	HV434_HUMAN	IGHV4-34	Immunoglobulin heavy variable 4-34	22.1461	22.1598	22.604	22.5586	22.3514	22.5018	22.1512	22.2332	22.2218	22.1912	22.2508	22.1687	22.1488	22.2157	22.2082	22.2073	22.1072	22.4074	22.2283	22.0915	22.1773	22.2477	22.2109	22.0028	22.283	22.1769	22.083	22.1594	22.2623	22.2365	22.2345	22.1892	22.2442	22.2523	22.1908	22.2449	22.3044	22.3739	22.3483	22.2209	22.1411	22.3162	22.3177	22.2768	22.2593
P06396	P06396	GELS_HUMAN	GSN	Gelsolin	24.4056	24.4167	24.5151	24.3429	24.3344	24.2997	24.2512	24.3477	24.5865	24.5446	24.5581	24.5862	24.5367	24.5545	24.6068	24.5797	24.5206	24.5543	24.5581	24.5659	24.5385	24.5201	24.584	24.5622	24.528	24.5659	24.5788	24.5571	24.6438	24.6681	24.6269	24.6328	24.655	24.6233	24.6858	24.6394	24.6752	24.6104	24.6346	24.6788	24.6254	24.6773	24.6112	24.6671	24.6573
P06681	P06681	CO2_HUMAN	C2	Complement C2	26.2479	26.1223	26.2418	26.0856	26.147	26.2155	26.1282	26.1338	26.0718	26.0156	26.062	26.0896	26.0785	26.1336	26.216	26.072	26.1278	26.1907	26.0929	26.0936	26.1109	26.0547	26.0985	26.0926	26.0495	26.0639	26.07	26.0415	26.1059	26.1203	26.0897	26.0598	26.117	26.1386	26.0238	26.0681	26.1112	26.1078	26.0636	26.0964	26.0987	26.0737	26.0977	26.1135	26.131
P06702	P06702	S10A9_HUMAN	S100A9	Protein S100-A9	26.1873	26.1762	26.0279	26.4572	26.6324	26.2136	26.4355	26.12	25.6961	26.1318	26.1596	25.9751	26.283	26.1411	25.8802	26.1717	25.785	26.238	25.9032	25.9358	25.8699	26.1117	26.037	25.9974	25.9358	26.2171	26.0625	26.1713	26.2907	26.2275	26.2045	26.338	26.2306	26.2871	26.3071	26.2518	26.3659	26.1275	26.2942	26.0333	26.1946	26.0928	26.347	26.1026	26.0812
P06727	P06727	APOA4_HUMAN	APOA4	Apolipoprotein A-IV	25.5407	25.6969	25.7686	25.6838	25.6952	25.6739	25.7231	25.8571	26.1343	26.1297	26.0692	26.0304	26.0865	26.0573	26.1065	26.0852	26.0048	25.9725	26.0102	26.0521	26.0673	26.0439	26.0907	26.0265	26.0255	26.0723	26.0998	26.1032	25.9196	25.8929	25.915	25.9915	25.9811	25.9194	25.9511	25.9625	25.962	25.7604	25.9012	25.9403	25.9123	25.9729	25.9015	25.8862	25.9318
P06744	P06744	G6PI_HUMAN	GPI	Glucose-6-phosphate isomerase	21.4392	21.1107	21.2797	22.3531	22.4161	22.4391	22.2747	22.3641	21.7785	22.0356	22.2277	21.9862	22.2784	21.7736	21.6442	21.8239	23.0417	22.0424	21.6911	22.2131	21.5152	21.993	21.7941	21.8946	22.0711	23.4206	21.3167	21.694	21.8842	21.6143	21.7686	21.7599	21.3681	21.6595	21.531	21.4031	21.7683	21.4753	21.858	22.6912	21.7502	21.4689	21.7568	21.7471	21.9422
P06753	P06753	TPM3_HUMAN	TPM3	Tropomyosin alpha-3 chain	18.6556	17.8542	18.7109	17.6486	18.7409	18.6659	18.7028	18.6917	18.0016	17.999	17.5711	18.1017	18.2661	18.2126	18.0551	17.6879	17.1166	18.3872	18.1677	18.5365	18.2101	18.234	18.041	17.4117	18.1257	17.5892	17.7609	18	18.7694	18.6486	18.4527	18.6908	18.4696	18.6299	17.7695	18.2745	18.6486	18.3295	18.4312	18.6834	18.3669	18.431	18.0845	18.3272	18.5648
P07148	P07148	FABPL_HUMAN	FABP1	Fatty acid-binding protein, liver	21.9439	21.3364	22.5941	22.3299	21.5709	21.7722	21.4881	22.2655	21.8845	21.8799	22.0686	21.9886	22.004	22.0964	22.0173	22.0107	22.1497	22.2086	22.1331	22.2222	21.8668	22.1147	22.1148	21.9518	22.2635	21.7073	21.3457	21.8411	22.0655	22.0523	22.4497	22.1203	22.1072	22.1245	22.0123	21.9325	22.4294	22.6681	22.403	22.3611	22.237	22.1992	22.3959	22.299	22.2599
P07195	Q6ZMR3;P07864;P00338;P07195	LDHB_HUMAN	LDHB	L-lactate dehydrogenase B chain	24.6596	24.8352	24.6689	24.7924	25.0103	24.8797	24.6236	24.6585	24.8352	24.8943	24.9023	24.8354	24.8809	24.7652	24.7969	24.7179	24.9006	24.8782	24.8682	24.8491	24.816	24.8757	24.7856	24.9047	24.9003	24.8259	24.8446	24.7612	25.0108	25.0093	24.9086	24.9629	24.971	24.9845	24.883	24.9631	24.9537	24.9235	24.9106	24.8818	24.9579	24.9591	24.9408	24.932	25.0054
P07225	P07225	PROS_HUMAN	PROS1	Vitamin K-dependent protein S	22.9885	22.9525	23.0067	22.9021	23.016	22.9021	22.8954	22.8878	22.8917	22.8922	22.8834	22.9151	22.9035	22.9221	22.9367	22.8949	22.9915	23.0224	22.9621	22.9238	22.9086	22.9339	22.8781	22.972	22.9734	22.8844	22.839	22.8966	22.9345	22.9187	22.9365	22.961	22.9983	22.9009	22.9207	22.9298	22.9708	23.0171	23.0359	23.0335	22.9807	23.0025	22.9685	22.9919	22.9882
P07237	P07237	PDIA1_HUMAN	P4HB	Protein disulfide-isomerase	26.4083	26.561	26.5608	26.5131	26.547	26.5435	26.4384	26.7094	26.4352	26.4728	26.5595	26.6307	26.5968	26.6284	26.6371	26.5751	26.7459	26.5606	26.5871	26.6515	26.6047	26.5463	26.526	26.6898	26.6234	26.5899	26.6816	26.5992	26.6918	26.6284	26.6456	26.5679	26.4748	26.6148	26.5101	26.539	26.5854	26.4445	26.5235	26.5563	26.6232	26.5011	26.6309	26.5362	26.362
P07305	P07305	H10_HUMAN	H1-0	Histone H1.0	24.8588	24.5995	24.8294	24.5395	24.7321	24.157	24.8803	24.3282	24.8048	24.6052	24.9468	24.9814	25.0014	24.8947	25.0968	24.8473	24.8327	24.8684	25.2227	24.9776	25.0786	24.9477	24.9721	25.0872	24.7554	25.0872	24.9179	24.5298	24.5892	24.8705	24.8625	25.0314	25.01	24.9226	24.9025	24.8419	24.753	24.9959	25.0996	24.9038	25.2591	24.6627	25.0354	24.9834	24.763
P07307	P07307	ASGR2_HUMAN	ASGR2	Asialoglycoprotein receptor 2	22.2555	22.9707	22.8722	22.7022	22.6892	22.5635	22.4858	22.5106	22.5288	22.1348	22.22	21.7935	22.4444	22.7123	22.5051	22.7799	22.8857	22.6587	22.3748	22.3504	22.4999	22.2582	22.3519	22.2031	22.3404	22.0167	22.3361	22.2398	22.2815	22.3157	22.622	21.7328	21.9594	22.5298	21.9869	22.2835	21.8751	22.7737	22.2765	22.3348	22.2022	22.2574	22.4103	22.3085	22.2502
P07339	P07339	CATD_HUMAN	CTSD	Cathepsin D	20.5148	20.2743	20.8915	20.4303	20.322	20.5924	20.1751	20.4418	19.9583	20.4737	20.597	20.3708	20.5021	20.94	20.6733	20.2617	20.6463	20.9221	20.3926	20.3048	20.4211	20.704	19.7885	20.3704	20.5003	20.2693	20.8133	20.6545	20.5605	20.4942	20.2882	20.413	20.3598	20.4533	20.4557	20.4507	20.3717	20.4689	20.2429	20.3763	20.495	20.2703	20.7007	20.594	20.3659
P07357	P07357	CO8A_HUMAN	C8A	Complement component C8 alpha chain	22.2305	22.2579	22.2827	22.1705	22.2872	22.2784	22.3322	22.2141	22.1927	22.2284	22.2057	22.203	22.1949	22.2873	22.3364	22.2638	22.2407	22.2125	22.2232	22.2603	22.2	22.2349	22.1959	22.2874	22.1629	22.1854	22.2314	22.2206	22.1435	22.2083	22.1649	22.1648	22.2069	22.225	22.1845	22.1594	22.1483	22.1272	22.16	22.2108	22.2206	22.2412	22.2038	22.2218	22.2611
P07358	P07358	CO8B_HUMAN	C8B	Complement component C8 beta chain	22.0861	22.0191	22.0874	22.0303	22.0079	22.0819	21.8833	21.9651	22.1499	22.0796	22.1094	22.1552	22.0881	22.1476	22.1959	22.1412	22.1505	22.0771	22.1018	22.1072	22.1211	22.1571	22.0644	22.1636	22.1813	22.1858	22.1293	22.1355	21.9455	21.99	21.9847	21.8737	21.9368	21.9731	21.9042	21.9703	21.9991	21.6902	21.8768	21.9534	21.8971	21.9646	21.9572	21.8721	21.984
P07359	P07359	GP1BA_HUMAN	GP1BA	Platelet glycoprotein Ib alpha chain	23.089	22.7876	23.0743	22.9931	23.0753	22.8368	23.2238	23.0082	22.9818	23.0607	22.8708	22.9556	22.9032	23.0741	23.0166	22.8504	22.9052	23.0201	22.9869	23.0109	22.888	22.8512	22.9876	22.8044	22.9178	23.0652	23.0561	22.8312	23.0588	23.1166	22.9259	23.2288	23.0423	22.9186	23.2744	22.9359	22.9121	22.9067	22.8312	23.08	22.9578	23.0158	22.9318	22.9655	22.9075
P07360	P07360	CO8G_HUMAN	C8G	Complement component C8 gamma chain	22.0738	21.8474	22.0159	21.8227	22.0257	22.0256	21.9712	21.944	21.9552	21.968	21.9034	21.9063	21.8945	21.9247	22.0227	21.9778	21.9128	22.0343	22.0015	22.055	21.9717	22.0286	21.8857	21.9331	21.9583	21.977	21.975	21.9279	21.8745	21.8661	21.8431	21.7531	21.882	21.8732	21.8641	21.9355	21.7029	21.7801	21.8045	21.8391	21.7977	21.8313	21.7783	21.8402	21.8726
P07738	P07738	PMGE_HUMAN	BPGM	Bisphosphoglycerate mutase	20.1315	20.2958	19.9907	20.2777	20.1348	19.9164	19.9077	20.1196	20.0095	19.7724	20.2626	20.2149	20.2895	19.9693	20.1724	20.2995	19.9722	20.2147	19.981	21.9993	19.9745	19.7055	20.0555	20.5072	19.8235	20.0453	19.9109	20.0207	20.0655	20.1835	19.52	19.9398	20.0188	20.0283	19.941	19.9892	20.0849	20.0966	19.8893	19.8053	20.2815	19.7895	20.3134	20.4079	19.814
P07900	P07900	HS90A_HUMAN	HSP90AA1	Heat shock protein HSP 90-alpha	22.6736	23.0951	23.0627	23.1864	22.6581	22.6024	22.9883	23.2145	22.8184	22.836	23.3057	23.1209	23.0009	23.4302	23.2349	22.34	22.713	22.7731	22.8331	23.0906	22.4719	22.7445	22.7078	22.9671	22.4563	22.9263	22.7247	22.9337	23.0673	23.0454	22.8114	22.8794	22.9779	22.9558	22.7725	22.7623	22.6951	23.177	23.1306	22.9746	22.8293	22.9939	23.1061	22.9672	22.8558
P07911	P07911	UROM_HUMAN	UMOD	Uromodulin	23.4646	23.863	24.2452	23.8079	24.4683	24.5027	23.9097	24.4171	24.0167	24.3159	24.2525	23.4042	23.88	23.6523	24.1035	24.6857	24.4755	24.9113	24.224	24.5354	24.2943	24.2836	24.1691	24.3014	24.3344	24.734	24.2844	24.0297	23.9496	23.404	24.5338	23.9828	23.928	23.9327	23.7318	23.6463	22.6088	24.5793	24.3862	23.7714	24.6507	24.4002	24.3784	24.7051	24.1598
P07942	P07942	LAMB1_HUMAN	LAMB1	Laminin subunit beta-1	25.0173	25.375	24.9122	25.4415	25.1342	25.1534	25.1502	25.0854	24.9295	25.2116	25.1718	25.0877	25.3506	25.3884	25.3765	25.4096	25.4782	25.1236	25.1192	25.2503	25.3196	25.2299	25.1907	25.2822	25.3413	25.4655	25.1796	25.2427	25.358	25.3982	25.3283	25.2753	25.2584	25.2995	25.2527	25.1035	25.2351	25.1624	25.3584	25.3494	25.374	25.3364	25.4665	25.3282	25.3357
P07996	P07996	TSP1_HUMAN	THBS1	Thrombospondin-1	24.3312	24.3064	24.3952	24.4519	24.5275	24.4759	24.4228	24.2087	24.225	24.0727	24.224	24.2832	24.3998	24.1865	24.0814	24.3781	24.3074	24.3666	24.2663	24.306	24.2138	24.232	24.2373	24.3391	24.3481	24.2591	24.1815	24.2229	24.4293	24.3372	24.3715	24.3449	24.4343	24.4135	24.3468	24.4107	24.4046	24.4837	24.3989	24.4318	24.4464	24.499	24.367	24.3545	24.3623
P07998	P07998	RNAS1_HUMAN	RNASE1	Ribonuclease pancreatic	18.0816	18.4357	17.9324	18.424	18.1676	18.3327	17.8142	17.5663	17.7715	18.1168	18.1707	18.2365	17.8511	18.0943	18.3454	18.2439	18.1301	18.9635	17.5068	18.6955	18.5623	18.656	17.8664	18.1476	17.1874	17.8451	18.1029	17.4949	18.195	18.2848	18.5737	18.1356	18.1957	18.2885	18.0632	18.2089	17.8881	18.1649	18.2327	18.0559	17.9622	18.2724	18.1013	18.4882	18.0586
P08185	P08185	CBG_HUMAN	SERPINA6	Corticosteroid-binding globulin	22.5207	22.6283	22.4929	22.4039	22.649	22.6314	22.3682	22.6281	22.4881	22.3691	22.425	22.4367	22.4561	22.5174	22.6486	22.4494	22.5509	22.4372	22.4735	22.5167	22.4899	22.4822	22.4782	22.4961	22.4753	22.5036	22.5201	22.4861	22.65	22.5296	22.5253	22.6659	22.6252	22.6301	22.5028	22.5399	22.5471	22.6482	22.6429	22.615	22.6128	22.685	22.6383	22.6104	22.7201
P08195	P08195	4F2_HUMAN	SLC3A2	4F2 cell-surface antigen heavy chain	22.8713	22.691	22.7862	22.8569	23.4224	22.597	23.1014	22.3161	22.8579	22.901	23.1166	23.0085	23.0252	23.0404	23.0478	23.0797	23.1191	22.7579	22.8807	23.0862	23.0411	22.9424	22.903	23.0502	23.0443	21.6076	22.8055	22.921	22.9918	23.0172	23.0782	22.7662	22.9016	23.0905	22.8211	22.7496	22.9093	22.6719	22.8676	22.7625	22.9722	22.8189	23.1726	22.9629	23.1524
P08253	P08253	MMP2_HUMAN	MMP2	72 kDa type IV collagenase	20.2974	20.3039	20.3134	20.4992	20.2521	20.3595	20.3058	20.1098	20.3385	20.2719	20.34	20.4446	20.5552	20.0958	20.3844	20.3688	20.2211	20.5282	20.3347	20.2038	20.2148	20.1522	20.2779	20.2103	20.2654	20.4852	20.3507	20.3892	20.5713	20.2658	20.1947	20.3363	20.3299	20.2531	20.2904	20.4481	20.3194	20.4319	20.4454	20.2592	20.4405	20.3124	20.2641	20.434	20.4055
P08294	P08294	SODE_HUMAN	SOD3	Extracellular superoxide dismutase [Cu-Zn]	21.8085	21.0701	22.0788	21.5673	21.657	21.7871	21.9567	21.6294	21.916	22.0085	22.0442	22.0637	22.0031	21.9872	22.1961	22.095	21.8906	21.9954	21.9838	22.0768	22.0108	22.01	21.8882	22.0005	22.0027	22.1544	21.9039	21.9812	22.1709	22.1904	21.8734	22.0962	22.0968	22.1833	22.0112	21.9261	22.2098	21.9443	21.9825	22.077	22.021	22.1411	22.0427	22.0558	22.163
P08519	P08519	APOA_HUMAN	LPA	Apolipoprotein(a)	22.4403	22.363	22.3953	22.1354	22.4591	22.3603	22.052	22.281	21.9409	22.0297	21.9695	21.9181	22.0909	22.0155	22.1679	22.098	22.2049	22.2551	21.988	22.0458	21.9093	22.0442	22.0025	22.0424	22.1114	22.0889	21.9884	22.0011	21.862	21.9374	22.023	21.9207	21.8329	21.9892	21.7886	21.81	21.8926	21.9385	21.8086	21.8875	21.9628	21.8401	21.9653	22.08	21.8222
P08571	P08571	CD14_HUMAN	CD14	Monocyte differentiation antigen CD14	21.9691	21.6712	21.7191	21.5658	21.6287	21.5612	21.629	21.7044	21.8673	21.9181	21.8353	21.87	21.7037	21.9107	21.993	21.7988	21.9249	21.8457	21.8427	21.7078	21.8242	21.871	21.8685	21.8117	21.8344	21.9679	21.9708	21.9851	21.6941	21.728	21.7551	21.8111	21.8046	21.8114	21.7061	21.7704	21.7842	21.687	21.7146	21.6737	21.7877	21.7004	21.6988	21.7987	21.7319
P08581	P08581	MET_HUMAN	MET	Hepatocyte growth factor receptor	20.3143	19.4105	20.4939	19.8192	19.6412	19.7631	20.7784	19.5553	19.4579	20.0868	19.8021	20.0168	19.9765	21.0371	21.0887	20.2789	19.8403	20.5395	19.8788	20.4903	20.2204	20.0086	18.6461	20.1147	19.8481	20.5098	20.1028	19.7654	19.7369	19.654	19.7759	19.5484	20.1868	19.7915	20.078	20.0007	19.9482	19.9775	20.0752	20.1643	20.1977	20.0645	20.3659	19.9452	19.7886
P08603	P08603	CFAH_HUMAN	CFH	Complement factor H	24.3947	24.4835	24.5184	24.4742	24.4594	24.4559	24.4187	24.4395	24.4136	24.4083	24.3848	24.3971	24.3847	24.371	24.403	24.44	24.3262	24.3439	24.3735	24.3773	24.3861	24.3885	24.4123	24.3747	24.3997	24.3314	24.3497	24.357	24.4237	24.4187	24.4305	24.4064	24.4223	24.3888	24.4079	24.4348	24.4166	24.363	24.4251	24.4191	24.4193	24.4415	24.4029	24.3994	24.4248
P08637	P08637	FCG3A_HUMAN	FCGR3A	Low affinity immunoglobulin gamma Fc region receptor III-A	26.082	25.7736	26.0379	25.694	25.953	25.8493	25.712	25.9215	26.0743	26.0599	25.9482	25.9432	25.9238	25.7603	25.909	25.936	25.955	25.9685	25.8608	25.9426	25.9306	25.8788	25.9374	26.0812	25.9504	26.0166	26.1059	26.0216	25.8671	26.0517	26.0238	26.0319	26.0038	26.006	26.2137	25.9428	25.8937	25.8841	25.7788	25.8207	25.9824	26.0209	25.7547	25.9414	26.0214
P08697	P08697	A2AP_HUMAN	SERPINF2	Alpha-2-antiplasmin	25.466	25.4083	25.506	25.3239	25.5613	25.3855	25.3243	25.3849	25.6851	25.6276	25.6086	25.6429	25.5848	25.7417	25.7086	25.6101	25.707	25.8023	25.6861	25.7579	25.6961	25.6795	25.6883	25.759	25.673	25.6867	25.7043	25.7225	25.6331	25.651	25.6488	25.6137	25.7078	25.6872	25.6091	25.6775	25.6279	25.7308	25.6017	25.6197	25.7119	25.6403	25.6481	25.6189	25.7105
P08709	P08709	FA7_HUMAN	F7	Coagulation factor VII	22.7103	22.1843	22.1888	21.9855	22.0761	22.2508	21.9167	22.0901	21.9607	22.0281	21.9115	21.9945	22.3569	22.2389	22.1071	22.006	22.1286	22.359	22.0929	22.2005	21.9946	22.416	22.1953	21.884	22.4282	21.95	21.9069	21.918	22.1157	22.1633	22.4293	21.8533	22.3713	22.0239	22.0456	22.242	22.1145	22.5116	21.9468	22.0096	21.9104	22.0222	22.3235	22.0281	22.4723
P08833	P08833	IBP1_HUMAN	IGFBP1	Insulin-like growth factor-binding protein 1	27.7077	27.4256	27.6005	27.4587	27.3196	27.5409	27.2798	27.3624	27.2165	27.0971	27.2072	27.2405	26.8123	27.6633	27.4304	27.2121	27.4376	27.3208	26.9973	27.1191	27.3177	27.3272	27.4246	27.3385	27.615	27.408	27.1421	27.2987	27.8683	27.9654	27.8422	27.7804	27.8747	27.9324	27.8796	28.6124	27.974	27.8198	27.8458	27.9066	27.8992	27.879	27.9056	27.9859	27.8763
P09172	P09172	DOPO_HUMAN	DBH	Dopamine beta-hydroxylase	21.6937	21.4303	21.6767	21.4836	21.844	21.4276	21.2953	21.5357	21.6546	21.922	21.7036	21.8953	21.8194	21.8841	21.8897	21.8563	21.9118	21.8666	21.8843	21.7667	21.6987	21.8013	21.6502	22.0043	21.7478	21.7415	21.8384	21.7172	21.5984	21.7105	21.6091	21.4448	21.619	21.7459	21.5577	21.6128	21.4528	21.572	21.6615	21.5335	21.6362	21.5118	21.6059	21.5952	21.4241
P09486	P09486	SPRC_HUMAN	SPARC	SPARC	21.6897	21.6588	21.632	20.8674	21.4082	21.2188	21.4403	21.3996	21.3912	21.3083	21.5325	21.4472	21.3383	21.7428	21.5993	21.2952	21.5254	20.9859	21.1622	21.2316	21.3685	21.443	21.744	21.4506	21.4064	21.6566	21.7133	21.6306	21.4073	21.4128	21.3837	21.2784	21.4007	21.4565	21.3156	21.3118	21.3768	21.8281	21.496	21.6306	21.5586	21.5651	21.6098	21.5085	21.6494
P09668	P09668	CATH_HUMAN	CTSH	Pro-cathepsin H	22.2931	22.2647	22.1996	21.9155	21.923	22.0723	21.9259	21.855	22.0294	21.9667	22.3747	22.0275	22.2727	22.0277	21.9813	22.0322	22.0129	22.0959	22.0055	22.1385	21.7926	21.8631	22.1034	21.9012	22.0861	21.8761	21.8409	21.9287	22.0816	22.0716	22.1965	22.157	21.953	22.0321	22.1051	21.8823	22.1	22.1999	22.1909	22.1166	21.8633	22.0923	22.0883	21.9015	21.9999
P09871	P09871	C1S_HUMAN	C1S	Complement C1s subcomponent	23.7245	23.6652	23.7407	23.7147	23.6834	23.653	23.6636	23.6932	23.7144	23.7518	23.713	23.7188	23.7689	23.6872	23.6312	23.6902	23.6409	23.7182	23.7325	23.7016	23.7241	23.7267	23.7017	23.7058	23.7312	23.6906	23.6641	23.7198	23.6767	23.6853	23.7166	23.7245	23.7206	23.6528	23.7033	23.7087	23.7008	23.6731	23.6625	23.7147	23.6855	23.721	23.6708	23.6948	23.669
P09960	P09960	LKHA4_HUMAN	LTA4H	Leukotriene A-4 hydrolase	21.0641	20.8492	21.076	20.9787	20.9629	21.0295	21.647	20.7078	20.9281	20.7617	20.7422	20.7047	20.4854	20.813	20.7347	20.6497	20.783	21.2345	20.9217	20.9005	20.7177	20.9366	20.8924	20.6848	20.9734	21.0576	20.8603	20.7121	20.866	21.2667	20.7679	20.7121	21.0285	20.8991	20.9421	20.9867	21.1966	21.1749	21.0696	20.8951	20.9241	20.9469	21.0439	21.0354	20.9908
P0C0L4	P0C0L4	CO4A_HUMAN	C4A	Complement C4-A	21.1624	21.4077	21.4715	21.5451	21.5922	21.4469	21.5759	21.4215	21.575	21.5094	21.4901	21.4852	21.683	21.5011	21.4051	21.5814	21.3191	21.4285	21.5235	21.5829	21.484	21.5749	21.4944	21.5254	21.5512	21.5835	21.5263	21.3474	21.6352	21.5273	21.4998	21.5935	21.5833	21.5073	21.5322	21.635	21.5451	21.5139	21.6587	21.708	21.6669	21.6084	21.5719	21.4977	21.6177
P0C0L5	P0C0L4;P0C0L5	CO4B_HUMAN	C4B	Complement C4-B	25.6876	25.7184	25.7449	25.6768	25.701	25.6836	25.6424	25.7233	25.6965	25.7078	25.6976	25.6801	25.6816	25.6588	25.6604	25.6803	25.6203	25.5891	25.682	25.6868	25.7068	25.6791	25.7283	25.6082	25.634	25.6254	25.6307	25.6298	25.6611	25.6426	25.6292	25.6529	25.6698	25.6535	25.6728	25.6827	25.6751	25.5151	25.607	25.655	25.6362	25.679	25.6488	25.6477	25.6369
P0CG04	P0CG04	IGLC1_HUMAN	IGLC1	Immunoglobulin lambda constant 1	18.5789	17.8068	18.8907	18.523	18.5305	18.2582	18.0531	18.1396	18.2935	18.5998	18.9087	18.383	18.2494	18.7271	18.299	18.9485	19.1256	18.8348	18.7535	18.6544	18.5351	18.8664	18.4572	18.4921	18.7737	18.57	18.4949	18.7649	18.9659	18.7317	18.4922	18.4726	18.5423	18.5419	18.0581	18.2735	18.6745	18.4245	18.3538	18.3177	18.4801	18.1541	18.81	18.4792	18.636
P0CG47;P0CG48;P62979;P62987	P62987;P62979;P0CG48;P0CG47	RL40_HUMAN;RS27A_HUMAN;UBB_HUMAN;UBC_HUMAN	RPS27A;UBA52;UBB;UBC	Polyubiquitin-B	19.6418	19.6487	20.3212	19.7386	19.9667	19.7192	19.9081	19.8732	19.2891	19.5882	19.315	19.4213	19.4	19.6737	19.6988	19.7495	20.3856	19.7298	19.6066	19.5235	19.4576	19.6051	19.561	19.6192	19.5173	19.7959	19.6067	19.5913	19.8698	19.7299	19.5984	19.6465	19.5459	19.5947	19.4539	19.4616	19.5519	19.6455	19.7015	19.642	19.6181	19.4883	19.7664	19.6291	19.5571
P0DJI8	P0DJI9;P0DJI8	SAA1_HUMAN	SAA1	Serum amyloid A-1 protein	21.6727	21.984	21.653	21.6228	21.4048	21.8651	21.6993	21.547	21.751	21.8315	21.7469	21.7121	21.8284	21.9066	22.0232	21.9529	21.9658	21.9169	21.8894	21.8355	21.8196	22.0289	21.9514	21.753	21.893	21.7599	21.8777	21.7938	21.5293	21.5038	21.5597	21.3063	21.4985	21.4643	21.5123	21.3564	21.4223	21.3748	21.3661	21.5053	21.2712	21.3093	21.5425	21.5138	21.3725
P0DMV8;P0DMV9	P0DMV8;P0DMV9	HS71A_HUMAN;HS71B_HUMAN	HSPA1A;HSPA1B	Heat shock 70 kDa protein 1A	23.1197	22.8126	23.1078	22.7619	22.9827	23.0747	22.6229	22.521	22.7984	22.7203	22.7722	23.0015	22.7282	23.104	23.1235	23.1663	23.1799	22.719	22.5653	22.6445	22.836	22.5252	23.1841	23.1317	22.6646	22.6395	22.8403	22.8909	22.73	22.7946	22.7652	22.6529	22.6605	22.823	22.4793	22.5479	22.561	22.6473	22.6415	22.706	22.5543	22.4833	22.8894	22.6976	22.6548
P0DOY3	P0DOY3	IGLC3_HUMAN	IGLC3	Immunoglobulin lambda constant 3	25.3055	25.1745	25.1622	25.0513	25.1541	25.3317	25.3494	25.3823	25.2098	25.1515	25.3601	25.0892	25.1489	25.2526	25.1885	25.3664	25.1922	25.3158	25.2113	25.1695	25.0616	25.2242	25.2682	25.1344	25.1878	25.37	25.3283	25.3235	25.3872	25.1606	25.1116	25.033	25.1106	25.1194	25.1465	25.2202	25.0741	25.2249	25.1361	25.0992	25.1895	25.1472	25.2412	25.2291	25.1355
P0DP01	P0DP01	HV108_HUMAN	IGHV1-8	Immunoglobulin heavy variable 1-8	24.07	23.9244	24.4716	23.884	24.0553	23.9671	24.1731	24.16	24.0483	24.0433	23.9498	24.0213	24.0868	24.2558	24.1339	24.0203	24.2439	24.0639	24.0398	24.0701	23.6922	23.876	24.0431	23.9803	23.7846	23.7513	24.2752	23.7085	24.1303	23.4197	24.1932	24.4119	24.2015	24.1724	24.1552	24.1783	23.0472	24.1327	24.225	24.1191	24.2324	24.1605	24.197	24.118	24.0255
P0DP07	P0DP07	HV431_HUMAN	IGHV4-31	Immunoglobulin heavy variable 4-31	17.0489	17.156	16.9516	17.1094	17.3385	17.3613	15.7507	17.1739	16.9872	16.8379	16.8444	16.6362	16.713	17.1128	16.8625	16.9482	16.8219	17.2075	16.9306	16.6067	16.8429	16.7371	16.6495	17.0685	17.1513	17.0198	17.0976	16.9684	16.7741	16.9088	16.4992	16.661	16.8645	16.8938	16.8587	17.0396	16.8372	16.8774	17.107	17.0613	16.6278	16.8557	16.7375	17.0647	16.7529
P0DP08	P0DP08	HVD82_HUMAN	IGHV4-38-2	Immunoglobulin heavy variable 4-38-2	17.2901	17.2811	17.309	16.7852	17.2228	17.2015	17.1465	17.0453	16.9356	16.9624	17.0436	17.0409	17.2065	17.1605	17.1793	17.079	17.1908	17.1365	17.182	17.1698	17.2928	17.1359	16.9448	17.047	17.2168	16.9544	16.9503	17.0619	17.2341	17.195	17.2533	17.1485	17.1181	17.0885	16.9373	17.0804	17.1635	17.2067	17.2765	17.1254	17.0713	17.2283	17.2404	17.3101	17.1104
P10153	P10153	RNAS2_HUMAN	RNASE2	Non-secretory ribonuclease	22.7917	22.4502	22.5722	22.7245	23.1371	22.2997	22.5402	22.4422	22.5719	22.4721	22.3913	22.1783	23.3962	22.1285	22.8985	22.457	23.1271	22.9661	22.3589	23.0516	22.8322	23.2239	22.6016	23.0751	23.0805	21.9062	22.2912	22.7551	22.5929	22.6927	22.6707	22.3749	23.4937	22.3367	22.079	21.5795	22.2895	22.5195	22.6911	22.5925	21.4488	22.9298	22.555	22.4672	23.0165
P10586	P10586	PTPRF_HUMAN	PTPRF	Receptor-type tyrosine-protein phosphatase F	23.5957	23.6625	23.5158	23.2967	23.2436	23.6471	23.1825	23.4822	23.4134	23.566	23.5261	23.5373	23.758	23.0984	23.1599	23.4131	23.2143	23.4911	23.5618	23.6149	23.6713	23.5183	23.4292	23.3721	23.6005	22.828	22.6019	23.2174	23.7344	23.7636	23.7532	23.6244	23.6297	23.7583	23.6569	23.7737	23.769	23.506	23.4203	23.4734	23.5491	23.6181	23.6061	23.5711	23.6496
P10643	P10643	CO7_HUMAN	C7	Complement component C7	25.7341	25.7407	25.7568	25.7213	25.6819	25.7099	25.5778	25.6266	25.7414	25.7512	25.748	25.7214	25.7556	25.818	25.8132	25.7638	25.8083	25.8149	25.7454	25.7556	25.806	25.7987	25.7098	25.8228	25.7848	25.7686	25.7597	25.8086	25.7189	25.7428	25.7463	25.7518	25.7418	25.7664	25.6689	25.7392	25.7185	25.6821	25.6982	25.786	25.7518	25.7808	25.7033	25.7285	25.7437
P10721	P10721	KIT_HUMAN	KIT	Mast/stem cell growth factor receptor Kit	22.1075	21.8181	21.9548	21.8538	21.9739	22.1804	22.1415	22.1211	22.0239	21.6977	21.3871	23.1901	22.1344	21.9435	21.8931	23.1021	22.3377	21.883	22.0943	22.2588	22.3174	22.4764	22.138	20.8197	22.3096	22.2284	21.7716	22.2531	22.0891	22.0177	21.9782	21.8509	21.8796	22.2428	21.9836	21.8486	20.9208	22.2474	22.2848	22.0825	22.1379	22.1982	22.3893	22.195	22.2699
P10909	P10909	CLUS_HUMAN	CLU	Clusterin	24.5502	24.5928	24.507	24.4913	24.5076	24.527	24.4474	24.4149	24.5392	24.5222	24.4677	24.4223	24.5296	24.5391	24.4546	24.6246	24.4808	24.5719	24.4303	24.5378	24.5636	24.5437	24.5733	24.5538	24.5419	24.5921	24.5802	24.5588	24.4968	24.5216	24.4913	24.4701	24.4839	24.5053	24.396	24.456	24.4292	24.508	24.5234	24.5594	24.5397	24.515	24.4624	24.4907	24.4709
P11021	P11021	BIP_HUMAN	HSPA5	Endoplasmic reticulum chaperone BiP	23.727	23.7738	23.7342	23.6227	23.6541	23.6235	23.6429	23.6492	23.5981	23.6679	23.6738	23.6424	23.6645	23.7628	23.7497	23.6113	23.7779	23.6889	23.6397	23.6517	23.6305	23.6699	23.6667	23.6794	23.687	23.5255	23.5809	23.6393	23.7853	23.7925	23.7786	23.6796	23.7034	23.7654	23.7063	23.7752	23.7316	23.7556	23.7321	23.6377	23.7385	23.7147	23.7611	23.7041	23.6868
P11047	P11047	LAMC1_HUMAN	LAMC1	Laminin subunit gamma-1	21.4568	21.0625	21.2696	20.9894	21.515	21.1661	20.8584	21.2594	21.2828	21.1386	21.5713	21.4655	21.4413	21.3114	21.4842	21.4392	21.3874	21.309	21.4626	21.1719	21.3272	21.1509	21.3036	21.0313	21.2851	21.368	21.2604	21.1161	21.4805	20.781	21.5287	21.371	20.6126	21.4731	21.2681	21.3036	21.4709	21.4155	21.3288	21.378	21.2626	21.3851	21.5457	21.2085	21.1082
P11142	P34931;P17066;P0DMV8;P48741;P11142;P54652;P0DMV9	HSP7C_HUMAN	HSPA8	Heat shock cognate 71 kDa protein	23.7624	23.6493	23.7252	23.649	23.7144	23.5662	23.5257	23.3898	23.6071	23.6313	23.6216	23.6146	23.6377	23.471	23.6164	23.5662	23.574	23.8085	23.6996	23.6389	23.6667	23.8444	23.6882	23.7019	23.7367	23.0094	23.4289	23.653	23.5992	23.7478	23.7966	23.722	23.7606	23.8348	23.5346	23.6381	23.6976	23.8763	23.7215	23.7705	23.7033	23.7374	23.797	23.6689	23.7672
P11226	P11226	MBL2_HUMAN	MBL2	Mannose-binding protein C	21.863	21.5887	21.9053	21.6084	21.4653	21.6857	21.5709	21.6956	21.8562	21.9286	21.9508	21.9919	21.9455	21.8062	21.9372	21.7899	21.7792	21.9136	21.8589	21.7623	21.9371	21.9168	21.8705	21.8669	21.853	21.758	21.8633	21.7298	21.5954	21.5232	21.6274	21.5792	21.7424	21.5534	21.7226	21.5741	21.5285	21.7025	21.6178	21.6228	21.6798	21.6953	21.6106	21.5613	21.7805
P11279	P11279	LAMP1_HUMAN	LAMP1	Lysosome-associated membrane glycoprotein 1	23.4712	23.1152	23.3825	22.8766	22.9036	22.7679	22.4449	22.5723	23.1741	23.0014	23.0851	23.2756	23.1806	23.3243	23.4258	23.0862	23.3247	23.3022	23.3584	23.3142	23.2595	23.3233	23.2136	23.4411	23.2421	23.0955	22.2195	23.2887	23.2206	23.1464	23.148	23.36	23.3173	23.2402	23.2067	23.1027	23.1067	23.4046	23.3341	23.4752	23.4447	23.312	23.3508	23.222	23.1834
P11362	P11362	FGFR1_HUMAN	FGFR1	Fibroblast growth factor receptor 1	24.3008	24.8228	23.5621	24.7091	24.6716	24.4198	24.6539	24.6172	24.4637	24.5503	24.4981	24.5518	24.7502	24.6394	24.5296	24.5192	23.1998	24.4441	24.5999	24.7038	24.7292	24.5544	24.5089	24.6728	24.5364	24.4816	24.6829	24.558	24.6804	24.6668	24.6441	24.6485	24.5367	24.7467	24.38	24.5439	24.4836	24.4905	24.5301	24.5387	24.5185	24.5663	24.5081	24.5234	24.5567
P11597	P11597	CETP_HUMAN	CETP	Cholesteryl ester transfer protein	18.1697	17.9922	18.282	17.8899	17.8508	17.609	17.9669	17.6036	17.7896	18.1928	18.3419	18.3533	18.1023	18.0338	17.9879	18.0945	18.3819	18.2999	18.2459	18.1386	17.8772	18.1996	18.1892	18.3101	18.0294	18.3088	18.2553	18.3919	17.9407	17.5991	17.6888	17.3779	18.041	17.975	17.8627	17.9657	17.4147	18.0056	17.9928	18.2491	18.2115	18.1477	17.7459	18.1024	18.098
P11717	P11717	MPRI_HUMAN	IGF2R	Cation-independent mannose-6-phosphate receptor	25.0596	25.1971	25.2491	25.1282	25.2115	25.3007	24.8213	25.1939	25.0141	24.9963	25.131	25.0228	25.1184	25.1922	24.8465	25.1997	24.9766	25.284	25.1722	24.9318	25.0064	25.1597	24.9937	25.1646	25.0215	25.017	25.1447	24.9701	25.0773	24.9135	25.059	24.9299	24.9504	24.9559	25.0621	24.9781	24.9552	25.296	25.0987	25.0274	25.1444	24.9225	25.2359	25.175	25.0145
P12109	P12109	CO6A1_HUMAN	COL6A1	Collagen alpha-1(VI) chain	21.9614	21.8162	21.3299	21.5998	21.5626	21.7059	21.5777	21.7927	21.822	21.6451	21.5267	21.6617	21.5548	21.7358	21.8919	21.6606	21.7542	21.5568	21.7743	21.8007	21.3585	21.3839	21.6808	21.6795	21.7476	20.7105	21.6287	21.5602	21.5908	21.7513	21.732	21.781	21.6928	21.6509	21.2516	21.5702	21.8187	21.7768	21.6998	21.5781	21.6248	21.764	21.7044	21.6958	21.7191
P12111	P12111	CO6A3_HUMAN	COL6A3	Collagen alpha-3(VI) chain	23.9021	23.5539	23.7517	23.7209	24.0372	23.9026	23.6759	23.6518	23.7242	23.7369	23.7745	23.6668	23.75	23.5789	23.6073	23.6555	23.9842	23.6618	23.6916	23.5663	23.6807	23.7105	23.6165	23.746	23.6481	23.6275	23.5592	23.6287	23.8643	23.712	23.7772	23.8593	23.6532	23.7072	23.6304	23.6984	23.7462	23.7428	23.6396	23.5955	23.7517	23.767	23.802	23.8206	23.7802
P12259	P12259	FA5_HUMAN	F5	Coagulation factor V	24.1227	24.0128	24.0168	24.0682	23.9791	24.0335	23.9823	23.9441	24.0149	24.0918	24.0796	24.1627	24.0793	24.0343	24.08	24.0495	24.106	23.9816	24.0962	24.0533	24.0528	24.0499	24.0959	24.0683	24.03	23.998	23.96	24.0113	23.9469	24.0099	23.9677	23.9744	23.9678	23.925	24.0011	24.016	23.9822	23.9254	23.984	23.9283	24.0239	23.97	23.9714	23.9661	23.9663
P12273	P12273	PIP_HUMAN	PIP	Prolactin-inducible protein	21.4111	21.5146	21.0899	20.969	21.1893	21.2984	21.1445	21.1502	20.927	21.0427	21.1365	21.0478	21.1062	21.2824	21.4324	21.233	21.2603	20.9464	21.1872	21.0645	21.0927	21.0142	21.0829	20.9775	21.1722	21.0124	21.0884	21.0877	21.2293	21.2306	21.2144	21.1931	21.0549	21.1336	20.9866	21.0489	21.015	20.8962	21.0881	21.0487	21.0163	21.0416	21.2688	21.0733	20.9549
P12318;P31995	P12318;P31994;P31995	FCG2A_HUMAN;FCG2C_HUMAN	FCGR2A;FCGR2C	Low affinity immunoglobulin gamma Fc region receptor II-a	22.9665	23.1931	22.9566	23.3898	23.3232	23.5269	23.3118	23.3297	23.1448	22.9616	23.2762	23.2381	23.4488	23.2281	23.3678	23.3735	23.4728	23.4974	23.2356	23.3202	23.3575	23.5142	23.2246	23.3657	23.5355	23.5723	23.5583	23.2517	23.3498	23.2886	23.2782	23.0368	23.0837	23.3519	22.9742	23.0659	23.1001	23.6985	23.1989	23.2176	23.1427	23.268	23.4039	23.3294	23.2676
P12814	P12814	ACTN1_HUMAN	ACTN1	Alpha-actinin-1	24.5111	24.2308	24.3696	24.2184	24.2822	24.3124	24.374	24.345	24.2659	24.1131	24.265	24.1766	24.2507	24.3675	24.3712	24.2758	24.5245	24.4862	24.435	24.4141	24.3551	24.3194	24.2781	24.3811	24.424	24.111	24.1641	24.1986	24.1855	24.3292	24.3154	24.2199	24.2364	24.2552	24.1863	24.1261	24.1583	24.5574	24.2909	24.2997	24.3935	24.2112	24.2955	24.3672	24.2604
P12821	P12821	ACE_HUMAN	ACE	Angiotensin-converting enzyme	24.9283	25.1057	25.1955	24.997	24.9708	24.9808	24.773	25.1535	25.0172	25.0423	25.0605	25.0426	25.0257	25.0804	25.1292	24.9566	24.9668	25.1347	24.9043	25.017	25.0207	25.0714	24.8977	24.9346	24.9748	24.8698	24.8783	24.912	25.042	24.9947	25.0141	24.8975	24.4287	25.0119	24.9571	25.0253	24.9999	25.0969	25.1019	24.9848	24.9647	25.0982	25.1417	24.9223	25.0784
P12830	P12830	CADH1_HUMAN	CDH1	Cadherin-1	22.1229	22.4332	22.5762	23.0524	22.5661	22.8391	22.261	22.354	22.9814	21.7789	21.7338	22.2257	22.525	22.6334	23.0075	22.8588	22.502	22.1399	21.9793	22.4791	22.4936	22.4341	22.8515	22.1321	22.4022	22.7001	23.3375	22.6211	22.51	22.4888	22.5081	22.3733	22.4922	22.3539	22.6597	22.4649	22.4567	22.3279	22.552	22.4665	22.4712	22.5746	22.4748	22.5077	22.436
P12955	P12955	PEPD_HUMAN	PEPD	Xaa-Pro dipeptidase	24.4694	24.2579	24.486	24.5569	24.6052	24.6127	24.1961	24.3591	24.3832	24.4404	24.5304	24.5028	24.6793	24.5962	24.3535	24.5382	24.1759	24.5569	24.3572	24.4921	24.4821	24.6275	24.4606	24.3917	24.5327	24.3579	24.1415	24.0786	24.5548	24.6485	24.5982	24.495	24.4253	24.6595	24.3806	24.5739	24.4432	24.4352	24.5139	24.5172	24.5341	24.5031	24.6219	24.506	24.4917
P13473	P13473	LAMP2_HUMAN	LAMP2	Lysosome-associated membrane glycoprotein 2	16.5382	16.442	16.393	16.2653	16.4719	16.1428	16.6102	16.8664	17.0477	16.7769	16.6884	16.5225	16.4387	16.5049	16.4735	16.2419	15.9839	17.0066	16.6799	16.6118	16.7549	16.9572	17.254	16.5945	16.7383	16.5998	17.0256	16.4783	16.5801	16.4004	16.1259	16.3503	16.1985	16.2586	16.464	16.5533	16.2295	17.1844	16.9589	16.6954	16.5164	16.6674	16.4304	16.3291	16.5267
P13591	P13591	NCAM1_HUMAN	NCAM1	Neural cell adhesion molecule 1	25.3849	25.316	25.4223	25.4492	25.5432	25.6311	25.532	25.5097	25.4577	25.426	25.5415	25.4982	25.4248	25.393	25.3492	25.3279	25.374	25.3656	25.3709	25.4274	25.3737	25.2459	25.3946	25.4551	25.4964	25.6706	25.4605	25.4777	25.4154	25.4075	25.3951	25.3372	25.37	25.5165	25.4211	25.4179	25.5192	25.4768	25.4749	25.3169	25.4695	25.3342	25.5268	25.426	25.2546
P13645	P13645	K1C10_HUMAN	KRT10	Keratin, type I cytoskeletal 10	25.3259	25.2454	25.2368	25.1566	25.2776	25.4643	25.1618	25.1301	25.2027	25.1838	25.2387	25.2523	25.1947	25.3478	25.199	25.4201	24.7821	25.3575	25.2323	25.2637	25.1679	25.278	25.1421	25.0836	25.3079	25.1815	25.0091	25.0912	25.3747	25.256	25.2501	25.1306	25.1716	25.2905	25.1327	25.1875	25.1941	25.2615	25.3204	25.1885	25.1264	25.1859	25.3059	25.2817	25.2226
P13647	P13647	K2C5_HUMAN	KRT5	Keratin, type II cytoskeletal 5	23.6646	24.0525	24.2134	23.9724	23.9732	24.3938	24.4683	24.2496	23.7654	24.1512	23.8187	24.0599	24.328	24.037	23.6869	24.128	24.3323	24.1452	24.0608	24.0531	24.1362	24.1677	23.5464	24.0839	24.2017	23.5251	22.9791	23.6858	24.129	24.0278	24.2662	24.6126	24.288	24.6342	24.363	24.2685	24.1417	24.1715	23.7764	24.4033	24.468	24.3057	24.1615	24.3319	24.2846
P13671	P13671	CO6_HUMAN	C6	Complement component C6	23.6517	23.6236	23.6416	23.6941	23.5768	23.5861	23.5615	23.5311	23.5527	23.545	23.5398	23.5572	23.5343	23.5068	23.5867	23.5496	23.5821	23.5955	23.543	23.5462	23.5275	23.5316	23.5326	23.493	23.5483	23.57	23.5187	23.5283	23.4582	23.4832	23.4679	23.5064	23.499	23.492	23.4758	23.4942	23.532	23.4776	23.4827	23.4627	23.5401	23.5275	23.4737	23.5052	23.5233
P13727	P13727	PRG2_HUMAN	PRG2	Bone marrow proteoglycan	20.7222	20.6412	20.4029	20.7909	20.6294	20.8614	20.5312	20.6319	20.5285	20.6045	20.6712	20.7515	20.8245	20.9515	20.7682	20.732	20.9695	20.874	20.7303	20.8035	20.8914	20.8006	20.6733	20.8845	20.8893	20.7401	20.7821	20.8483	20.7941	20.8338	20.793	20.7444	20.6038	20.7715	20.6804	20.6955	20.6295	20.7536	20.7329	20.7035	20.7887	20.823	20.8379	20.7724	20.7056
P13796	P13796;P13797	PLSL_HUMAN	LCP1	Plastin-2	22.832	22.6972	22.867	22.8595	23.0326	23.0203	22.9144	22.827	22.8616	22.8869	22.9652	22.8989	22.9317	22.923	22.9079	22.7767	22.9613	22.8732	22.8231	22.7975	22.9037	22.7261	22.8441	22.9444	22.8834	22.857	22.7724	23.1518	22.9628	22.9933	22.8459	22.8228	22.7973	23.044	22.8071	22.6924	22.8034	22.9566	22.9082	22.8251	22.8409	22.8795	22.9402	22.8516	22.9377
P14151	P14151	LYAM1_HUMAN	SELL	L-selectin	19.8158	20.132	19.898	19.9859	20.048	19.9862	19.8475	20.0467	20.098	20.0077	20.0496	20.1162	20.0849	20.0226	20.0491	19.9145	19.8916	20.1622	20.1469	20.0932	20.1138	20.1238	19.9857	20.0188	20.1147	19.9693	19.9798	19.9152	20.1502	20.1837	20.1021	20.1288	20.0752	20.1427	20.0366	20.1924	20.0944	20.2701	20.1938	20.1812	20.2001	20.2616	20.1728	20.153	20.2749
P14314	P14314	GLU2B_HUMAN	PRKCSH	Glucosidase 2 subunit beta	23.3115	23.0834	23.0296	23.2244	23.0565	23.2416	23.229	23.1881	23.0936	23.0085	23.0546	23.0503	22.9437	23.0392	23.0347	23.116	23.0291	23.2052	22.9352	23.0293	22.9258	23.2654	23.0324	23.0413	22.9197	23.4888	23.1515	23.0667	23.1129	22.9846	23.0388	23.0483	23.057	23.0627	23.116	23.0246	23.027	23.1508	23.152	23.2863	23.0893	23.1215	23.2799	23.1582	22.8918
P14543	P14543	NID1_HUMAN	NID1	Nidogen-1	21.2179	21.0739	21.1018	21.2122	21.5399	21.1318	20.7796	21.0786	20.869	20.8353	21.1086	21.0277	21.0768	21.0843	21.1802	21.1134	21.04	20.8732	20.978	20.9722	20.9386	21.0466	20.8701	20.9974	21.0013	20.8107	20.6916	20.8721	21.1411	21.1492	21.0329	20.8937	20.9498	21.0159	21.1204	20.8709	20.9875	21.3479	21.007	21.0652	20.954	20.9709	21.1112	21.1276	20.9796
P14618	P14618	KPYM_HUMAN	PKM	Pyruvate kinase PKM	24.2508	23.9416	24.1694	23.8693	23.7692	23.9576	23.6743	24.0258	24.1709	24.1406	23.9579	24.0465	24.0205	24.3159	24.1058	23.9856	23.9737	24.1926	24.1388	24.0276	24.3588	24.1113	24.1386	24.1025	24.0054	23.7834	24.1565	24.1923	24.0185	24.2774	24.0242	23.8849	24.0531	24.2592	24.1843	24.0624	23.8245	24.425	24.0321	24.1795	23.9939	24.0904	24.3383	24.0923	24.1265
P14625	P14625	ENPL_HUMAN	HSP90B1	Endoplasmin	28.4242	28.5215	28.4321	28.6283	28.4126	28.4446	28.4024	28.7825	28.3781	28.4593	28.513	28.4271	28.5856	28.4715	28.4727	28.5566	28.6362	28.3749	28.5296	28.4987	28.5842	28.4771	28.3716	28.5135	28.6199	28.3002	28.5002	28.3362	28.6203	28.6067	28.5932	28.5027	28.5557	28.5354	28.4119	28.4927	28.6047	28.5866	28.5213	28.5171	28.5322	28.5549	28.6494	28.5393	28.5093
P14923	P14923	PLAK_HUMAN	JUP	Junction plakoglobin	20.1792	20.1934	20.0273	19.7144	20.1934	20.4828	20.2879	20.2287	19.9776	19.9606	20.193	20.0617	20.2538	20.1644	20.1128	20.0619	20.1036	20.2862	20.0805	20.1312	20.2069	20.1348	19.9803	19.9747	20.1327	19.6304	19.6737	19.8062	20.0889	20.1925	20.0916	19.7365	19.8043	20.1457	19.4949	19.8595	20.0065	20.2147	20.0333	20.088	20.2477	20.0738	20.3309	20.0635	20.0557
P15144	P15144	AMPN_HUMAN	ANPEP	Aminopeptidase N	23.9818	23.5406	23.7608	23.5612	23.483	23.321	23.512	23.5751	23.6	23.5984	23.8326	23.8448	23.7024	23.8569	23.7779	23.8303	23.8474	23.7671	23.7085	23.6678	23.6125	23.6973	23.7985	23.8596	23.6644	23.7167	23.8623	23.589	23.6625	23.6736	23.6667	23.5722	23.5693	23.7327	23.6697	23.545	23.4973	23.7368	23.6096	23.6283	23.7777	23.7078	23.7214	23.6913	23.6809
P15151	P15151	PVR_HUMAN	PVR	Poliovirus receptor	22.9372	21.9338	22.3156	22.0508	22.2643	21.8887	21.9145	22.686	22.5494	22.5962	22.7469	22.707	22.1591	22.4504	22.5792	23.1217	22.8625	22.6104	22.3818	22.2284	22.0939	22.0706	22.5814	22.2244	22.2356	21.4206	22.4468	22.5394	22.3877	22.3321	22.6253	22.4037	22.6076	22.0421	22.574	22.4908	22.6997	22.131	22.4363	22.0801	22.3482	22.8429	22.4178	22.2958	22.1873
P15169	P15169	CBPN_HUMAN	CPN1	Carboxypeptidase N catalytic chain	20.9346	20.8937	21.0111	20.948	20.9526	20.8746	20.8617	20.8806	20.9491	20.9094	20.9481	20.8606	21.0642	21.0637	20.9761	20.9407	20.8999	21.1508	20.8546	20.9905	20.8872	20.9414	20.9096	20.9478	20.9246	20.9332	20.8913	20.9352	20.9282	20.9976	20.9941	20.7229	20.997	20.9339	20.8902	20.8763	20.9038	20.9288	21.0638	21.0084	20.9124	20.9607	21.008	21.0999	21.0172
P15531;P22392	O60361;P15531;P22392	NDKA_HUMAN;NDKB_HUMAN	NME1;NME2	Nucleoside diphosphate kinase A	22.4866	21.7767	22.349	23.1652	21.4896	22.6679	22.9885	21.8598	22.5414	23.0341	22.6484	22.257	22.1881	22.8061	22.2965	22.8815	22.1713	22.0579	22.8459	22.8647	23.0906	22.2319	22.6615	22.0512	22.4082	22.4944	22.5216	22.3922	21.9803	25.0638	22.5204	22.4677	22.333	22.2576	22.4919	22.5364	21.9776	22.5843	23.1141	22.3426	22.3401	22.4631	22.6641	23.4391	22.6301
P15814	P15814	IGLL1_HUMAN	IGLL1	Immunoglobulin lambda-like polypeptide 1	24.3948	24.3373	24.2125	24.629	24.4816	24.5992	24.5482	24.4311	24.391	24.4003	24.2687	24.296	24.2709	24.2109	24.2272	24.3279	24.166	24.2141	24.2899	24.3014	24.1803	24.3252	24.3498	24.1578	24.2451	24.1674	24.1997	24.2335	24.2831	24.2511	24.264	24.3931	24.3717	24.1335	24.2589	24.3793	24.4977	24.3091	24.2822	24.3783	24.3079	24.4356	24.2768	24.2476	24.3693
P15924	P15924	DESP_HUMAN	DSP	Desmoplakin	24.8218	24.7877	24.8613	24.4177	24.1246	24.9315	24.3691	24.7605	24.3443	24.7894	24.6386	24.4311	25.3216	24.6165	24.5454	24.5991	24.928	24.7629	24.4141	25.063	24.6778	24.7833	24.5144	24.9132	24.9321	23.9704	24.284	24.8002	24.8732	25.4009	24.8903	25.2276	24.6144	24.883	24.7417	24.7438	24.6207	24.6257	24.9337	24.8486	24.7332	24.7343	24.8132	24.8247	24.6995
P16070	P16070	CD44_HUMAN	CD44	CD44 antigen	23.7	23.7516	23.9787	23.8207	24.0136	23.9795	23.9272	23.7651	24.068	24.0035	23.9899	23.8582	23.8059	23.8217	23.9913	23.7875	23.9784	23.8153	23.793	23.8574	23.9399	23.9822	23.9247	23.7729	24.0418	24.0459	23.9899	23.9677	23.5627	24.0999	24.0074	23.8985	23.8563	24.0425	24.0157	23.967	23.9774	23.9849	23.8112	24.0275	24.0706	23.7529	23.795	23.8862	23.9382
P16930	P16930	FAAA_HUMAN	FAH	Fumarylacetoacetase	22.7475	22.5299	22.642	22.9242	23.0367	22.7532	22.809	23.069	22.4861	22.6648	22.7774	22.7337	22.8369	22.3772	22.4842	22.6985	22.6548	22.9666	22.7357	22.8185	22.9022	22.7627	22.4596	22.946	22.87	22.2691	22.6231	22.2184	22.8839	22.9751	22.7498	22.7736	22.5114	22.8616	22.7756	22.6626	22.5026	23.125	22.7243	22.7952	22.7462	22.7934	22.8992	22.7689	22.9012
P17900	P17900	SAP3_HUMAN	GM2A	Ganglioside GM2 activator	25.7896	25.7128	25.8703	25.9108	25.8197	26.1366	26.0681	25.8997	26.04	25.7875	26.098	25.9846	25.9819	26.1228	26.131	25.998	25.8934	26.1229	26.2052	25.8497	25.8206	26.0419	26.0838	25.8991	25.9651	26.1652	26.1379	25.9678	26.0585	26.0001	25.8314	25.8131	25.8033	25.9244	25.9279	25.8933	25.8348	26.0995	25.8442	25.7229	26.0301	25.8213	25.9412	25.9298	25.9023
P17936	P17936	IBP3_HUMAN	IGFBP3	Insulin-like growth factor-binding protein 3	21.2578	21.2547	21.1689	21.0112	21.3059	21.3344	21.273	21.4494	21.3964	21.4549	21.4257	21.4984	21.4197	21.4583	21.4343	21.4181	21.3107	21.4919	21.4898	21.5219	21.4364	21.4502	21.4723	21.4288	21.4884	21.4129	21.448	21.387	21.3999	21.3642	21.238	21.344	21.3223	21.2483	21.3325	21.376	21.4207	21.5073	21.354	21.3207	21.3142	21.3567	21.3849	21.3644	21.3799
P18065	P18065	IBP2_HUMAN	IGFBP2	Insulin-like growth factor-binding protein 2	21.3502	22.0773	22.1527	21.8683	22.1601	22.0998	21.959	22.183	21.7583	21.6596	21.1982	21.6881	21.9711	22.0125	21.9374	22.1774	21.9532	22.2205	21.6047	22.1649	22.0579	21.8182	21.8408	21.753	21.8856	22.5031	21.8678	21.6734	21.8918	21.898	21.9426	21.6428	22.0241	22.1191	21.8398	21.7372	21.8168	22.2986	22.4809	21.7294	21.542	21.8331	21.9568	21.9527	21.521
P18206	P18206	VINC_HUMAN	VCL	Vinculin	25.2345	25.1828	25.257	25.2667	25.1059	25.3916	25.2119	25.088	25.1195	25.0699	25.2164	25.2143	25.1475	25.2957	25.1936	25.3415	25.2238	25.3251	25.2734	25.1451	25.1756	25.2331	25.1148	25.135	25.2783	25.044	24.9829	25.0175	25.293	25.2562	25.2678	25.2139	25.2369	25.3127	25.232	25.2024	25.1869	25.434	25.3546	25.2915	25.2477	25.3142	25.3592	25.264	25.2881
P18428	P18428	LBP_HUMAN	LBP	Lipopolysaccharide-binding protein	26.5112	26.4987	26.5994	26.484	26.4224	26.5795	26.4151	26.2639	26.4607	26.5193	26.52	26.5696	26.524	26.3761	26.4786	26.4412	26.4993	26.4123	26.3922	26.5293	26.4791	26.4573	26.4811	26.5207	26.4092	26.3463	26.481	26.3992	26.2885	26.391	26.3434	26.408	26.3349	26.3396	26.4027	26.3975	26.4541	26.1535	26.2738	26.2478	26.262	26.279	26.3643	26.2529	26.2922
P19021	P19021	AMD_HUMAN	PAM	Peptidyl-glycine alpha-amidating monooxygenase	22.8786	23.0957	23.0609	22.8997	22.9857	23.2484	22.8311	22.997	23.1413	23.1119	23.1526	23.2168	23.1093	23.1575	23.1707	23.1826	23.1	23.1725	23.1101	23.0712	23.0752	23.112	23.1075	22.9526	23.1329	21.4826	23.1012	23.1424	22.9784	23.1324	23.112	23.1288	23.0212	22.9682	23.1567	23.074	23.1933	22.9533	23.1035	23.0948	23.0397	23.1282	23.1844	23.0597	22.996
P19320	P19320	VCAM1_HUMAN	VCAM1	Vascular cell adhesion protein 1	29.2387	29.2448	29.3174	29.2482	29.2614	29.4585	29.2509	28.962	29.2977	29.2151	29.3403	29.318	29.3318	29.3115	29.3224	29.3966	29.3771	29.3082	29.3289	29.2186	29.1942	29.2417	29.1866	29.2392	29.2573	29.262	29.1661	29.2457	29.4076	29.2815	29.2834	29.3445	29.2901	29.3103	29.1806	29.2293	29.2908	29.3652	29.3348	29.2006	29.3088	29.2565	29.4512	29.3162	29.4748
P19652	P19652	A1AG2_HUMAN	ORM2	Alpha-1-acid glycoprotein 2	24.9724	24.8848	24.891	25.0168	25.0199	24.9257	24.8731	24.9807	24.932	24.9705	24.8905	24.9319	24.8621	24.9639	24.9732	24.9876	24.9418	24.7481	24.7987	24.8099	24.908	24.7608	24.9585	24.8162	24.8431	24.8136	24.8972	24.8901	24.9135	24.9519	24.9319	24.9741	24.9532	24.935	24.9732	24.9965	24.9305	24.7394	24.9956	24.9966	24.977	24.9216	24.904	24.899	24.8576
P19823	P19823	ITIH2_HUMAN	ITIH2	Inter-alpha-trypsin inhibitor heavy chain H2	26.743	26.7521	26.7185	26.6431	26.7761	26.7751	26.6863	26.7061	26.7624	26.771	26.7731	26.7644	26.755	26.7721	26.7807	26.7779	26.768	26.7154	26.7848	26.8027	26.7621	26.719	26.8092	26.7494	26.7486	26.7458	26.7765	26.7606	26.8162	26.8111	26.8122	26.7907	26.8161	26.7884	26.7943	26.7622	26.7911	26.7833	26.7831	26.8379	26.8195	26.8195	26.8124	26.7989	26.7989
P19827	P19827	ITIH1_HUMAN	ITIH1	Inter-alpha-trypsin inhibitor heavy chain H1	25.9704	26.1214	25.9888	26.0369	26.0704	26.0108	25.973	25.9374	26.0488	26.0281	25.9778	26.002	26.0057	26.0496	26.0503	26.0449	26.0791	26.0107	26.0229	26.0383	26.0528	26.0117	26.0428	26.0734	26.068	26.0188	26.0065	26.0308	26.0518	25.9874	26.0234	25.9953	26.0325	26.0025	26.0182	26.0214	26.0347	26.0659	26.0775	26.1037	26.0705	26.1077	26.0775	26.0445	26.0456
P20023	P20023	CR2_HUMAN	CR2	Complement receptor type 2	21.2017	21.6916	22.0357	22.0015	22.1126	21.8737	22.2413	22.2568	22.3455	21.931	22.0104	21.9089	21.5901	22.2788	22.0377	21.9101	21.6583	22.1987	22.2709	21.8612	21.685	21.5796	22.5438	21.2821	21.6569	20.6537	22.2987	21.4712	21.6681	21.6222	21.5965	21.7493	21.9497	21.428	22.1605	22.0671	21.7225	22.995	22.4261	22.4119	22.3238	21.983	21.9677	22.1155	22.1237
P20618	P20618	PSB1_HUMAN	PSMB1	Proteasome subunit beta type-1	25.1823	25.2991	25.7557	25.9294	25.271	25.5253	25.2485	25.2808	25.5716	25.5384	25.6556	25.6916	25.5584	25.7733	25.8506	25.6847	25.7486	25.6845	25.5385	25.3766	25.8684	25.3273	25.426	25.5277	25.5003	25.4845	25.4938	25.0431	25.5686	25.502	25.5619	25.3791	25.4402	25.4947	25.3769	25.4185	25.3005	25.6944	25.7517	25.714	25.7129	25.6815	25.3958	25.1721	25.2534
P20742	P20742	PZP_HUMAN	PZP	Pregnancy zone protein	25.1725	25.2243	25.2289	25.0964	25.1322	25.0609	25.1673	25.0396	25.0222	25.024	24.9661	24.994	24.9293	25.0459	24.9701	25.016	25.0374	25.0651	24.948	24.9712	24.9585	24.9828	24.9993	24.9468	24.9829	24.9896	25.0593	24.9971	24.911	24.8898	24.8987	24.8819	24.9158	24.9149	24.8885	24.9286	24.9745	25.0005	24.8905	24.9867	24.9107	24.9744	24.8612	24.9177	24.9763
P20774	P20774	MIME_HUMAN	OGN	Mimecan	22.8144	22.7467	22.7446	22.4679	22.3928	22.2036	22.0396	22.2189	22.6029	22.5419	22.5501	22.6508	22.6587	22.6018	22.6278	22.6494	23.4738	22.7114	22.6711	22.5969	22.6442	22.4277	22.8811	22.6857	22.2871	22.1384	22.4919	22.6779	22.4264	22.4526	22.5275	22.3729	22.2865	22.455	22.3437	22.3019	22.5269	23.0885	22.5278	22.5621	22.4374	22.4236	22.4576	22.4758	22.9357
P20851	P20851	C4BPB_HUMAN	C4BPB	C4b-binding protein beta chain	26.6942	26.5622	26.6686	26.5959	26.5572	26.7312	26.7014	26.5709	26.6549	26.6635	26.6746	26.6583	26.6676	26.6261	26.6461	26.6685	26.4947	26.558	26.5641	26.6455	26.5964	26.6832	26.6863	26.5183	26.6715	26.459	26.5472	26.5796	26.7132	26.6828	26.6976	26.7817	26.6874	26.6906	26.6753	26.6254	26.6951	26.4805	26.5601	26.6487	26.6431	26.6743	26.6591	26.6729	26.6571
P21333	P21333	FLNA_HUMAN	FLNA	Filamin-A	26.1418	26.1025	26.1072	26.0164	25.997	26.0067	25.9249	25.9275	25.8577	26.0356	26.1045	26.0046	26.0222	25.931	26.0049	26.0388	26.1222	26.0331	25.9047	26.0812	26.0184	26.0842	25.9494	25.9998	26.095	25.7802	25.8756	26.0429	26.0672	26.0383	26.1287	26.0318	25.9934	26.0457	25.9549	25.9663	26.1011	25.9918	26.0909	26.008	26.0249	26.0119	26.1709	26.0186	25.992
P22105	P22105	TENX_HUMAN	TNXB	Tenascin-X	26.5745	26.5496	26.4379	26.3988	26.7773	26.2948	26.4701	26.4572	26.5279	26.4328	26.4383	26.4257	26.385	26.545	26.2806	26.3534	26.2789	26.3995	26.3879	26.4257	26.404	26.463	26.3058	26.2502	26.4195	26.0167	26.01	26.2373	26.5199	26.4231	26.4258	26.3475	26.3817	26.5632	26.1986	26.4375	26.4376	26.5636	26.6074	26.5094	26.5108	26.5349	26.4033	26.5045	26.5922
P22352	P22352	GPX3_HUMAN	GPX3	Glutathione peroxidase 3	20.4668	20.2208	20.3841	20.3288	20.2347	20.2283	20.3141	20.3703	20.6155	20.6783	20.4701	20.47	20.5362	20.4599	20.4322	20.5058	20.4342	20.5774	20.4729	20.5767	20.5259	20.6349	20.5947	20.5402	20.5802	20.477	20.5878	20.59	20.4925	20.5418	20.5624	20.5722	20.7066	20.6119	20.727	20.6274	20.7049	20.4026	20.5139	20.5593	20.5717	20.5752	20.4077	20.5318	20.6335
P22692	P22692	IBP4_HUMAN	IGFBP4	Insulin-like growth factor-binding protein 4	24.7288	24.4777	24.6955	24.5826	24.269	24.5035	24.4193	24.551	24.8167	24.5524	24.5478	24.5385	24.5864	24.5643	24.535	24.5311	24.6064	24.5831	24.654	24.6701	24.5689	24.5998	24.5685	24.4849	24.6871	24.5386	24.5234	24.5905	24.6884	24.5897	24.6309	24.5707	24.5831	24.5938	24.5062	24.6067	24.4372	24.6675	24.7306	24.599	24.6523	24.4525	24.6435	24.3352	24.5337
P22792	P22792	CPN2_HUMAN	CPN2	Carboxypeptidase N subunit 2	20.6253	20.5867	20.6825	20.5663	20.5328	20.6462	20.5776	20.4765	20.5199	20.555	20.5255	20.5309	20.5514	20.5228	20.5457	20.5534	20.5315	20.587	20.5905	20.5839	20.5831	20.5846	20.5812	20.522	20.6176	20.5952	20.5554	20.5184	20.5935	20.6012	20.5872	20.6791	20.6767	20.6071	20.6052	20.5937	20.6164	20.5568	20.6279	20.6537	20.6427	20.6891	20.5945	20.6607	20.6121
P22891	P22891	PROZ_HUMAN	PROZ	Vitamin K-dependent protein Z	20.9143	20.7492	20.7545	20.7757	20.7983	21.0938	20.8055	20.7611	20.9159	20.8342	20.9203	20.8742	20.9018	20.9097	20.8803	20.8128	20.963	20.8898	20.8276	20.8733	20.79	20.8269	20.8569	20.8473	20.8033	20.8393	20.8458	20.7213	20.7696	20.7243	20.7848	20.7542	20.7118	20.7894	20.6915	20.6871	20.7885	20.5543	20.7129	20.7544	20.7537	20.7505	20.7412	20.7199	20.7201
P22897	P22897	MRC1_HUMAN	MRC1	Macrophage mannose receptor 1	21.7635	22.2739	22.0461	22.071	22.2616	22.0551	22.1494	22.1553	21.9288	22.048	22.1521	22.1931	22.2738	22.3142	22.3422	22.3217	22.2301	21.9156	22.0076	22.0318	22.0723	22.1354	22.1107	22.1438	22.1226	22.2611	22.2921	22.2683	22.1783	22.1763	22.1857	22.2677	22.204	22.1251	22.1411	22.2011	22.2811	21.8144	22.1042	22.1295	22.2	22.1151	22.1757	22.1331	22.0005
P23083	A0A0C4DH31;P23083	HV102_HUMAN	IGHV1-2	Immunoglobulin heavy variable 1-2	24.8429	24.7669	24.8859	24.7324	24.7066	24.8345	24.6057	24.6331	24.626	24.6781	24.601	24.6949	24.6176	24.6815	24.6887	24.6037	24.5106	24.6093	24.7154	24.5923	24.6048	24.7017	24.6505	24.6351	24.5788	24.4798	24.5382	24.5772	24.6052	24.6384	24.6561	24.6743	24.6695	24.6828	24.6462	24.7072	24.6638	24.6036	24.686	24.5518	24.6799	24.6766	24.6162	24.588	24.6514
P23142	P23142	FBLN1_HUMAN	FBLN1	Fibulin-1	22.6735	22.7131	22.7523	22.6621	22.7665	22.7089	22.6399	22.6213	22.8539	22.8502	22.9355	22.8872	22.849	22.9561	22.9372	22.8736	22.941	22.9466	22.8151	22.8588	22.9101	22.8898	22.9359	22.897	22.8745	22.9165	22.8958	22.8972	22.8686	22.9153	22.8758	22.8296	22.9198	22.9055	22.8535	22.8606	22.8533	22.8867	22.8578	22.9468	22.9532	22.9527	22.8981	22.9985	22.9214
P23284	P23284	PPIB_HUMAN	PPIB	Peptidyl-prolyl cis-trans isomerase B	23.3682	23.0596	23.2305	23.3441	22.9023	23.5729	23.6859	23.2325	23.1106	23.1603	23.6275	23.5698	23.3354	23.3594	23.4417	23.354	23.3762	23.5268	23.1681	23.2474	23.6474	23.2078	22.9395	23.4985	23.2938	23.4452	23.21	23.3959	23.4816	23.1765	23.0967	23.3225	23.1486	23.25	23.2248	23.1175	23.1083	23.5167	23.5758	23.1645	23.1916	23.3782	23.3627	23.2702	23.3099
P23467	P23467	PTPRB_HUMAN	PTPRB	Receptor-type tyrosine-protein phosphatase beta	24.6267	22.8341	24.5184	22.5964	22.6181	24.5071	24.0745	22.4553	23.9172	23.9369	24.3317	24.1367	23.984	24.3226	24.2025	24.2159	24.8183	24.3706	24.392	24.2472	24.5158	23.1752	23.9545	24.4918	23.6253	24.0156	24.0397	24.0228	23.3988	22.4438	24.357	21.5835	23.9873	24.4914	24.061	22.7038	23.4789	24.3422	24.0903	21.7674	24.1128	24.1148	22.3827	23.9801	24.0892
P23528	P23528;Q9Y281	COF1_HUMAN	CFL1	Cofilin-1	18.5258	19.0915	18.7295	19.1593	19.1494	19.0667	18.9959	19.0356	18.776	18.5204	18.6038	18.5263	18.6345	18.7063	18.787	18.9322	18.7172	18.8966	18.8019	18.7902	18.6693	18.8395	18.8129	18.7309	18.7731	19.182	18.3608	18.7836	19.1275	18.949	19.0257	18.8633	18.8649	18.7996	18.7903	18.5891	18.8204	19.3096	18.9839	18.875	18.8281	18.8506	18.9861	18.8175	18.9641
P24821	P24821	TENA_HUMAN	TNC	Tenascin	26.1843	26.1545	26.2438	25.9225	26.0027	26.0958	26.0395	26.0027	26.2547	26.1334	26.0872	26.1581	26.0869	26.0256	25.9105	26.1427	26.1327	26.0558	26.0641	26.041	26.0652	26.0352	26.1663	26.1543	25.9808	26.157	25.9848	26.0304	26.0117	26.1227	26.0379	26.1516	26.2343	25.9867	26.1636	26.1409	26.2407	25.9929	26.1041	26.1336	26.0429	26.0677	26.0676	26.1201	25.9418
P25311	P25311	ZA2G_HUMAN	AZGP1	Zinc-alpha-2-glycoprotein	22.5538	22.5181	22.5286	22.48	22.4733	22.498	22.5845	22.5403	22.7058	22.6578	22.6171	22.62	22.6507	22.5444	22.509	22.5899	22.5373	22.6625	22.6015	22.6015	22.6281	22.6812	22.6489	22.6074	22.6241	22.5436	22.5487	22.5088	22.6592	22.6715	22.6557	22.5702	22.5881	22.657	22.6287	22.5545	22.5779	22.6258	22.6294	22.6048	22.5968	22.6669	22.6037	22.6263	22.5991
P25788	P25788	PSA3_HUMAN	PSMA3	Proteasome subunit alpha type-3	20.3015	20.3293	19.7108	21.0045	20.2595	20.6795	20.3008	20.0718	20.6573	19.9824	19.4513	20.6314	20.2934	20.3768	20.4025	20.4548	21.2177	20.0263	20.2946	19.742	19.9699	19.978	19.9046	20.5701	20.5997	19.923	20.2095	20.0654	20.1128	20.1214	20.0777	19.8763	19.6813	19.9555	19.6286	20.7151	20.3685	20.7452	19.7309	19.6548	20.588	20.6011	20.007	20.6012	20.1058
P26038	P26038	MOES_HUMAN	MSN	Moesin	23.3429	23.6552	23.3822	23.5981	23.2498	23.5499	23.4961	23.4118	23.401	23.3225	23.36	23.4937	23.4366	23.4347	23.4277	23.3896	23.5109	23.3991	23.5423	23.5258	23.5055	23.4168	23.5116	23.3281	23.3605	23.3626	23.3193	23.2965	23.6468	23.3891	23.4045	23.5383	23.5591	23.3402	23.4327	23.5921	23.7101	23.556	23.5721	23.4277	23.4599	23.4965	23.4776	23.5469	23.6083
P26927	Q2TV78;P26927	HGFL_HUMAN	MST1	Hepatocyte growth factor-like protein	26.2404	26.288	26.383	26.2917	26.4636	26.4299	26.38	26.3255	26.3366	26.3461	26.253	26.1852	26.2558	26.3166	26.242	26.1865	26.2786	26.3068	26.3274	26.388	26.3642	26.2353	26.2986	26.2951	26.3162	26.2774	26.3306	26.158	26.4521	26.2471	26.3721	26.3921	26.3143	26.3116	26.2981	26.339	26.3171	26.4147	26.4514	26.2982	26.3115	26.3017	26.4258	26.3591	26.2839
P27169	P27169	PON1_HUMAN	PON1	Serum paraoxonase/arylesterase 1	22.507	22.5842	22.5299	22.4253	22.4178	22.53	22.4375	22.5234	22.716	22.7105	22.6481	22.6292	22.6654	22.493	22.6173	22.6412	22.533	22.5143	22.5857	22.635	22.6139	22.5905	22.7098	22.5782	22.6182	22.5593	22.5571	22.5774	22.6193	22.6927	22.68	22.7419	22.7622	22.6736	22.7906	22.731	22.7936	22.5718	22.7085	22.7609	22.6853	22.7083	22.7024	22.6691	22.7149
P27487	P27487	DPP4_HUMAN	DPP4	Dipeptidyl peptidase 4	23.5969	23.5389	23.618	23.6561	23.646	23.4338	23.3943	23.4687	23.4761	23.4518	23.5079	23.6303	23.4987	23.4746	23.5426	23.575	23.602	23.4709	23.6133	23.6831	23.4261	23.5654	23.5432	23.5093	23.5367	23.4867	23.3789	23.5008	23.5674	23.5142	23.3707	23.5337	23.5243	23.3647	23.4939	23.3899	23.5099	23.5392	23.435	23.5322	23.4862	23.5474	23.614	23.5359	23.523
P27797	P27797	CALR_HUMAN	CALR	Calreticulin	23.4531	24.0127	23.5425	23.4246	23.719	23.5301	23.6128	23.5349	23.6815	23.6557	23.7414	23.6529	23.6772	23.7995	23.7324	23.715	23.5736	23.5633	23.7302	23.6288	23.6528	23.5945	23.6062	23.6324	23.5751	23.8244	23.6496	23.5564	23.6723	23.6967	23.8119	23.6816	23.8746	23.6782	23.6504	23.7137	23.5582	23.8173	23.7706	23.6949	23.7024	23.5975	23.7458	23.737	23.5325
P27918	P27918	PROP_HUMAN	CFP	Properdin	22.5909	22.4002	22.5323	22.5067	22.5862	22.4429	22.3889	22.5191	22.5482	22.5237	22.5667	22.5937	22.5024	22.5587	22.6346	22.4859	22.7116	22.6036	22.6195	22.4414	22.4209	22.485	22.6512	22.4707	22.4638	22.6064	22.5662	22.5605	22.512	22.4424	22.4958	22.4442	22.4469	22.4347	22.4891	22.4927	22.5971	22.5547	22.4484	22.4522	22.393	22.4999	22.3792	22.4446	22.4205
P27930	P27930	IL1R2_HUMAN	IL1R2	Interleukin-1 receptor type 2	21.3938	21.3462	21.3332	21.2701	21.1181	21.6719	20.8096	20.8945	21.0689	21.1089	20.607	21.1252	21.2882	21.2305	21.7082	21.2077	21.6825	21.4553	21.1621	21.3268	21.287	21.2809	20.8452	21.356	21.5399	21.768	21.5012	20.6435	21.3561	21.3119	21.2298	21.0407	21.0719	21.2652	21.1669	21.1129	21.0773	21.4523	21.1517	21.0473	21.0893	21.2804	21.3804	21.0999	21.2539
P28066	P28066	PSA5_HUMAN	PSMA5	Proteasome subunit alpha type-5	20.8019	21.4771	21.1188	21.0029	21.2071	21.3723	21.2366	21.1354	20.9425	21.0641	21.1591	20.9083	21.0656	20.9381	21.1718	21.1783	21.1954	21.0207	21.1148	20.9608	21.1352	20.9273	21.0296	21.0461	20.81	20.9974	21.0288	21.146	21.2757	20.9928	21.1186	21.1671	20.8032	20.9657	20.7893	21.058	20.8687	20.7355	21.066	21.2764	21.107	21.1478	21.1662	21.0367	20.7448
P28827	P28827	PTPRM_HUMAN	PTPRM	Receptor-type tyrosine-protein phosphatase mu	21.7208	21.6575	21.6874	21.7956	21.2644	21.7706	21.2274	21.3662	21.5502	21.6435	21.7135	21.6703	21.611	21.7644	21.8129	21.6721	21.7634	21.6694	21.6862	21.5117	21.6846	21.4176	21.6768	21.7718	21.5049	21.6401	21.5293	21.595	21.5462	21.5522	21.5604	21.4737	21.4583	21.5895	21.4684	21.4463	21.4194	21.7258	21.5021	21.4719	21.5531	21.459	21.8346	21.504	21.5607
P29401	P29401	TKT_HUMAN	TKT	Transketolase	22.8153	22.0551	22.769	22.6946	22.7053	22.7707	22.753	22.6107	22.4874	22.6975	22.6414	22.4534	22.6892	22.6711	22.534	22.8597	22.9433	22.2979	22.7648	22.6548	22.7135	22.1701	22.5514	22.5304	22.8463	22.5643	22.715	22.5188	22.6656	22.7615	22.8108	22.9435	22.76	22.7493	22.7833	22.6518	22.7405	21.9056	22.644	22.654	22.652	22.7715	22.6681	22.7068	22.8953
P29508	P29508	SPB3_HUMAN	SERPINB3	Serpin B3	23.0239	22.6914	22.9351	22.7093	22.3653	22.3889	22.9484	22.7941	22.6303	22.6856	22.959	22.9135	22.9531	22.9549	23.024	22.8759	23.0582	22.9402	22.8256	22.9558	22.9738	22.8344	22.7776	22.8045	22.813	23.0544	23.1321	22.6488	22.9114	22.796	22.7739	22.5927	22.6928	22.8273	22.6407	22.5511	22.7361	22.8067	22.8589	22.5622	22.7561	22.8853	22.9993	22.6585	22.7042
P29622	P29622	KAIN_HUMAN	SERPINA4	Kallistatin	24.7265	24.7202	24.7936	24.6362	24.7032	24.6695	24.533	24.5027	24.9155	24.8636	24.75	24.8669	24.7833	24.8242	24.7543	24.8194	24.6377	25.0213	24.9005	24.9771	24.8643	24.9202	24.9545	24.9816	24.9029	24.9146	24.9537	24.8479	24.921	24.8605	24.7871	24.7952	24.7989	24.8775	24.8128	24.8462	24.8952	25.0366	24.9163	24.9115	24.9418	24.9571	24.8803	24.8924	24.8989
P30101	P30101	PDIA3_HUMAN	PDIA3	Protein disulfide-isomerase A3	25.5351	25.4292	25.6611	25.3779	25.3544	25.542	25.3159	25.0989	25.5714	25.5602	25.3143	25.4942	25.4733	25.4945	25.4895	25.4916	25.6386	25.3829	25.566	25.4873	25.3956	25.4363	25.3465	25.5389	25.4614	25.7232	25.6665	25.6294	25.4783	25.4039	25.3832	25.4849	25.4926	25.3817	25.3234	25.4668	25.5017	25.7036	25.5147	25.3988	25.3408	25.3098	25.4031	25.461	25.4577
P30740	P30740	ILEU_HUMAN	SERPINB1	Leukocyte elastase inhibitor	21.0078	20.557	21.2798	20.5277	20.5232	20.5464	20.4251	20.417	20.7103	20.6512	20.5311	20.7202	20.775	20.6404	20.8057	20.8231	20.4536	20.8175	20.7774	20.6613	20.7704	20.8132	20.515	20.9987	20.629	20.3201	20.1812	20.5015	19.399	20.7588	20.6874	20.6705	20.6654	20.8241	20.5289	20.6979	20.6439	20.9075	20.9762	20.9879	20.9036	20.9047	20.9867	20.7131	20.7516
P31025	P31025	LCN1_HUMAN	LCN1	Lipocalin-1	21.8572	22.164	22.009	22.2075	22.1969	22.2646	22.2483	22.1844	22.0953	21.9384	22.0135	21.9752	21.9254	22.0233	21.9368	22.0467	21.8469	22.1824	22.1718	22.0702	22.04	22.1768	22.1298	22.0002	22.1364	22.1698	21.9621	21.9441	22.2912	22.1725	22.1545	22.1866	22.0854	22.1558	22.1731	22.2143	21.9946	22.2715	22.4226	22.2914	22.1405	22.1878	22.2066	22.2754	22.2037
P31146	P31146	COR1A_HUMAN	CORO1A	Coronin-1A	24.4725	24.6081	24.4754	24.457	24.6073	24.5437	24.5457	24.5142	24.5305	24.4675	24.5636	24.6263	24.5142	24.7133	24.6629	24.6596	24.6334	24.8997	24.6689	24.743	24.8839	24.8187	24.4271	24.6132	24.7418	24.4044	24.4934	24.3793	24.5806	24.5777	24.6076	24.2035	24.4013	24.6248	24.3714	24.4334	24.2577	24.7553	24.468	24.5357	24.4473	24.5695	24.6133	24.5653	24.5305
P31151	P31151	S10A7_HUMAN	S100A7	Protein S100-A7	23.3712	23.0286	23.3779	22.6652	22.7559	22.5765	23.0025	22.6395	23.3963	23.538	23.4506	23.351	23.4435	23.676	23.7636	23.5843	23.6768	23.6078	23.3502	23.4549	23.4612	23.6123	23.5213	23.7115	23.502	23.6776	23.7213	23.9143	23.5153	23.2958	23.3158	23.2952	23.2453	23.2562	23.1814	23.3007	23.3812	23.0999	23.3226	23.1908	23.2196	23.3124	23.4613	23.2771	23.2228
P31944	P31944	CASPE_HUMAN	CASP14	Caspase-14	27.3673	27.1274	27.2751	27.1607	27.108	27.0586	27.0725	27.0041	27.157	27.3068	27.2261	27.1467	27.1645	27.1601	27.3001	27.0439	27.1949	27.1701	27.1947	27.2915	27.197	27.0223	27.2008	27.2875	27.2666	27.1248	27.0414	27.0611	27.1806	27.2483	27.1994	27.0625	27.0681	27.1267	26.9646	27.2611	27.2223	27.2944	27.134	27.0018	27.1145	27.1834	27.2366	27.0855	27.1884
P32004	P32004	L1CAM_HUMAN	L1CAM	Neural cell adhesion molecule L1	21.3692	21.035	21.5619	21.3092	21.428	21.442	21.2342	21.2247	21.4027	21.3896	21.438	21.4122	21.4629	21.5082	21.5018	21.3929	21.4947	21.2987	21.3561	21.4723	21.4614	21.352	21.3371	21.4199	21.3637	21.0225	21.4087	21.3393	21.3898	21.371	21.3502	21.2571	21.1924	21.2491	21.2054	21.315	21.1952	21.4501	21.3454	21.3315	21.3248	21.3636	21.3917	21.3078	21.4552
P32119	P32119	PRDX2_HUMAN	PRDX2	Peroxiredoxin-2	27.6211	27.5429	27.6417	27.641	26.9954	27.5272	27.1059	27.2462	27.5099	27.542	27.7808	27.5848	27.5971	27.5896	27.6169	27.5823	27.6705	27.4372	27.65	27.677	27.6725	27.6195	27.6018	27.7128	27.5932	27.6811	27.6263	27.6138	27.5799	27.5822	27.5445	27.517	27.4481	27.4753	27.4481	27.4205	27.4804	27.3628	27.596	27.5745	27.5086	27.5801	27.4837	27.5578	27.5669
P32942	P32942	ICAM3_HUMAN	ICAM3	Intercellular adhesion molecule 3	21.2747	23.0951	22.167	21.1524	23.1153	21.4694	22.5549	21.9596	23.9835	21.7925	21.9634	21.3313	22.271	22.5551	22.9376	23.707	21.8514	22.8482	21.6521	22.2327	22.1667	21.4461	23.6195	21.6649	21.8283	25.1379	22.0361	23.5198	22.6264	22.3203	21.6621	21.3885	22.2497	22.4559	24.0421	22.5661	21.2971	21.9898	22.2786	21.4918	22.4319	21.4043	22.2302	22.3577	21.8694
P33151	P33151	CADH5_HUMAN	CDH5	Cadherin-5	20.9975	20.7847	20.9708	21.0846	21.2385	20.8934	20.8226	21.1496	21.2715	21.2826	21.2084	21.2292	21.1657	21.1945	21.2066	21.1211	21.1376	21.1448	21.184	21.1833	21.1835	21.218	21.1821	21.1566	21.1846	21.1715	21.1266	21.1716	21.0957	21.074	21.1453	21.0403	21.1725	21.223	21.184	21.1498	21.0945	21.2604	21.2081	21.1877	21.2413	21.246	21.1263	21.1699	21.2172
P33908	P33908	MA1A1_HUMAN	MAN1A1	Mannosyl-oligosaccharide 1,2-alpha-mannosidase IA	23.5904	23.3778	23.3558	23.3103	23.4303	23.3332	23.1311	23.1929	23.3372	23.3931	23.3363	23.361	23.4278	23.3758	23.2985	23.4924	23.2116	23.5452	23.4452	23.4943	23.3859	23.2582	23.2593	23.4818	23.3808	23.0398	23.0333	23.183	23.3652	23.3231	23.3689	23.3432	23.1384	23.2112	23.3542	23.3752	23.3524	23.5008	23.3077	23.4279	23.4866	23.3603	23.5134	23.4722	23.2837
P35030	P35030	TRY3_HUMAN	PRSS3	Trypsin-3	22.1819	21.9951	22.2581	22.1057	22.0499	21.9606	22.2949	22.2036	21.509	21.4033	21.5562	21.4864	21.5643	21.5521	21.5366	21.7913	21.6945	21.6109	21.383	21.4786	21.5159	21.5488	21.5252	21.4774	21.6108	21.7917	21.5393	21.4362	21.8973	21.6361	21.6058	21.5501	21.6327	21.639	21.6134	21.5331	21.5283	21.6064	21.896	21.6073	21.7479	21.5268	21.7462	21.6682	21.625
P35443	P35443	TSP4_HUMAN	THBS4	Thrombospondin-4	20.9956	21.5917	21.3593	21.2483	22.302	22.0108	21.9896	21.8518	21.666	21.4905	21.653	21.7088	21.5498	22.071	21.9537	21.7693	21.79	21.9797	21.7877	21.6254	21.8692	21.9008	21.6933	21.7603	21.7181	21.767	21.7794	21.6851	21.6006	21.7551	21.7642	21.4992	21.7336	21.519	21.4466	21.7051	21.4944	22.1199	21.6182	21.7026	21.7138	21.7413	21.7462	21.7553	21.7341
P35527	P35527	K1C9_HUMAN	KRT9	Keratin, type I cytoskeletal 9	24.4824	24.353	24.4701	24.3065	24.1576	24.2385	24.2183	24.1384	24.0448	24.2371	24.2995	24.3565	24.3786	24.2187	24.2972	24.2652	24.1624	24.2652	24.2445	24.2796	24.2621	24.2559	24.2384	24.319	24.3328	23.9282	24.114	23.9841	24.3355	24.2205	24.1821	24.2103	24.2107	24.2483	24.1536	24.0183	24.242	24.333	24.2131	24.17	24.2703	24.2103	24.3853	24.2543	24.2042
P35542	P35542	SAA4_HUMAN	SAA4	Serum amyloid A-4 protein	22.2666	22.3238	22.5002	22.371	22.2968	22.2067	22.2102	22.2702	22.1501	22.1306	22.166	22.2128	22.1869	22.2114	22.2563	22.1946	22.3008	22.1074	22.1921	22.1428	22.0996	22.1249	22.1896	22.2176	22.0956	22.088	22.0111	22.1804	22.2612	22.3605	22.2649	22.1235	22.2223	22.1703	22.2512	22.1722	22.1793	22.0573	22.1087	22.1975	22.1493	22.2614	22.1884	22.2475	22.1812
P35579	P35579	MYH9_HUMAN	MYH9	Myosin-9	26.1635	26.083	26.1953	26.1028	26.2501	26.2568	26.228	26.1995	26.1458	26.1153	26.2097	26.2214	26.2437	26.1566	26.214	26.1919	26.1955	26.1746	26.1445	26.2462	26.1313	26.1414	26.1746	26.1397	26.1752	26.1791	26.0701	26.1106	26.1247	26.1722	26.1077	26.0381	26.0878	26.1053	26.1395	26.1256	26.0225	26.2726	26.1752	26.0556	26.1167	26.1801	26.213	26.1567	26.1661
P35858	P35858	ALS_HUMAN	IGFALS	Insulin-like growth factor-binding protein complex acid labile subunit	20.257	20.388	20.2587	20.4047	20.3724	20.3922	20.1947	20.2544	20.4909	20.4774	20.4548	20.4059	20.4742	20.439	20.4746	20.4423	20.4825	20.6456	20.4843	20.5983	20.5042	20.5558	20.5339	20.5906	20.6263	20.4966	20.5836	20.5404	20.5582	20.5281	20.5484	20.549	20.5396	20.6012	20.4937	20.5429	20.5368	20.5174	20.5974	20.5226	20.571	20.5755	20.5354	20.5724	20.5481
P35908	P35908	K22E_HUMAN	KRT2	Keratin, type II cytoskeletal 2 epidermal	23.7417	23.8615	23.6112	23.5896	23.2142	23.7154	23.1175	23.3147	23.6041	23.7131	23.7577	23.8092	23.6935	23.4669	23.4672	23.5052	23.634	23.5114	23.6611	23.6189	23.4896	23.4494	23.553	23.337	23.4332	23.5253	23.7201	23.352	23.655	23.4138	24.0088	23.6745	23.4952	23.9264	23.5107	23.6798	23.5117	23.53	23.5317	23.8731	23.7601	23.6577	23.9853	23.5112	23.4932
P35916	P35916	VGFR3_HUMAN	FLT4	Vascular endothelial growth factor receptor 3	22.7341	22.3937	22.8804	22.5462	22.6582	22.7778	22.6609	22.9643	22.7712	22.5495	22.6342	22.6682	22.6769	22.679	22.7212	22.8417	22.5957	22.9832	22.7434	22.6826	22.5834	22.6644	22.8249	22.655	22.6569	22.9963	22.7224	22.5164	22.7624	22.7186	22.6049	22.2597	22.4515	22.6392	22.7226	22.7405	22.5144	23.1152	22.9443	22.7697	22.7554	22.543	22.9287	22.8658	22.3252
P36955	P36955	PEDF_HUMAN	SERPINF1	Pigment epithelium-derived factor	25.9307	26.0148	25.9884	25.9665	25.8746	25.9253	25.9047	25.95	25.9355	25.928	25.9111	25.9261	25.9213	25.9486	25.9561	25.9612	25.8827	25.9587	25.9873	25.9497	25.9828	25.9961	25.999	25.9805	25.9698	25.9291	25.9853	25.9366	25.8836	25.901	25.9113	25.8713	25.9298	25.9204	25.9101	25.8734	25.9028	25.8359	25.9062	25.9028	25.8984	25.905	25.8798	25.8939	25.8506
P36980	P36980	FHR2_HUMAN	CFHR2	Complement factor H-related protein 2	20.6549	20.6047	20.719	20.592	20.6485	20.5511	20.6357	20.6778	20.6899	20.6772	20.679	20.6787	20.6582	20.6969	20.7413	20.6467	20.6163	20.5798	20.657	20.6468	20.6458	20.6408	20.6469	20.7055	20.6071	20.595	20.6708	20.646	20.526	20.5397	20.5975	20.5601	20.5854	20.5412	20.5597	20.5867	20.6231	20.4877	20.4696	20.5056	20.5339	20.5972	20.5071	20.5969	20.5994
P37802	P37802	TAGL2_HUMAN	TAGLN2	Transgelin-2	21.5976	21.4204	21.6056	21.2455	21.1706	21.3698	21.2864	21.3187	21.3792	21.4063	21.4666	21.6735	21.4286	21.2633	21.2608	21.469	20.937	21.2949	21.3706	21.3342	21.3672	21.3476	21.3555	21.3974	21.3465	21.5196	21.1211	21.2609	21.5694	21.4704	21.4262	21.5075	21.4267	21.4783	21.3953	21.4639	21.4558	21.5369	21.3271	21.3982	21.4369	21.3765	21.4868	21.4005	21.4722
P39060	P39060	COIA1_HUMAN	COL18A1	Collagen alpha-1(XVIII) chain	24.5376	24.5805	24.271	24.0937	24.6668	24.6408	24.5467	24.6851	24.2945	24.4835	24.5753	24.6518	24.483	24.557	24.5834	24.5956	24.8743	24.4148	24.5852	24.6061	24.5678	24.5275	24.4261	24.6745	24.5927	24.2129	24.5387	24.4586	24.6088	24.7499	24.5363	24.5915	24.5819	24.7733	24.4608	24.5773	24.5009	24.4172	24.6074	24.6013	24.4758	24.4084	24.7256	24.567	24.5105
P40189	P40189	IL6RB_HUMAN	IL6ST	Interleukin-6 receptor subunit beta	24.2172	23.996	24.4951	24.3484	24.3687	24.3562	24.2586	24.358	24.2126	24.2748	24.3022	24.3043	24.1107	24.3718	24.2397	24.1868	24.3025	24.3002	24.1992	24.2541	24.3011	24.2456	24.4948	24.3486	24.3321	24.2637	24.1102	24.1726	24.1818	24.3299	24.1134	24.3738	24.1396	24.1828	23.8837	23.9952	24.1285	24.2777	24.3134	24.1747	24.3909	24.2703	24.1398	24.1702	24.2706
P40197	P40197	GPV_HUMAN	GP5	Platelet glycoprotein V	24.6438	24.8567	26.0957	23.283	25.9825	24.6417	25.0913	25.9649	24.8897	24.4472	25.398	25.4633	24.952	25.2489	26.5318	25.7818	24.7122	25.7319	25.2927	24.9548	24.5798	25.0349	25.448	26.0759	24.2585	26.1916	24.6316	25.9315	25.7804	24.7601	25.422	25.785	25.3667	25.0319	25.3258	25.0274	25.1163	24.8428	25.5526	24.8758	25.6391	24.5613	24.0809	25.7784	24.5673
P41222	P41222	PTGDS_HUMAN	PTGDS	Prostaglandin-H2 D-isomerase	19.0337	19.4957	18.8083	18.6251	18.8016	18.8648	18.496	18.366	18.9952	19.1631	19.2156	19.17	19.1749	19.0568	19.2103	19.133	18.9215	19.357	19.282	19.1869	19.1122	19.4164	19.1255	19.1076	19.5789	19.1978	19.1766	19.1233	19.0314	19.1557	19.1963	19.1007	19.1746	19.6563	19.3093	19.2977	19.3445	18.8525	18.7589	19.0152	19.0865	19.0008	19.1141	19.0041	19.0101
P43121	P43121	MUC18_HUMAN	MCAM	Cell surface glycoprotein MUC18	24.1545	24.1377	23.9038	23.6099	23.2738	23.2363	23.5855	23.6015	23.5826	23.6488	23.9542	23.9713	23.85	23.5181	23.7593	23.8564	23.384	23.7285	23.7728	23.8128	23.7799	23.5678	23.5317	23.6619	23.8259	23.3825	22.903	23.2588	23.965	23.9598	24.0151	23.9235	23.8676	24.0302	24.0043	23.8502	24.0588	23.827	23.792	23.7435	23.5701	23.6826	23.9345	23.7562	23.6992
P43251	P43251	BTD_HUMAN	BTD	Biotinidase	23.2386	23.3826	23.3767	23.1336	23.3151	23.3274	23.2033	23.3904	23.405	23.4429	23.4741	23.4078	23.4228	23.3815	23.4267	23.2501	23.3269	23.4405	23.4134	23.3761	23.3798	23.3347	23.5268	23.4621	23.3133	23.4796	23.491	23.4977	23.2572	23.2127	23.3992	23.4128	23.3292	23.38	23.4234	23.3036	23.2902	23.4518	23.3444	23.4288	23.3621	23.462	23.3486	23.4337	23.4547
P43652	P43652	AFAM_HUMAN	AFM	Afamin	25.5203	25.5591	25.424	25.5588	25.4701	25.5105	25.5193	25.5564	25.6484	25.6632	25.6152	25.5846	25.5671	25.6398	25.6512	25.6386	25.6285	25.6794	25.6558	25.5871	25.5728	25.6066	25.6555	25.6562	25.6391	25.7003	25.636	25.6922	25.5937	25.5355	25.5325	25.5992	25.634	25.5595	25.6397	25.6137	25.6438	25.6506	25.6298	25.6669	25.6065	25.6413	25.6215	25.6093	25.6594
P48637	P48637	GSHB_HUMAN	GSS	Glutathione synthetase	26.6221	26.5586	26.628	26.6539	26.6333	26.0432	26.5793	26.146	26.5249	26.4729	26.6469	26.5684	26.6716	26.426	26.464	26.549	26.6453	26.6144	26.5653	26.6422	26.5795	26.6203	26.4785	26.5103	26.6071	26.5659	26.4218	26.4162	26.6704	26.6234	26.591	26.6083	26.5733	26.6313	26.4748	26.44	26.581	26.7183	26.8298	26.5936	26.561	26.5084	26.7024	26.6496	26.553
P48740	P48740	MASP1_HUMAN	MASP1	Mannan-binding lectin serine protease 1	24.3554	24.2662	24.2041	24.194	24.2313	24.2407	24.1015	24.145	24.2543	24.1462	24.2681	24.2865	24.3011	24.2594	24.2547	24.2716	24.2838	24.4462	24.3094	24.2815	24.2721	24.2581	24.2723	24.2824	24.2963	24.2348	24.3118	24.2604	24.2917	24.2015	24.1751	24.1053	24.2471	24.3519	24.238	24.2462	24.1915	24.3301	24.2481	24.2767	24.2926	24.2723	24.338	24.2028	24.2757
P49747	P49747	COMP_HUMAN	COMP	Cartilage oligomeric matrix protein	22.9188	22.7059	22.9534	22.721	22.6762	22.6236	22.4251	22.5099	22.7857	22.8449	22.9083	22.9595	22.9816	22.799	22.7766	22.8305	22.7922	22.8785	22.7977	22.7954	22.8417	22.9003	22.7951	22.8422	22.876	22.7384	22.793	22.7945	22.9529	23.0194	23.1436	23.0194	23.008	23.058	22.9758	23.0099	23.0517	22.8442	22.8862	22.8852	23.0273	23.0139	22.973	22.9874	22.8314
P49908	P49908	SEPP1_HUMAN	SELENOP	Selenoprotein P	24.8925	24.8487	24.9527	24.972	24.9692	25.1158	24.9307	25.0759	25.1744	25.0142	25.0209	25.1386	24.9949	25.1561	25.0758	25.1274	24.9908	25.2402	25.1904	25.1305	25.0683	25.1354	25.2411	25.0526	25.1654	25.2585	25.1927	25.0982	25.0376	25.0421	24.9571	24.9884	25.0512	25.054	24.9834	24.9917	24.9931	25.2756	25.2307	25.1385	25.13	25.0519	25.0476	25.1181	25.0604
P50395	P31150;P50395	GDIB_HUMAN	GDI2	Rab GDP dissociation inhibitor beta	23.1373	23.059	23.1615	23.0936	23.1389	23.1337	23.0116	22.3778	23.0391	23.0738	23.1772	22.9428	23.0258	23.0026	22.9787	23.108	23.2265	23.0708	23.1927	23.4559	23.2448	22.9937	23.1046	23.1607	22.991	22.8971	22.7839	23.0229	23.0986	23.5807	22.8822	23.1377	23.1807	23.1808	23.1741	23.262	23.0535	23.2138	22.5968	22.9228	22.966	23.0836	23.1086	23.088	23.107
P51884	P51884	LUM_HUMAN	LUM	Lumican	28.5169	28.5823	28.4842	28.5213	28.5195	28.5231	28.4441	28.5094	28.5344	28.519	28.4765	28.5267	28.5508	28.5675	28.5619	28.4971	28.5407	28.5562	28.5321	28.5334	28.5708	28.4776	28.5329	28.5401	28.462	28.57	28.5783	28.5168	28.5373	28.5494	28.4734	28.5686	28.5862	28.5411	28.5117	28.5479	28.5823	28.5114	28.5423	28.6202	28.5573	28.6002	28.5096	28.58	28.5638
P52209	P52209	6PGD_HUMAN	PGD	6-phosphogluconate dehydrogenase, decarboxylating	22.8837	22.4625	23.3171	22.6301	22.514	22.7066	22.4647	22.5323	22.8618	22.8759	22.9515	22.9342	22.5316	22.9505	22.9275	22.9535	23.0649	23.0078	22.796	22.3643	22.8173	22.4762	22.835	23.0128	22.6536	23.403	23.0818	22.9559	22.6692	21.5772	22.6155	22.7903	21.4924	22.5565	23.0035	22.8821	23.2519	22.9913	22.6178	22.4185	22.4012	22.4036	22.742	22.8121	22.7832
P52565	P52565	GDIR1_HUMAN	ARHGDIA	Rho GDP-dissociation inhibitor 1	23.6761	22.7238	22.9834	22.6419	22.7289	22.7085	22.604	22.7248	22.6941	23.1441	22.9312	22.8306	22.9986	22.5418	22.508	22.8559	22.4013	21.6887	23.1305	22.9911	22.7707	22.7904	22.6284	22.4187	22.7027	23.1086	22.2687	22.3997	22.9436	22.9318	22.7906	23.1003	22.931	22.6539	23.3048	23.1246	23.0177	22.9692	23.2557	23.3586	23.2296	23.207	22.9912	23.1447	23.0278
P52907	P52907	CAZA1_HUMAN	CAPZA1	F-actin-capping protein subunit alpha-1	20.2257	20.1648	20.0499	19.9595	19.6025	20.8897	21.0545	20.1717	20.095	20.1858	20.6106	19.5866	20.2859	19.4107	21.0146	19.6248	20.1832	20.6873	19.9344	20.0129	20.7949	20.7465	20.5281	19.7186	20.5565	21.1686	20.6425	18.8567	20.4465	19.0152	20.4596	20.4724	20.5412	20.2624	20.2176	20.3881	20.1039	18.9333	20.1131	20.1412	20.1691	20.3406	20.1441	20.3196	20.4924
P54108	P54108	CRIS3_HUMAN	CRISP3	Cysteine-rich secretory protein 3	16.5986	16.8443	16.6607	16.3658	17.4688	16.3862	16.656	16.6502	16.7772	16.9655	16.9296	17.0184	17.0867	17.1272	17.0373	17.1137	17.1111	17.1046	17.0849	16.8247	17.0027	16.9075	16.8658	17.1209	16.9109	17.0709	16.9674	16.981	16.9284	16.8314	17.0029	16.766	16.906	16.8943	16.8071	16.7089	17.0323	16.8424	16.8035	17.0241	16.8905	17.0003	16.9383	16.913	17.0033
P54289	P54289	CA2D1_HUMAN	CACNA2D1	Voltage-dependent calcium channel subunit alpha-2/delta-1	21.4791	21.4756	21.3145	21.428	21.4116	21.3096	21.4035	21.3935	21.3957	21.3498	21.5015	21.3634	21.372	21.5791	21.4563	21.4467	21.3141	21.4347	21.4147	21.4388	21.37	21.4556	21.4376	21.3689	21.4477	21.2263	21.2856	21.4019	21.4207	21.4337	21.4403	21.3035	21.3683	21.4201	21.3937	21.3307	21.3941	21.3908	21.3641	21.3666	21.3723	21.3026	21.5517	21.2321	21.4139
P54802	P54802	ANAG_HUMAN	NAGLU	Alpha-N-acetylglucosaminidase	20.6961	20.0409	20.5025	20.6323	20.4049	20.6026	19.3985	20.5615	20.2916	20.1148	19.9829	19.9435	20.2641	19.3681	20.596	20.3972	20.8964	20.5595	20.1272	20.2521	20.3688	20.3038	20.2137	20.2219	19.8069	19.1712	19.9275	19.9376	19.9761	19.9867	19.7065	19.9338	20.1419	20.2587	19.6685	19.932	19.7318	20.6566	20.2983	20.2362	19.8058	20.4419	20.3307	20.1879	20.2208
P55056	P55056	APOC4_HUMAN	APOC4	Apolipoprotein C-IV	22.5941	21.7888	22.0312	21.6694	21.8652	22.811	21.7219	22.3776	22.4612	22.3512	22.2463	21.9634	21.8768	22.1943	22.2024	22.0502	22.0773	21.9229	22.2104	22.0542	22.0144	21.7667	22.402	22.1926	21.9543	22.5193	22.3504	22.2225	22.3127	22.0668	21.9575	22.6217	22.5247	21.9832	22.3965	22.5048	22.3568	22.4623	22.6703	22.785	22.7501	22.6269	22.1084	22.8162	22.4854
P55058	P55058	PLTP_HUMAN	PLTP	Phospholipid transfer protein	22.9407	23.4077	23.3411	23.3475	23.2577	23.175	23.2395	23.449	23.2913	23.4737	23.3369	23.4521	23.3995	23.2437	23.2935	23.2896	23.1462	23.7225	23.5277	23.5591	23.6019	23.5324	23.5369	23.5534	23.5343	23.265	23.3087	23.2764	23.5524	23.5185	23.5949	23.2672	23.4198	23.6315	23.4485	23.4112	23.2924	23.4852	23.5381	23.5032	23.4915	23.5613	23.4749	23.5265	23.4391
P55072	P55072	TERA_HUMAN	VCP	Transitional endoplasmic reticulum ATPase	23.2139	23.3712	23.0646	23.1458	23.3662	23.3683	23.2009	23.1889	23.1525	23.2263	23.2565	23.2719	23.1625	23.3566	23.4725	23.3514	23.28	23.0333	23.1828	23.1365	23.1732	23.1718	23.0763	23.0088	23.1567	23.3752	23.2338	23.2433	23.2237	23.2018	23.1904	23.2216	23.0797	23.2552	22.9201	23.1714	23.193	23.1308	23.1752	22.9931	23.0788	23.0077	23.2493	23.0587	23.1253
P55285	P55285	CADH6_HUMAN	CDH6	Cadherin-6	23.0742	23.2763	22.8918	23.2288	23.3387	23.2988	22.9775	23.2184	23.4304	23.2327	23.3063	23.309	23.4343	23.866	23.6511	23.7038	23.4589	23.5434	23.6323	23.2581	23.6053	23.6568	23.5354	23.7921	23.5824	21.4828	23.879	23.935	23.5208	23.3515	23.6164	23.5305	23.3757	23.347	23.3331	23.164	23.3188	24.0058	23.6445	23.4428	23.5101	23.7265	23.4942	23.6903	23.6336
P55290	P55290	CAD13_HUMAN	CDH13	Cadherin-13	25.6491	25.1628	25.6693	24.6547	24.9896	24.853	25.6406	24.9848	25.3629	25.422	25.5249	25.3058	25.5523	25.5773	25.4131	25.4564	25.2142	25.4619	25.2215	25.3347	25.3706	25.5233	25.2347	25.4537	25.2344	25.4432	25.3867	25.4966	25.6679	25.4274	25.4057	25.4504	25.4857	25.3133	25.4331	25.4277	25.4754	25.7133	25.5239	25.4418	25.3304	25.4276	25.4139	25.489	25.5984
P59665;P59666	P59666;P59665	DEF1_HUMAN;DEF3_HUMAN	DEFA1;DEFA3	Neutrophil defensin 1	17.2835	17.5798	17.6495	17.8613	17.922	17.8973	18.0084	17.9546	17.5544	17.7574	17.3022	17.0777	17.5799	17.6334	17.5196	17.6777	17.361	17.6231	17.4445	17.5167	17.5669	17.6801	17.4609	17.6912	17.5609	17.5313	17.6063	17.4534	18.1073	18.0351	18.0919	18.0513	18.0811	18.1599	17.9826	18.1529	17.9532	18.1993	18.1997	18.0893	18.1921	18.2591	17.9702	18.3782	18.2817
P60174	P60174	TPIS_HUMAN	TPI1	Triosephosphate isomerase	22.1606	22.5687	21.9257	22.4868	22.1649	22.5124	22.0605	22.1295	22.0459	22.2451	22.3751	22.2173	22.4191	22.2118	22.4155	22.1591	21.1548	22.3767	22.1701	22.1311	22.3054	22.5749	22.2829	22.1735	22.2886	22.6714	21.9538	22.7439	22.2018	22.2165	22.0923	22.1494	22.2566	22.2479	21.986	22.3121	22.3515	22.4174	22.3108	22.0177	22.191	22.1419	22.6611	22.139	21.858
P60660	P60660	MYL6_HUMAN	MYL6	Myosin light polypeptide 6	20.9316	21.1262	21.0399	21.0039	20.9023	20.0374	21.1446	20.9318	20.7658	20.806	20.8759	20.9036	20.8215	20.7947	20.7437	20.7791	20.7324	20.4981	20.6783	21.2123	20.6749	20.663	21.0228	20.7752	20.6268	21.3386	20.6724	20.7175	20.7088	20.7796	20.8116	20.8926	20.8339	20.5869	20.7952	20.773	20.9006	20.9362	20.6656	20.6054	20.6549	20.5899	20.8557	20.7934	20.7025
P60709	P63261;P60709	ACTB_HUMAN	ACTB	Actin, cytoplasmic 1	24.8012	24.0932	24.7395	24.6307	24.1142	24.4043	24.7102	24.2455	24.6046	24.4433	24.6253	24.4863	24.4711	24.5499	24.5208	24.5521	24.5364	24.6622	24.4965	24.5277	24.5449	24.5162	24.5915	24.5828	24.5099	24.5683	24.5888	24.5027	25.0859	24.8217	24.8471	24.8704	25.0071	24.9247	24.9872	25.0281	25.0135	25.1671	25.0208	25.0923	25.0534	24.9634	24.9913	25.0373	25.0872
P61158	P61158	ARP3_HUMAN	ACTR3	Actin-related protein 3	22.0527	21.8341	22.0603	22.2973	21.9328	22.2284	21.9039	22.001	22.0787	22.0065	22.0695	22.1242	21.9922	22.0785	22.0221	22.1157	21.9691	22.1745	21.9869	21.9838	22.1094	22.1277	22.0632	22.0507	22.1767	21.7981	21.7359	22.0012	21.7139	22.013	21.8942	22.0881	22.1769	22.0157	22.0161	22.0194	21.842	22.1759	21.8195	22.4374	22.013	22.0674	21.9731	22.1513	22.1907
P61160	P61160	ARP2_HUMAN	ACTR2	Actin-related protein 2	20.7036	20.7526	20.7382	20.5151	20.797	20.639	20.4726	20.6261	20.3694	20.4937	20.6881	20.662	20.8837	20.4294	20.4874	20.3957	20.5142	20.5303	20.6397	20.9707	20.6505	20.8171	20.4241	20.5739	20.7531	20.2733	20.1973	20.2708	20.8608	20.7172	20.9964	20.6095	20.9121	20.7566	20.3549	20.5432	20.3902	20.6631	20.5167	20.5872	21.005	20.7187	20.9502	20.5956	20.4831
P61224	P61224;P62834	RAP1B_HUMAN	RAP1B	Ras-related protein Rap-1b	25.6023	24.3854	25.2719	24.8982	25.578	25.4078	25.4388	25.2832	25.3036	25.1705	25.287	25.3075	25.4954	25.0389	25.6472	25.2734	25.605	25.6157	25.2066	24.7376	25.5477	25.5726	25.3391	25.3984	25.2435	24.7742	25.193	24.9687	25.5538	25.4242	25.6854	25.4426	25.229	25.5933	25.2202	25.4908	25.5532	25.3711	25.4361	25.4602	25.5689	25.4249	25.673	25.0559	25.6062
P61626	P61626	LYSC_HUMAN	LYZ	Lysozyme C	20.4625	20.8047	20.6628	21.0523	21.2187	20.7076	20.8564	21.243	20.8366	21.0643	20.9505	21.061	20.9	21.0382	21.1205	20.9181	21.0452	20.8088	20.8386	20.8926	21.0479	20.3276	20.7857	20.9509	20.8428	20.8434	20.991	21.0295	20.8135	20.8329	20.6239	20.7226	20.5389	20.532	20.7027	20.8089	20.6706	19.595	20.1541	20.2185	19.5751	20.2734	20.6586	20.0373	20.2178
P61769	P61769	B2MG_HUMAN	B2M	Beta-2-microglobulin	20.7429	20.5411	21.1405	20.5944	20.6894	20.7478	20.7373	20.3966	20.8954	20.9774	21.0572	20.9812	20.885	20.908	20.9344	21.059	20.7854	20.4768	20.0932	20.9213	20.9254	20.9013	20.8326	20.6017	20.9267	20.7345	20.922	20.8067	20.9765	20.9478	21.095	20.9275	21.0806	20.9616	20.8553	21.0396	20.9272	21.05	20.8587	20.7879	21.1434	21.0654	20.9147	21.0462	21.1535
P61916	P61916	NPC2_HUMAN	NPC2	NPC intracellular cholesterol transporter 2	26.821	26.1406	27.0582	26.5388	26.1809	26.2694	26.2368	26.1761	26.8569	26.4765	26.7567	26.5782	26.4782	26.5058	26.9083	26.584	26.4262	26.7447	26.5998	26.335	26.4161	26.502	26.6462	26.5849	26.4583	23.8396	26.3737	26.5247	26.5019	26.4857	26.2855	26.3846	26.4327	26.4913	26.4904	26.5743	26.3569	26.7152	26.4065	26.4692	26.5733	26.5055	26.4456	26.4847	26.5767
P62258	P62258	1433E_HUMAN	YWHAE	14-3-3 protein epsilon	22.6685	22.3036	22.7369	21.4825	21.5153	21.5939	20.842	21.408	22.2578	22.3502	22.3361	22.5861	22.486	22.5408	22.1999	22.55	20.9183	21.9834	21.975	22.361	21.9665	22.3041	22.2004	22.2773	22.5233	22.3274	22.3715	22.4214	22.1698	22.3601	22.3779	22.2488	22.2843	22.0464	22.4272	22.4175	22.1744	21.9465	22.1905	21.9801	20.9799	22.0934	22.2038	22.1515	21.9658
P62937	P62937	PPIA_HUMAN	PPIA	Peptidyl-prolyl cis-trans isomerase A	19.0924	18.9361	18.6608	18.6221	19.2657	18.783	18.4287	18.5496	18.7377	18.9084	18.6797	18.6277	18.9181	18.5361	18.5149	18.636	18.5584	18.812	18.5608	18.7699	18.2884	18.7303	18.7831	18.5594	18.541	18.7153	18.4072	18.4959	19.2231	19.2323	18.9605	19.2981	19.2009	19.1418	19.4497	19.1859	19.1913	18.8838	19.2062	19.3077	19.0203	19.2404	18.8421	19.1335	18.9962
P63104	P63104	1433Z_HUMAN	YWHAZ	14-3-3 protein zeta/delta	22.9207	22.9227	22.9452	23.1877	22.9635	23.2461	22.817	22.9561	23.0322	22.9307	23.1583	23.1289	22.9733	23.168	23.2797	23.2775	23.2026	23.0258	22.9841	23.0104	22.8229	23.1033	23.1281	23.0091	22.9493	22.7021	23.1802	22.8169	23.2248	23.2027	23.2798	23.1823	23.1146	23.1155	23.1838	23.0864	23.0915	23.2144	23.2975	23.2235	23.2377	23.2331	23.1987	23.2677	23.1863
P63241	P63241;Q6IS14;Q9GZV4	IF5A1_HUMAN	EIF5A	Eukaryotic translation initiation factor 5A-1	22.1035	21.8295	22.1016	22.8629	21.8811	21.8291	21.1363	21.6977	21.9017	22.0846	22.4306	22.2656	21.881	22.407	22.4451	22.3241	22.0208	22.4254	22.1976	22.3802	22.232	22.3915	21.4496	21.7316	22.174	21.9214	22.0926	21.389	22.2595	22.1708	22.2298	22.0972	21.8599	22.4274	21.8841	21.7661	21.7679	22.6423	21.7781	21.9845	22.0241	22.0612	21.2352	21.2525	22.0808
P67936	P67936	TPM4_HUMAN	TPM4	Tropomyosin alpha-4 chain	22.0737	21.9042	22.0895	22.0809	22.1016	22.0459	22.1748	21.8583	22.0535	22.0964	22.0899	22.1656	22.027	21.9374	22.0153	22.0205	22.249	22.1241	21.9905	22.0374	21.9982	21.9955	22.0452	22.2938	21.9557	22.0594	22.0337	21.9753	22.1088	22.1096	22.0064	22.0242	22.0682	22.0537	22.0391	22.0776	22.0725	22.3369	22.1187	22.011	22.1442	22.0183	22.2275	22.1862	22.0693
P68871	P02042;P68871	HBB_HUMAN	HBB	Hemoglobin subunit beta	24.6897	24.8507	24.9009	24.8778	24.8946	25.0103	24.8982	24.9669	25.983	25.9868	25.9949	25.9555	25.8831	25.7624	25.7596	25.6966	25.5797	25.79	25.9306	25.8896	25.8851	25.8937	26.2747	25.8058	25.7326	25.8142	25.8677	25.8363	25.9005	25.9092	25.8699	26.2476	26.2753	25.943	26.0362	25.9734	25.9702	26.0649	26.2004	25.967	25.9726	26.0396	25.9577	25.9516	26.0631
P69905	P69905	HBA_HUMAN	HBA1	Hemoglobin subunit alpha	22.0243	22.0466	22.2435	21.9661	21.9729	22.0472	22.1524	22.1056	23.1613	23.0616	23.0353	22.9248	22.8586	22.7732	22.8076	22.7362	22.6423	22.7236	22.8773	22.8526	22.8283	22.8809	23.5636	22.7235	22.7405	22.9031	22.898	22.7622	22.9754	22.9483	22.8696	23.5203	23.4922	22.9468	23.1717	23.1085	23.1265	23.1156	23.4752	23.1019	22.9982	23.1893	23.076	23.0556	23.2172
P78417	P78417	GSTO1_HUMAN	GSTO1	Glutathione S-transferase omega-1	23.1519	23.0886	23.2109	22.7262	23.4224	22.9571	22.9858	23.0234	22.8528	22.8531	22.7648	22.8978	23.0815	23.0932	23.2124	22.9617	23.1976	23.1266	22.9486	22.8157	23.1329	23.0566	22.9681	23.0437	23.0508	22.9466	22.9748	23.1109	23.3352	23.2493	23.2286	23.146	23.2174	23.2321	22.9137	23.0813	23.1552	23.4494	23.2019	23.3579	23.3158	23.3984	23.377	23.4622	23.2096
P78509	P78509	RELN_HUMAN	RELN	Reelin	21.706	22.0607	21.7681	21.8063	21.7037	21.653	21.7552	22.1141	21.488	21.5962	21.677	21.6346	21.9582	21.3869	21.7499	21.7474	21.7053	21.8809	21.8191	21.8523	21.7404	21.7592	21.7365	21.8959	21.6089	21.6882	21.6002	20.9594	21.6386	21.8474	21.9808	21.9956	21.9485	21.78	21.268	21.7361	22.0698	22.2252	22.3439	21.6508	21.7197	21.8425	21.8388	21.8786	22.0335
P80108	P80108	PHLD_HUMAN	GPLD1	Phosphatidylinositol-glycan-specific phospholipase D	23.5906	23.563	23.6406	23.5716	23.5131	23.5607	23.461	23.2651	23.6676	23.6585	23.6674	23.6973	23.6179	23.578	23.6208	23.6129	23.517	23.6556	23.612	23.6724	23.6679	23.6849	23.5985	23.6478	23.6729	23.5947	23.64	23.5731	23.7445	23.7679	23.7596	23.7802	23.7639	23.7372	23.7301	23.7741	23.7503	23.6619	23.7136	23.7097	23.7296	23.7839	23.6602	23.7516	23.8136
P80188	P80188	NGAL_HUMAN	LCN2	Neutrophil gelatinase-associated lipocalin	21.3171	21.4176	21.6152	21.173	21.3625	21.2775	21.2169	21.0671	21.4637	21.7432	21.7131	21.6664	21.8413	21.4178	21.4968	21.6092	21.5473	21.1605	21.5346	21.638	21.6019	21.6493	21.5653	21.4012	21.7443	20.732	21.3775	21.505	21.6589	21.6348	21.798	21.8092	21.3512	21.5215	21.6024	21.6508	21.7441	20.5689	21.489	21.5119	21.0447	21.2552	21.5211	21.5371	19.3541
P80748	P80748	LV321_HUMAN	IGLV3-21	Immunoglobulin lambda variable 3-21	22.0117	22.1846	21.9685	22.0773	22.1577	22.1378	22.0756	21.944	22.0229	22.0493	21.9876	21.9809	21.9439	22.0707	22.0559	22	21.9862	22.0254	21.9058	21.8401	21.935	21.8828	22.0437	21.9298	21.9636	22.0432	22.0885	22.0382	22.1428	22.1209	22.0559	22.1916	22.2205	22.1386	22.1757	22.1975	22.2	22.1669	22.0635	22.1758	22.1895	22.2166	22.1387	22.0785	22.2185
P84085	P18085;P84085	ARF5_HUMAN	ARF5	ADP-ribosylation factor 5	23.7578	23.3925	23.7985	23.5219	23.6878	23.3487	23.3434	23.8935	23.7404	23.6901	23.8264	23.782	23.8334	23.9391	23.5921	23.8189	23.9061	23.8725	23.7086	23.8231	23.7294	23.8106	23.8317	23.8899	23.8148	22.6529	23.7873	23.6701	23.8421	23.7115	23.8016	23.7909	23.813	23.8335	23.7337	23.7976	23.7583	23.6127	23.7098	23.6086	23.5626	23.6522	23.8107	23.6803	23.6775
P98160	P98160	PGBM_HUMAN	HSPG2	Basement membrane-specific heparan sulfate proteoglycan core protein	22.7944	23.0544	22.9728	23.063	23.1539	23.1565	23.0421	22.8342	22.9836	22.9784	23.1164	23.0778	23.0952	23.1601	23.1933	23.1423	23.1295	23.159	23.2142	23.0849	23.0013	23.1329	23.1019	23.2814	22.9858	23.0899	22.9713	23.0501	22.9751	23.1398	22.9378	22.9118	23.0202	23.0539	23.0174	22.9022	22.9382	23.23	23.13	22.8756	22.9407	22.9894	23.058	23.0185	22.9764
Q00610	Q00610	CLH1_HUMAN	CLTC	Clathrin heavy chain 1	21.947	22.3458	22.0818	22.3441	22.2926	21.9918	22.2769	22.3026	22.1403	21.9863	21.9765	21.8997	21.8978	22.0567	22.0678	21.8975	21.9981	22.0861	22.0706	22.0237	22.0247	22.0023	22.1396	22.1318	21.9139	22.1503	22.1853	22.0056	22.3236	22.2507	22.2472	22.3688	22.3835	22.2633	22.2055	22.3603	22.1095	22.2077	22.3181	22.3745	22.2761	22.2495	22.1592	22.3267	22.2786
Q01459	Q01459	DIAC_HUMAN	CTBS	Di-N-acetylchitobiase	21.6792	21.9891	21.6239	21.3935	20.9101	21.8274	21.7459	21.7725	21.6116	21.5934	21.5386	21.3648	21.2772	21.4902	21.497	21.4258	21.2907	21.6417	21.6159	21.6034	20.9245	21.4569	21.674	21.5484	21.3618	21.5369	21.2917	21.5309	21.632	21.6833	21.395	21.5612	21.6554	21.358	21.4096	21.7534	21.5977	21.4871	21.9052	21.815	21.414	21.5024	21.494	21.8394	21.6633
Q01518	P40123;Q01518	CAP1_HUMAN	CAP1	Adenylyl cyclase-associated protein 1	24.4971	24.1766	24.4781	24.3185	24.2941	24.5624	24.3439	24.4675	24.208	24.2097	24.1892	24.5218	24.4057	24.1639	24.2283	24.358	24.3218	24.3376	24.3799	24.2143	24.2607	24.3117	24.317	24.0959	24.3002	24.2905	24.2029	24.1651	24.4634	24.4895	24.5564	24.5559	24.4882	24.4821	24.4287	24.6055	24.5319	24.4188	24.4573	24.4345	24.3761	24.4436	24.4723	24.4334	24.5481
Q02413	Q02413	DSG1_HUMAN	DSG1	Desmoglein-1	28.459	28.078	28.3018	28.2233	28.4063	28.2571	28.1168	28.3408	28.287	28.1976	28.4195	28.3251	28.3597	28.2269	28.2761	28.4177	28.5151	28.3643	28.4006	28.3319	28.3266	28.3327	28.2315	28.3786	28.1978	27.6176	28.2319	28.121	28.5158	28.3591	28.2992	28.2916	28.0812	28.3235	28.2015	28.2588	28.2112	28.3924	28.4315	28.2101	28.3668	28.1753	28.368	28.3116	28.2926
Q03181	Q03181	PPARD_HUMAN	PPARD	Peroxisome proliferator-activated receptor delta	19.2341	19.7728	19.8257	19.6842	19.5638	19.5784	19.6221	19.5833	19.1294	19.4113	19.3485	19.3905	19.5481	19.0772	19.0908	19.3961	19.3031	19.4515	19.2558	19.4912	19.529	19.6004	19.2186	19.5182	19.4775	18.9446	18.9538	19.0498	19.5672	19.4901	19.5682	19.5866	19.5784	19.5868	19.4875	19.4366	19.4279	19.3838	19.5269	19.5329	19.537	19.6357	19.5123	19.3929	19.6145
Q03591	Q03591	FHR1_HUMAN	CFHR1	Complement factor H-related protein 1	27.1545	27.0269	27.1867	26.9434	26.9491	27.1816	26.8951	27.0035	27.1519	27.0995	27.0566	27.025	27.0191	27.0727	27.0894	27.1263	27.1238	27.1875	27.103	27.0028	27.0154	27.1283	27.0873	27.0615	27.0987	27.063	27.0294	27.0405	27.058	27.0259	27.0318	26.9872	27.0135	26.941	26.9794	26.9807	26.9347	26.9939	26.9488	26.9748	27.0921	27.0705	27.0214	27.0893	26.9731
Q04756	Q04756	HGFA_HUMAN	HGFAC	Hepatocyte growth factor activator	20.9134	20.9543	20.8778	20.837	21.086	21.0449	21.0397	20.8318	20.9615	20.9774	21.0293	21.0283	20.9862	21.2035	21.2083	21.1084	20.9715	21.0583	21.0405	20.9924	21.0497	21.0523	21.02	20.9817	20.9704	20.9964	20.995	21.0158	20.9543	20.9906	21.0024	20.9105	20.8467	20.905	20.8656	20.8901	20.9165	20.9179	20.9168	20.8583	20.8744	20.9574	20.9098	20.9237	20.9331
Q05682	Q05682	CALD1_HUMAN	CALD1	Caldesmon	23.3712	23.7157	23.8327	23.7033	23.6121	23.8751	23.7813	23.0042	23.7624	23.9811	23.7324	23.7731	24.1237	23.1915	22.9994	23.8	22.8755	23.8946	23.7895	23.8908	24.0776	23.889	23.7455	23.1162	23.9646	23.2758	23.2768	22.9229	23.4442	23.7172	23.277	23.6862	23.8619	23.7955	23.9582	23.8541	23.8636	23.8061	23.7191	23.4646	23.7049	23.708	23.7656	23.6107	23.364
Q05707	Q05707	COEA1_HUMAN	COL14A1	Collagen alpha-1(XIV) chain	18.8207	18.5894	19.2305	18.4834	18.9754	18.7151	17.9859	18.409	18.8196	16.169	18.6985	18.886	18.8286	18.8065	18.7058	18.2799	18.1953	18.9545	18.9245	19.0702	18.8031	18.6267	18.8256	18.6411	18.7395	18.3331	17.569	18.7261	18.7409	18.9242	18.6828	18.8099	18.8428	18.7509	18.5641	18.8883	18.874	19.0287	18.8485	19.2339	18.9975	18.9404	18.6836	18.891	18.9419
Q06033	Q06033	ITIH3_HUMAN	ITIH3	Inter-alpha-trypsin inhibitor heavy chain H3	23.2138	23.1777	23.1778	23.0731	23.1566	23.1441	23.3765	23.3241	23.094	23.0919	23.0616	23.0264	23.0701	23.0676	23.0406	23.08	23.0238	23.088	23.0388	23.0718	23.0784	23.0858	23.129	23.0896	23.09	23.1806	23.1132	23.0838	23.0647	22.9731	23.0132	23.0533	23.0003	22.9965	23.0132	23.0308	23.0742	23.0835	23.0551	23.0363	23.0629	23.0378	23.045	23.0187	23.0465
Q06830	Q06830	PRDX1_HUMAN	PRDX1	Peroxiredoxin-1	19.9931	20.6015	19.7393	20.0929	20.4431	19.8879	20.7807	20.3841	20.434	20.4511	19.8533	20.3848	20.1542	20.6339	20.7177	20.4393	20.2697	20.0202	20.3656	20.2997	20.0939	19.9287	20.3485	20.222	20.3932	20.424	21.0283	21.1429	20.5407	20.0513	20.2384	20.2192	20.1134	20.0321	20.3855	20.3644	19.9082	20.3513	20.2411	20.2177	20.2249	20.2895	20.2943	20.2817	20.391
Q07954	Q07954	LRP1_HUMAN	LRP1	Prolow-density lipoprotein receptor-related protein 1	23.8057	23.6513	23.7114	23.4829	23.7001	23.8629	23.8041	23.6498	23.6203	23.5853	23.659	23.6687	23.6477	23.6532	23.7198	23.67	23.6991	23.6497	23.6741	23.6999	23.6564	23.5923	23.6842	23.7962	23.5108	23.6283	23.5511	23.4859	23.6496	23.5919	23.6859	23.5664	23.5715	23.5324	23.5141	23.5308	23.5092	23.793	23.699	23.647	23.5816	23.5584	23.8055	23.7045	23.6787
Q08188	Q08188	TGM3_HUMAN	TGM3	Protein-glutamine gamma-glutamyltransferase E	24.7354	24.7435	24.8703	24.7317	24.8563	25.0128	24.7268	24.9958	24.9479	24.9258	25.0308	25.0092	24.9609	24.8103	24.7053	24.8823	24.7562	24.668	24.8765	24.9118	25.0275	24.8465	24.8043	24.8864	24.8007	24.9431	24.704	24.6457	24.9426	24.8949	24.9018	24.996	25.0021	24.8832	25.1061	24.9568	24.9634	24.8518	25.1007	24.9706	24.9584	24.9279	24.969	25.0581	24.9348
Q08380	Q08380	LG3BP_HUMAN	LGALS3BP	Galectin-3-binding protein	22.982	22.7828	22.9499	22.9469	22.81	22.8585	22.5929	22.6183	22.4338	22.388	22.3887	22.354	22.5302	22.2471	22.2303	22.3411	22.2388	22.5992	22.4105	22.4752	22.3793	22.4389	22.3623	22.3744	22.3508	22.226	22.435	22.184	22.5108	22.5656	22.5987	22.4963	22.6171	22.643	22.5375	22.4519	22.4884	22.7819	22.5908	22.4776	22.6061	22.5429	22.4693	22.5823	22.5393
Q08554	Q08554	DSC1_HUMAN	DSC1	Desmocollin-1	21.5383	21.3707	21.5207	21.3649	21.918	21.4327	21.6525	21.7997	21.5991	21.5713	21.6411	21.5573	21.7658	21.2961	21.2757	21.4877	21.1468	21.6773	21.7674	21.6976	21.7236	21.7673	21.4005	21.4064	21.6265	21.1704	21.4275	21.295	21.6449	21.5103	21.7072	21.3961	21.3819	21.7897	21.4931	21.4777	21.6672	21.711	21.686	21.7036	21.6051	21.6958	21.7516	21.7769	21.7685
Q08830	Q08830	FGL1_HUMAN	FGL1	Fibrinogen-like protein 1	20.6873	20.5435	20.5427	20.6746	20.9169	20.7124	20.3133	20.9859	20.6256	20.565	20.6851	20.858	20.608	20.8477	20.9564	20.5648	20.0872	20.779	20.7134	20.589	20.6039	20.493	20.7139	20.8392	20.6073	20.7629	20.7452	20.3985	20.7314	20.6428	20.6232	20.658	20.5644	20.4179	20.6654	20.4237	20.811	20.8623	20.4954	20.4925	20.4889	20.4547	20.5826	21.053	20.8227
Q12805	Q12805	FBLN3_HUMAN	EFEMP1	EGF-containing fibulin-like extracellular matrix protein 1	19.554	19.8653	19.8617	19.643	19.7397	19.731	19.7227	19.4057	19.8787	19.8477	19.885	19.8595	19.7734	19.9085	19.8914	20.023	19.7778	20.0183	19.7745	19.7127	19.8414	19.8477	19.7618	19.9157	19.9998	19.8419	19.875	19.9102	19.9809	19.951	19.9246	19.7539	19.79	19.8951	19.8697	19.9945	19.979	19.8926	19.8202	19.8084	19.9498	19.9592	19.927	19.8767	19.8221
Q12841	Q12841	FSTL1_HUMAN	FSTL1	Follistatin-related protein 1	21.2388	21.5354	21.3818	22.5147	22.3485	21.9494	22.6623	21.8395	21.4001	21.186	21.4605	21.4166	22.1074	21.5452	21.4956	21.5152	23.434	22.2399	21.9695	21.1492	21.4975	22.2347	21.1253	21.3832	21.7293	20.9632	21.3369	22.6906	21.5347	21.5149	21.1225	21.2856	21.4494	21.7781	21.3377	21.4536	21.3428	21.5542	23.1651	21.4882	22.106	21.9443	22.3645	21.5855	21.274
Q12860	Q12860	CNTN1_HUMAN	CNTN1	Contactin-1	22.4236	22.821	22.6488	22.068	22.5547	22.5395	22.3287	22.3785	22.3634	22.3127	22.4383	22.3532	22.4255	22.362	22.374	22.346	22.7213	22.4408	22.4247	22.5543	22.5517	22.4459	22.3743	22.4302	22.4571	22.2297	22.404	22.3041	22.804	22.5161	22.6045	22.1977	22.4728	22.5304	22.3293	22.6362	22.4396	22.786	22.5728	22.5625	22.6427	22.5388	22.8411	22.5222	22.6897
Q12866	Q12866	MERTK_HUMAN	MERTK	Tyrosine-protein kinase Mer	21.2334	21.5622	21.6784	21.5792	21.6042	22.179	22.1255	22.1136	21.4658	21.2691	21.3754	21.3972	21.4206	21.5674	21.3377	21.3489	21.4728	21.6165	21.3627	21.4413	21.2878	21.3378	21.3043	21.2461	21.2898	21.3943	21.3039	21.1572	21.5994	21.2882	21.326	21.3725	21.254	21.3684	21.4354	22.3367	21.2939	21.5605	22.1364	21.3834	22.1088	21.3589	21.5758	21.5098	21.2811
Q12913	Q12913	PTPRJ_HUMAN	PTPRJ	Receptor-type tyrosine-protein phosphatase eta	24.288	24.1301	24.1064	24.0941	24.0895	23.9551	23.9211	24.1411	24.1382	24.1868	24.2336	24.2795	24.0493	24.2137	24.1975	24.1546	24.0879	24.0963	24.1952	24.1092	24.1628	24.0831	23.9261	24.2875	24.1332	23.9851	24.0077	24.0619	24.0366	24.0757	24.0765	23.7269	23.9215	24.0391	23.9357	23.8646	24.0243	24.1371	23.799	23.9861	24.0148	24.0314	24.0109	23.9684	24.0348
Q13103	Q13103	SPP24_HUMAN	SPP2	Secreted phosphoprotein 24	22.3734	22.1615	22.4505	22.1907	22.2598	21.9905	22.1064	22.1835	22.4088	22.1451	22.4813	22.3458	22.2574	22.3508	22.3451	22.3975	22.3753	22.3043	22.4243	22.3731	22.3967	22.327	22.3571	22.2874	22.3495	22.3421	22.2493	22.2699	22.1766	22.1298	22.195	22.0506	22.1201	22.2515	22.0769	22.099	22.128	22.5103	22.0596	22.1078	22.4202	22.2627	22.0869	22.3412	22.2963
Q13201	Q13201	MMRN1_HUMAN	MMRN1	Multimerin-1	22.0085	22.4026	22.0289	22.173	22.3608	23.3485	21.9634	22.9844	22.5445	22.512	22.2871	21.9401	22.2383	22.2298	22.0193	22.2556	23.2562	22.4546	22.262	22.5092	22.3306	22.5093	22.3673	22.6963	22.5071	22.5113	22.256	22.5513	22.4262	22.333	22.2845	22.1143	22.5125	22.4804	22.1526	22.9543	22.509	22.7272	22.8614	22.4763	22.8684	22.279	21.9492	22.4156	22.2355
Q13228	Q13228	SBP1_HUMAN	SELENBP1	Methanethiol oxidase	24.5701	24.3018	24.4962	24.3217	24.3847	24.3853	24.2173	24.7794	24.4325	24.5108	24.626	24.568	24.5419	24.4475	24.781	24.6352	24.5463	24.5334	24.3285	24.5278	24.4103	24.4157	24.4091	24.4301	24.4354	25.1213	24.4167	24.4311	24.4442	24.5238	24.5255	24.4253	24.4051	24.4535	24.3905	24.6341	24.5673	24.459	24.4757	24.2636	24.3436	24.6017	24.4999	24.4173	24.396
Q13332	Q13332	PTPRS_HUMAN	PTPRS	Receptor-type tyrosine-protein phosphatase S	25.4295	25.4834	25.4116	25.2019	25.5447	25.6253	25.3919	25.3887	25.3621	25.4601	25.4473	25.4865	25.4334	25.5675	25.4705	25.5477	25.3972	25.6722	25.4642	25.4549	25.6532	25.4731	25.3141	25.5835	25.4805	25.2994	25.2517	25.533	25.4446	25.5108	25.5144	25.3491	25.3585	25.4119	25.3085	25.3024	25.4261	25.4638	25.4452	25.264	25.3078	25.3922	25.5341	25.4498	25.3826
Q13740	Q13740	CD166_HUMAN	ALCAM	CD166 antigen	21.612	21.8514	21.6521	21.7084	23.1608	22.1598	21.8667	21.7095	21.6553	21.7563	22.1691	22.0247	22.1846	22.2127	22.3035	22.0511	22.6347	22.1158	21.99	22.0561	22.1903	21.3918	21.8827	22.1745	21.827	21.8531	22.1604	22.0585	22.0798	21.9085	22.0096	21.7202	21.4876	21.9343	21.4128	21.722	21.693	21.97	21.5362	21.5041	21.7645	21.5742	22.1682	21.915	21.7333
Q13790	Q13790	APOF_HUMAN	APOF	Apolipoprotein F	20.0708	19.7627	20.0539	19.682	19.802	19.8616	19.8354	19.8532	20.0441	20.0847	20.052	20.0112	20.0453	19.9709	19.9642	20.0817	19.9619	20.1145	19.9091	19.9971	20.0464	19.9797	20.0545	19.9454	20.0693	19.9613	20.0536	20.1352	19.9077	20.0155	20.0294	19.8212	19.9864	19.9706	20.0372	20.078	20.0903	19.815	19.9873	20.0087	20.0278	20.003	19.9253	20.0432	20.0366
Q13822	Q13822	ENPP2_HUMAN	ENPP2	Ectonucleotide pyrophosphatase/phosphodiesterase family member 2	22.4083	22.8237	22.8254	22.9627	22.9536	22.871	22.8892	22.7232	22.9223	22.8594	22.9494	22.894	23.1024	23.0046	23.3313	22.8879	22.8387	22.7056	22.7988	22.8622	22.8332	22.8061	22.9662	22.9163	22.8421	23.0256	23.0052	23.0057	23.0875	22.8931	22.9711	23.1471	22.9645	22.8272	22.9722	22.9681	23.0173	22.8628	22.9913	22.8072	22.8784	22.8462	23.0118	22.9871	22.808
Q13867	Q13867	BLMH_HUMAN	BLMH	Bleomycin hydrolase	20.6545	20.235	20.6781	20.5706	19.7819	20.6015	20.4745	20.2705	20.5287	20.2987	20.3275	19.6595	20.5663	20.7505	20.2703	20.4785	19.9819	20.6259	20.2539	20.36	20.1	20.1289	20.9575	20.8742	20.3666	20.2527	20.3826	19.5933	20.1347	20.0655	20.0258	20.3536	20.5577	20.1074	20.5795	20.4938	20.7459	20.7325	20.5282	20.6356	20.5465	20.4484	20.3052	20.4872	20.3636
Q14247	Q14247	SRC8_HUMAN	CTTN	Src substrate cortactin	22.419	22.5988	22.1603	22.6976	22.5378	22.3157	22.4123	22.2956	22.6764	22.3071	22.2748	22.4832	22.4708	22.782	22.836	22.5241	22.9476	22.6607	22.4256	22.4654	22.4351	22.5991	22.768	22.5136	22.536	22.8581	22.8148	22.7841	22.6111	22.4403	22.4002	22.6732	22.5367	22.4633	22.4541	22.2996	22.4181	22.4419	22.6736	22.3807	22.3276	22.3804	22.3857	22.4587	22.4663
Q14515	Q14515	SPRL1_HUMAN	SPARCL1	SPARC-like protein 1	26.8749	27.5548	26.8797	26.5753	26.6515	26.7508	26.6473	26.5693	26.5923	26.6211	26.9475	26.8554	26.88	28.0183	27.2279	27.0912	26.7987	27.181	26.9731	26.7644	26.9723	26.8783	27.1315	27.1366	26.9208	27.6003	26.9662	26.8391	26.8257	26.884	26.5911	26.512	26.5793	26.7188	26.4029	26.772	26.8294	25.9842	26.8057	26.8601	26.7548	26.7405	26.9064	26.8675	26.7555
Q14520	Q14520	HABP2_HUMAN	HABP2	Hyaluronan-binding protein 2	25.5423	25.6073	25.7467	25.6116	25.7068	25.6379	25.6919	25.6162	25.6827	25.6738	25.7757	25.7261	25.6756	25.7379	25.6917	25.7512	25.6906	25.8009	25.7321	25.6477	25.6548	25.8255	25.667	25.7206	25.7384	25.6937	25.717	25.5873	25.6632	25.6695	25.6441	25.6342	25.7181	25.649	25.7135	25.7379	25.6878	25.7325	25.6778	25.6493	25.6244	25.7701	25.6254	25.6628	25.6367
Q14624	Q14624	ITIH4_HUMAN	ITIH4	Inter-alpha-trypsin inhibitor heavy chain H4	24.9549	24.9606	24.9101	25.0028	25.0047	24.9477	24.9507	24.966	25.0032	25.0137	25.0028	25.033	24.9829	24.9476	25.0161	24.9816	24.9562	24.9689	24.9498	24.9398	24.96	24.937	24.9881	24.951	24.9824	25.0152	25.0051	24.9871	24.9489	24.936	24.9484	24.9573	24.9744	24.9659	24.975	24.9573	24.9583	24.9045	24.9418	24.967	24.9325	24.9592	24.9309	24.9236	24.9525
Q14766	Q14766	LTBP1_HUMAN	LTBP1	Latent-transforming growth factor beta-binding protein 1	21.7387	21.7589	22.003	21.5997	21.8058	21.7322	21.6455	21.1852	21.6809	21.6947	21.9111	21.8497	21.912	21.5359	21.6843	21.9449	21.1715	21.7801	21.8216	21.811	21.8672	21.8496	21.6126	21.8543	21.8923	21.5315	21.3406	21.5279	21.7365	21.7059	21.7116	21.6203	21.5897	21.7345	21.4373	21.5081	21.567	21.6345	21.7315	21.4132	21.5656	21.5186	21.6587	21.6761	21.4237
Q15084	Q15084	PDIA6_HUMAN	PDIA6	Protein disulfide-isomerase A6	21.6021	21.592	21.5927	21.6291	21.7193	21.4851	21.4998	21.0967	21.542	21.4009	21.5655	21.5844	21.5462	21.5751	21.4816	21.5574	21.6437	21.8486	21.6379	21.8018	21.689	21.5815	21.5125	21.5502	21.5329	21.4005	21.7111	21.5841	21.6602	21.5921	21.5523	21.3448	21.5259	21.6509	21.1421	21.3569	21.3596	21.75	21.7776	21.6466	21.6576	21.3723	21.4353	21.5391	21.3955
Q15113	Q15113	PCOC1_HUMAN	PCOLCE	Procollagen C-endopeptidase enhancer 1	19.4182	19.5389	19.5992	19.815	19.2647	19.2405	19.7836	19.546	19.4605	19.6315	19.5135	19.8212	19.8829	19.4294	19.6599	19.4511	19.4572	19.3713	19.6742	19.7757	19.6358	19.5287	19.6922	19.5591	19.5578	19.8503	19.857	19.5724	19.9305	19.6736	19.7805	19.7421	19.637	19.9074	19.8044	19.597	19.7721	19.4744	19.6322	19.7207	19.6458	19.6129	19.6171	19.4834	19.5946
Q15166	Q15166	PON3_HUMAN	PON3	Serum paraoxonase/lactonase 3	22.5766	22.2277	22.4502	22.4224	22.4415	22.4603	22.3235	22.4701	22.324	22.2912	22.3286	22.3425	22.3564	22.5422	22.5281	22.367	22.4893	22.3812	22.3776	22.4777	22.4018	22.1825	22.5526	22.3114	22.24	22.5861	22.5527	22.3883	22.4792	22.4291	22.3083	22.5071	22.5246	22.2486	22.4575	22.3391	22.4724	22.6604	22.4491	22.4304	22.439	22.4044	22.4794	22.4666	22.5153
Q15485	Q15485	FCN2_HUMAN	FCN2	Ficolin-2	21.3205	21.5633	21.3238	21.2694	21.2542	22.3043	21.3601	21.2772	21.8787	21.4846	21.411	21.2786	21.3933	21.5308	22.0288	21.7356	21.5019	21.4975	21.5085	21.6316	21.6795	21.6152	21.79	21.623	21.5223	21.0501	21.5864	21.6251	21.4965	21.3181	21.0641	21.2754	21.3277	21.4634	21.2181	21.016	21.3742	21.6671	21.3823	21.2919	21.4693	21.4378	21.301	21.2597	21.6441
Q15555	Q15555	MARE2_HUMAN	MAPRE2	Microtubule-associated protein RP/EB family member 2	24.6869	24.5662	24.6437	24.6	24.6729	24.6449	24.406	24.2898	24.267	24.2378	24.5599	24.5904	24.6394	24.6894	24.8628	24.6026	24.9672	24.5368	24.4925	24.5237	24.5408	24.4353	24.3197	24.5603	24.447	24.4029	24.4186	24.4091	24.5635	24.5801	24.5326	24.4218	24.2308	24.5504	24.1852	24.2474	24.3909	24.5126	24.5384	24.322	24.3959	24.4408	24.5519	24.413	24.3934
Q15582	Q15582	BGH3_HUMAN	TGFBI	Transforming growth factor-beta-induced protein ig-h3	25.9955	25.9186	25.9274	25.92	26.121	25.9276	25.8675	25.8355	25.9657	25.941	25.9767	25.9844	25.9418	26.0325	25.98	25.9552	25.966	25.9552	25.948	25.9552	25.8422	25.9255	25.8958	25.9262	25.9606	26.0411	25.7883	25.9363	25.9161	25.7704	25.7566	25.7029	25.745	25.7982	25.8104	25.8144	25.888	26.0601	25.8601	25.7099	25.9089	25.8172	25.9086	25.8315	25.9692
Q15691	Q15691	MARE1_HUMAN	MAPRE1	Microtubule-associated protein RP/EB family member 1	25.83	25.9244	25.9263	25.7588	25.7949	25.7602	25.5792	25.8012	25.7952	25.886	25.8346	25.8066	25.7538	25.778	26.2629	26.3242	25.9505	25.5175	25.587	25.6848	25.8138	25.9356	25.7092	25.7656	25.8755	26.1875	25.7247	25.8373	25.747	25.7731	25.8075	25.8281	25.7587	25.8253	25.5957	25.8395	25.7802	25.6483	25.8469	25.9723	25.8695	25.7662	25.9086	25.742	25.6146
Q15828	Q15828	CYTM_HUMAN	CST6	Cystatin-M	21.08	21.8589	21.4072	23.4166	21.6248	21.8796	23.2861	21.4162	19.9692	22.3704	19.965	20.0271	22.4663	20.7911	20.4065	22.2924	21.0303	22.3528	21.9766	22.2243	22.2866	22.2433	19.4018	22.0198	22.1344	20.0397	19.8835	19.7431	22.3925	22.4047	22.4021	22.5306	22.4749	22.3067	22.4874	22.4276	22.5158	22.2752	22.5599	22.3713	22.2913	22.3002	22.5624	22.4424	22.3608
Q15848	Q15848	ADIPO_HUMAN	ADIPOQ	Adiponectin	20.2948	20.6047	21.1281	20.5925	20.8503	20.7712	20.7986	20.9802	21.1722	21.3315	21.2444	21.2568	21.233	21.2309	20.9905	21.226	21.1115	21.1236	21.1037	21.4181	21.1988	21.2867	21.1551	21.2447	21.0911	20.8504	21.114	21.2637	21.2627	21.2207	21.2333	21.2288	21.1012	21.2056	21.2316	21.2762	21.3456	20.878	21.2089	21.1904	21.2077	21.319	21.0655	21.3259	21.1194
Q15942	Q15942	ZYX_HUMAN	ZYX	Zyxin	29.0483	28.8533	29.0392	29.0005	29.6741	29.0935	28.9362	28.8932	28.8703	29.1454	29.2859	29.304	29.2076	29.096	29.2578	29.0204	29.2118	29.0105	29.0963	29.1241	29.0117	28.8579	29.2279	28.9688	28.7173	29.7258	28.9993	29.1272	29.4249	29.3039	29.414	29.3832	29.3118	29.2745	29.2744	29.3731	29.4349	29.2648	29.2318	29.1711	29.2592	29.132	29.3106	29.1633	29.2761
Q16270	Q16270	IBP7_HUMAN	IGFBP7	Insulin-like growth factor-binding protein 7	22.0227	21.7235	21.9743	21.8542	21.9207	21.6611	21.9165	21.7064	21.6323	21.8912	22.0468	21.8513	21.9147	21.9957	22.0462	21.9077	21.9074	21.8193	21.9026	21.9183	21.9406	21.8109	21.8964	21.9409	21.8843	21.7494	21.9317	21.9633	21.7912	22.0153	21.7119	21.7145	21.8592	21.7753	21.7394	21.9117	21.7154	21.4369	21.549	21.621	21.5332	21.6776	21.8407	21.6427	21.7566
Q16610	Q16610	ECM1_HUMAN	ECM1	Extracellular matrix protein 1	22.1485	22.2346	22.2046	22.154	22.0913	22.1742	21.9929	22.0974	22.3696	22.4359	22.4144	22.4149	22.4473	22.3936	22.3959	22.36	22.3895	22.4029	22.387	22.3839	22.3909	22.4617	22.3546	22.4057	22.4122	22.3951	22.4064	22.4089	22.6146	22.6041	22.663	22.7416	22.6676	22.639	22.6021	22.6813	22.7314	22.4545	22.5963	22.6058	22.6446	22.6648	22.5657	22.5765	22.6314
Q16627	Q16627	CCL14_HUMAN	CCL14	C-C motif chemokine 14	22.0842	21.8289	22.0166	21.6742	21.8548	22.014	21.6825	21.8978	21.9164	21.9372	21.9436	21.8537	21.9557	21.8193	21.8243	21.919	21.9522	21.9791	22.0039	22.0124	21.9926	21.9981	21.9428	21.876	22.0619	21.6008	21.5015	21.9078	22.0392	21.9984	21.9572	21.9936	22.0194	22.0262	21.9884	21.9009	21.899	22.1253	22.1207	22.016	21.9592	22.0101	22.0462	21.9771	22.0405
Q16706	Q16706	MA2A1_HUMAN	MAN2A1	Alpha-mannosidase 2	24.4744	24.9529	24.4423	24.6083	24.7745	24.8152	24.503	24.5557	24.4885	24.5825	24.6601	24.8334	24.4269	24.4996	24.5616	24.6691	24.6067	24.6159	24.5718	24.6059	24.3866	24.4538	24.4856	24.584	24.4428	24.3833	24.6726	24.5198	24.4647	24.5664	24.4589	24.338	24.3953	24.4652	24.3539	24.4182	24.491	24.5828	24.5388	24.6165	24.3323	24.5638	24.6838	24.5596	24.6423
Q16853	Q16853	AOC3_HUMAN	AOC3	Membrane primary amine oxidase	22.1942	22.7024	22.5115	22.3179	22.233	22.4445	22.5726	22.335	22.4101	22.3916	22.3483	22.2758	22.3088	21.981	22.2299	22.2931	22.0725	22.2667	22.1251	22.2284	22.2493	22.309	22.2477	21.943	22.2439	22.6643	22.413	22.2041	22.4194	22.4463	22.4592	22.4243	22.3791	22.4907	22.3514	22.333	22.3385	22.2965	22.4095	22.3764	22.3683	22.3191	22.3827	22.4001	22.3326
Q3SY84	Q3SY84	K2C71_HUMAN	KRT71	Keratin, type II cytoskeletal 71	19.6671	19.9817	19.735	19.7558	19.7246	19.8964	19.8461	19.9335	19.8825	19.8498	19.9411	19.8568	20.1854	19.9518	19.8752	20.0264	19.7169	19.5634	19.6869	20.02	19.8852	19.6879	19.7467	19.5562	19.7154	19.6855	19.6241	19.5905	19.8915	20.0186	19.7753	20.0148	19.9212	19.8504	19.3425	19.6769	19.8023	19.7221	19.82	19.837	19.6962	19.8983	19.875	19.7561	19.8714
Q562R1	Q562R1	ACTBL_HUMAN	ACTBL2	Beta-actin-like protein 2	24.7537	24.1713	24.7475	23.8656	23.9114	23.8746	24.0906	24.1057	24.0227	24.1764	24.1943	24.1059	24.1316	23.9367	24.3329	24.4605	23.8542	24.5238	24.2145	24.2702	24.4069	24.3989	24.2216	24.4014	24.3397	23.5851	23.8272	24.216	24.6679	24.6873	24.5331	24.3433	24.5102	24.6664	24.3577	24.4446	24.3783	24.8862	24.619	24.6445	24.72	24.565	24.7517	24.6924	24.8093
Q5SYB0	Q5SYB0	FRPD1_HUMAN	FRMPD1	FERM and PDZ domain-containing protein 1	27.2188	26.8013	26.9616	26.8439	26.0866	26.1431	26.8189	26.7479	26.6512	26.5886	26.861	26.7582	26.6689	26.8301	27.0289	26.6387	26.7012	27.2498	26.8644	26.8345	26.885	26.9026	26.8013	26.9218	26.8799	24.5775	26.9309	26.6522	26.4292	26.6643	26.5032	26.2652	26.3842	26.6344	26.4044	26.3656	26.502	27.1762	26.6724	26.6014	26.6989	26.5718	26.7786	26.6695	26.6451
Q5T749	Q5T749	KPRP_HUMAN	KPRP	Keratinocyte proline-rich protein	21.4587	21.3935	21.705	21.3771	21.9383	22.2065	21.5889	21.5598	21.3974	21.3029	21.4892	21.7981	21.7111	21.9313	21.9003	21.7902	21.9743	21.746	21.69	21.5463	21.5863	21.7645	21.6211	21.8362	21.9755	21.8862	21.6664	21.6513	22.1121	21.7978	21.6369	21.7153	21.3238	21.3457	21.6239	21.6974	21.8584	21.3144	21.3348	21.4384	21.5485	21.7654	22.1667	21.6771	21.5697
Q6EMK4	Q6EMK4	VASN_HUMAN	VASN	Vasorin	16.884	16.9574	16.891	16.7027	16.61	16.7266	16.8578	16.7261	16.756	16.973	16.9477	16.9787	17.0462	16.9822	17.0388	16.7443	17.0981	16.7854	16.9766	16.9576	16.9392	17.0415	16.8926	16.8868	16.9441	16.9786	16.934	16.985	16.9347	17.0972	16.8679	16.9988	16.9324	16.9236	16.9458	17.1007	17.0115	16.685	16.9469	16.7318	16.8985	16.8449	16.9885	16.9402	16.8752
Q6GTS8	Q6GTS8	P20D1_HUMAN	PM20D1	N-fatty-acyl-amino acid synthase/hydrolase PM20D1	24.5017	23.8979	24.2615	24.0455	24.3208	24.2267	20.1975	24.2924	23.9997	23.8634	23.9271	23.8785	23.7565	24.1326	24.1635	23.9664	23.9399	24.5567	24.0571	19.6178	23.951	24.0708	23.915	24.2754	24.0537	18.5462	23.9628	24.0542	19.8819	23.8079	23.8473	23.6472	23.862	23.9553	23.6803	23.7806	23.8199	24.4968	19.4529	23.8699	23.9136	23.9223	23.9639	23.9766	24.006
Q6UWP8	Q6UWP8	SBSN_HUMAN	SBSN	Suprabasin	24.2163	23.9705	24.0025	24.3068	24.0027	24.4652	24.0348	23.9972	24.103	24.0685	24.1132	24.1561	24.0168	24.2069	24.2272	24.2583	24.0766	24.3797	24.1669	24.1	23.985	24.098	24.0599	24.0885	24.0792	24.1407	24.2051	24.2987	24.0955	24.1137	23.9909	24.1045	24.1077	24.0114	24.147	24.1235	24.0768	24.4182	23.9239	23.975	24.1337	24.0144	24.2169	24.1455	24.0152
Q6UXB8	Q6UXB8	PI16_HUMAN	PI16	Peptidase inhibitor 16	24.0368	23.902	23.9556	23.8782	23.7928	24.3137	23.8506	24.2209	24.0515	24.087	24.1042	24.2459	24.1844	24.12	24.2097	24.0124	24.1505	24.1299	24.1533	24.0625	23.9946	24.1886	24.0706	23.9912	24.0233	24.0514	23.87	23.9607	24.1217	23.9743	24.0909	23.9582	24.0674	23.8926	23.8512	24.0128	23.9211	24.1652	24.1976	23.9608	24.1439	24.1227	24.0373	24.249	24.1289
Q6YHK3	Q6YHK3	CD109_HUMAN	CD109	CD109 antigen	24.1241	23.9435	24.1753	23.8803	23.7096	23.4902	24.2042	23.3266	23.8197	23.8292	24.1654	23.9821	23.8645	24.388	23.9288	23.496	23.1665	23.983	23.941	23.7155	23.8454	23.9461	23.9441	24.1601	23.7582	23.5713	23.6661	24.5692	23.9318	23.6923	23.7297	23.7103	23.9267	23.9517	23.698	23.8739	23.7182	24.0487	23.5089	23.9091	23.9684	23.7742	23.9585	23.6917	23.8308
Q76LX8	Q76LX8	ATS13_HUMAN	ADAMTS13	A disintegrin and metalloproteinase with thrombospondin motifs 13	24.8969	24.6148	24.7253	24.6348	24.5385	24.8129	24.6403	24.7391	24.5366	24.6536	24.8846	24.7733	24.609	24.5154	24.5878	24.8427	24.6411	24.6717	24.7183	24.5833	24.5496	24.656	24.7942	24.7273	24.5758	24.6553	24.5668	24.6558	24.7232	24.5595	24.6412	24.6592	24.6023	24.4479	24.726	24.6477	24.7093	24.7696	24.6145	24.4591	24.5822	24.5286	24.6885	24.6034	24.6292
Q7Z794	Q7Z794	K2C1B_HUMAN	KRT77	Keratin, type II cytoskeletal 1b	22.7655	22.6022	22.8139	22.5166	22.4308	22.5671	22.6054	22.5556	22.6425	22.4659	22.234	22.2702	22.4996	22.5449	22.5658	22.7184	22.7776	22.4634	22.5491	22.5979	22.5574	22.5213	22.5451	22.5114	22.6192	22.0356	22.6201	22.4074	22.5625	22.506	22.9327	22.5677	22.7234	22.6215	22.5088	22.2954	22.4284	22.5198	22.6737	22.5502	22.4934	22.5661	22.6366	22.5528	22.466
Q7Z7G0	Q7Z7G0	TARSH_HUMAN	ABI3BP	Target of Nesh-SH3	20.9109	20.7613	21.0494	21.2651	21.3468	21.3679	21.1351	21.2202	21.2595	21.4291	21.1995	21.2853	21.1547	21.4404	21.4109	21.2517	21.2135	21.1449	21.2065	21.0037	21.1913	20.9459	21.3446	20.9701	20.9651	21.1218	21.5336	21.2142	21.2328	21.0325	21.1857	21.0634	20.5798	21.0922	21.0889	21.1643	20.9328	21.1533	21.101	20.9045	20.7107	20.9575	21.1819	20.8914	21.131
Q7Z7M0	Q7Z7M0	MEGF8_HUMAN	MEGF8	Multiple epidermal growth factor-like domains protein 8	22.5911	22.8153	22.723	22.8247	22.6031	23.1515	23.4881	22.9699	22.5736	22.827	23.1469	22.8621	22.7459	23.2151	23.0512	23.4808	23.1547	23.1115	23.236	23.0875	22.9412	23.0704	23.1549	23.157	23.0859	23.1837	22.7414	23.085	23.058	23.087	22.1428	22.9177	22.7971	22.756	22.9116	22.8985	22.9961	23.0682	23.0484	23.0623	23.0217	22.8136	23.0655	23.0287	22.9226
Q86SQ4	Q86SQ4	AGRG6_HUMAN	ADGRG6	Adhesion G-protein coupled receptor G6	23.6215	23.8102	23.6484	23.5647	23.8569	23.9501	23.848	23.8128	23.6633	23.6482	23.6453	23.6342	23.7749	23.6637	23.652	23.5262	23.8677	24.0136	23.5873	23.8158	23.7712	23.8648	23.6748	23.6946	23.8451	23.7189	23.8032	23.8604	23.9004	23.8814	23.7909	23.8	23.8502	23.7397	23.6122	23.6258	23.9116	23.5515	23.6706	23.5684	23.6843	23.7258	23.7589	23.5559	23.759
Q86U17	Q86U17	SPA11_HUMAN	SERPINA11	Serpin A11	19.6005	20.0419	19.4624	20.0506	20.0109	20.1137	20.2549	20.2719	20.0962	20.0692	20.0211	19.9546	19.9105	20.153	20.0195	20.1187	19.6206	20.2646	19.9685	19.8789	19.9549	19.9236	19.9296	19.819	19.9091	20.9441	19.7919	19.6883	20.1653	20.0808	20.0095	20.0055	19.7169	20.1029	20.0365	19.9644	19.9907	18.6867	19.9356	20.055	19.9911	19.6362	20.231	19.9556	20.2605
Q86UX7	Q86UX7	URP2_HUMAN	FERMT3	Fermitin family homolog 3	24.6247	24.0854	24.1421	24.5478	24.4639	24.193	24.3261	24.4537	24.2566	24.2097	24.3335	24.2061	24.3195	24.5283	24.4646	24.436	24.5807	24.512	24.2902	24.3466	24.4011	24.4055	24.5395	24.4222	24.3329	24.3621	23.9302	24.3477	24.5145	24.3622	24.2834	24.3001	24.1919	24.4258	24.2234	24.331	24.2445	24.7217	24.4953	24.4702	24.4111	24.5309	24.5195	24.4948	24.588
Q86VB7	Q86VB7	C163A_HUMAN	CD163	Scavenger receptor cysteine-rich type 1 protein M130	23.9241	23.9778	23.8665	24.1382	23.7857	24.0586	24.1944	23.7745	23.8788	23.7287	23.9139	23.8814	24.0579	24.0127	24.0618	23.8247	23.8224	24.0233	24.0139	24.1087	23.9422	23.9574	23.9276	23.8557	23.924	23.7145	24.0018	23.8797	23.9452	24.0472	23.882	23.8874	23.9081	23.9098	23.9011	24.0281	23.6913	24.1916	23.9612	23.9258	24.0428	23.9816	24.0356	23.9698	23.9922
Q86YT9	Q86YT9	JAML_HUMAN	JAML	Junctional adhesion molecule-like	22.6986	22.6434	22.8203	22.7666	22.7122	22.7555	22.7155	22.5023	22.7179	22.844	22.8794	22.9149	22.7484	22.6386	22.6423	22.4067	22.5706	22.4838	22.6353	22.841	22.7582	22.7343	22.9447	22.7566	22.7393	22.5625	22.6697	22.6224	22.7243	22.7176	22.8071	22.772	22.7849	22.7664	22.7961	22.7759	22.8245	22.5583	22.7531	22.6504	22.8184	22.818	22.7298	22.5962	22.7689
Q8IZF2	Q8IZF2	AGRF5_HUMAN	ADGRF5	Adhesion G protein-coupled receptor F5	24.7477	24.3328	24.3825	23.9361	24.6181	24.2863	24.0496	24.246	24.2698	24.1081	24.5933	24.7484	24.0735	24.2186	24.2638	24.102	24.3059	24.7761	24.7646	24.7989	24.1242	24.4592	24.2666	24.3293	24.5363	24.4915	24.1561	24.2497	24.5348	24.6768	24.3957	24.1676	24.122	24.2068	24.1064	24.1367	24.5462	24.8405	24.3292	24.2003	24.3176	24.6852	24.8117	24.4586	24.9621
Q8N1N4	Q8N1N4	K2C78_HUMAN	KRT78	Keratin, type II cytoskeletal 78	21.6178	22.2031	22.0879	22.4898	21.9556	22.4124	22.3918	22.5962	22.482	22.4269	22.4129	22.5191	22.3914	22.2151	21.961	22.434	22.3198	22.6192	22.5725	22.457	22.2616	22.3068	22.5646	22.3087	22.5873	21.4314	22.2951	22.044	22.7597	22.5292	22.3131	22.5111	22.2898	22.4627	22.2622	22.5324	22.3764	22.7479	22.3562	22.5883	22.7556	22.4023	22.499	22.1753	22.5326
Q8N5R6	Q8N5R6	CCD33_HUMAN	CCDC33	Coiled-coil domain-containing protein 33	24.2041	24.6868	25.3	24.509	24.3975	24.8215	22.0316	22.002	25.8167	23.0694	26.0783	23.2621	25.8633	22.8107	25.2976	23.4873	22.7462	26.2956	23.1375	22.9054	25.885	26.0897	25.9785	25.7325	26.1546	22.4747	25.5389	23.1146	23.2499	25.9147	25.8661	22.9883	25.6778	25.851	23.0302	25.727	22.9213	23.2954	26.1279	22.8536	25.0177	22.7737	26.0696	23.7396	25.1469
Q8NBJ4	Q8NBJ4	GOLM1_HUMAN	GOLM1	Golgi membrane protein 1	21.4769	21.4701	21.2444	21.7451	22.0976	22.0538	22.0094	22.0436	21.8099	22.0293	22.0606	22.095	21.9922	21.5981	21.5031	21.7712	22.074	21.74	21.7638	21.8386	21.7574	21.8293	21.8146	21.272	22.0093	21.1473	21.362	21.8203	21.9787	21.7972	21.7106	21.9495	21.4827	21.6156	21.9224	21.8669	21.6133	21.6408	21.7156	21.7043	21.6668	21.677	21.7712	22.7438	21.7321
Q8WWZ8	Q8WWZ8	OIT3_HUMAN	OIT3	Oncoprotein-induced transcript 3 protein	27.2586	27.1472	27.1244	27.0758	27.0926	24.2731	27.066	27.093	26.9729	27.0118	27.0451	26.9986	26.9931	26.9456	26.9182	27.2227	27.2272	27.2797	27.0252	26.5613	26.8567	27.0887	26.8945	27.1031	27.1045	26.7264	26.8179	26.9195	27.2684	27.1526	27.1159	26.9942	26.9663	26.9913	27.0095	26.7553	26.9739	27.2038	26.9471	26.9787	27.0552	26.9484	27.1714	26.9359	26.9906
Q8WZ64	Q8WZ64	ARAP2_HUMAN	ARAP2	Arf-GAP with Rho-GAP domain, ANK repeat and PH domain-containing protein 2	23.0986	22.6009	22.7621	22.9968	21.0169	22.6653	22.8169	22.8934	22.5689	22.5653	20.005	22.765	22.8905	22.0226	21.8474	22.7029	21.9702	22.8748	22.8404	22.9354	22.8254	22.8733	22.6318	22.5164	22.869	22.0647	21.9938	19.3412	23.2151	23.1837	23.4813	23.2084	23.1823	23.0993	23.2881	22.7886	23.1355	23.0236	23.0743	22.8974	22.8115	22.9773	23.2093	22.9269	22.8909
Q8WZ75	Q8WZ75	ROBO4_HUMAN	ROBO4	Roundabout homolog 4	23.8014	24.0903	23.9534	24.1357	24.084	24.1028	24.0163	23.778	24.086	24.1048	24.1458	24.1514	24.1561	24.1508	24.2227	24.2459	24.2093	24.033	24.0086	24.1316	24.1116	24.0442	24.1229	24.0346	23.9834	24.2038	24.2838	24.0826	24.1608	24.1585	24.1499	24.202	24.1095	24.1309	24.1697	24.0893	24.0737	23.789	24.0183	24.143	24.0447	24.1457	24.2594	24.1698	24.1805
Q92496	Q92496;Q02985	FHR4_HUMAN	CFHR4	Complement factor H-related protein 4	23.6211	23.4518	23.3251	23.4752	23.1821	23.1147	23.1798	23.4605	23.2829	23.3582	23.2794	23.3265	23.3991	22.9982	23.1525	23.1434	23.2044	23.1054	23.3757	23.3069	23.2087	23.301	23.2839	23.1003	23.2465	23.2595	23.3229	23.1856	23.2063	23.2699	23.3176	23.2515	23.3144	23.2558	23.3495	23.2734	23.362	23.08	23.2118	23.1993	23.232	23.2848	23.0911	23.0743	23.179
Q92520	Q92520	FAM3C_HUMAN	FAM3C	Protein FAM3C	24.9525	24.2309	25.3935	23.9434	23.9053	23.9486	23.8823	23.9223	24.32	24.8588	24.8857	24.6889	24.9075	24.1169	24.0856	24.5629	22.3886	24.5632	24.5279	24.8583	24.8265	24.7714	24.1698	24.1635	24.8332	22.8172	22.2944	24.2377	25.0639	25.0183	25.013	24.9127	24.8299	25.0039	24.7113	24.8115	24.8738	24.0698	24.9772	24.8303	24.7794	24.8845	25.0704	24.7623	24.8941
Q92859	Q92859	NEO1_HUMAN	NEO1	Neogenin	23.7433	23.5596	23.5859	23.6007	23.7636	23.694	23.4589	23.5706	23.5434	23.6113	23.7001	23.6669	23.8206	23.8148	23.7575	23.8167	23.7998	23.8296	23.7094	23.7441	23.7539	23.7841	23.7033	23.7628	23.614	23.8198	23.7139	23.6784	23.6488	23.6444	23.7918	23.7437	23.5367	23.6743	23.7294	23.6714	23.6256	23.4695	23.5268	23.633	23.5489	23.656	23.678	23.5465	23.3999
Q92954	Q92954	PRG4_HUMAN	PRG4	Proteoglycan 4	22.835	22.8583	22.8222	22.6661	22.6582	22.5334	22.661	22.47	22.4087	22.5351	22.4479	22.5433	22.6092	22.5236	22.4826	22.6353	22.5844	22.7606	22.5407	22.5153	22.6989	22.6178	22.4492	22.6536	22.7168	22.3216	22.2769	22.688	22.6134	22.5913	22.6751	22.8387	22.5463	22.5443	22.5109	22.4874	22.6778	22.7542	22.5927	22.6982	22.5591	22.7875	22.8174	22.4609	22.6836
Q96IY4	Q96IY4	CBPB2_HUMAN	CPB2	Carboxypeptidase B2	21.58	21.8401	21.8017	21.6962	21.6386	21.6171	21.6897	21.7369	21.7439	21.7346	21.7141	21.7166	21.6751	21.8389	21.8081	21.7838	21.7804	21.8824	21.7532	21.7446	21.7827	21.7769	21.7635	21.7785	21.806	21.8392	21.855	21.829	21.8041	21.7587	21.8187	21.6881	21.7557	21.8179	21.6459	21.7584	21.7242	21.7925	21.8913	21.8897	21.9028	21.8223	21.7775	21.8374	21.7794
Q96KN2	Q96KN2	CNDP1_HUMAN	CNDP1	Beta-Ala-His dipeptidase	22.8656	22.5927	22.5867	22.8079	22.6114	22.7886	22.8643	22.7068	22.8699	22.8991	22.8204	22.8403	22.841	22.6986	22.8935	22.5583	22.8535	22.8084	22.81	22.74	22.702	22.7611	22.9651	22.5941	22.7702	23.1396	22.8102	22.7655	22.7289	22.8877	22.7824	22.921	22.8373	22.6322	22.7739	22.8895	22.662	22.6888	22.8665	22.8214	22.7758	22.738	22.6798	22.8032	22.7581
Q96P63	Q96P63	SPB12_HUMAN	SERPINB12	Serpin B12	25.1487	24.817	25.2302	25.3175	25.2692	25.3146	25.2565	25.2602	25.1576	25.358	25.1966	25.1918	25.1463	25.1821	25.0605	25.0161	25.0179	24.7648	25.2603	25.1731	25.1789	25.1689	25.2461	24.9665	25.0526	24.9211	24.9986	25.2372	25.1139	25.2634	25.1444	25.4185	25.2601	25.1046	24.7943	25.2977	25.2006	24.9183	25.2583	24.8942	25.2708	24.8702	24.8767	24.8436	25.1951
Q96PD5	Q96PD5	PGRP2_HUMAN	PGLYRP2	N-acetylmuramoyl-L-alanine amidase	23.5455	23.4299	23.479	23.4546	23.4229	23.4313	23.5183	23.5611	23.5479	23.5531	23.5232	23.5414	23.5356	23.5269	23.53	23.5678	23.4854	23.5094	23.4798	23.4982	23.5061	23.5315	23.5709	23.5586	23.503	23.5436	23.5903	23.5561	23.5893	23.542	23.5668	23.637	23.5821	23.5926	23.5925	23.602	23.5993	23.4179	23.519	23.5551	23.5451	23.5825	23.5112	23.5427	23.5192
Q96RD9	Q96RD9	FCRL5_HUMAN	FCRL5	Fc receptor-like protein 5	21.2462	20.7033	21.2509	20.776	20.6244	20.6003	20.6751	20.6876	21.009	20.7467	20.5823	21.1302	20.4454	20.6095	20.5465	20.9963	21.0193	21.2528	20.8879	21.1844	20.6725	21.219	20.619	21.1963	21.2593	20.3768	20.4108	20.9701	20.5379	21.209	20.9203	20.9517	21.095	20.4444	20.9735	21.0092	20.4452	21.1365	20.5313	20.7593	21.0862	20.8262	20.7656	20.5512	20.6043
Q99784	Q99784	NOE1_HUMAN	OLFM1	Noelin	22.0438	21.2997	21.7892	22.4299	22.5412	22.5584	21.3665	22.5371	21.7876	22.4099	22.0121	22.3538	22.2696	22.2935	21.5578	23.0229	22.553	22.6715	21.4981	22.0413	21.5399	21.9149	23.301	22.2535	22.0739	22.1163	22.8658	22.543	22.8246	21.609	21.8237	22.0387	21.6232	21.4987	22.6512	21.4777	21.7202	20.9204	21.8623	21.7905	21.9416	21.6011	21.9826	22.0177	21.4477
Q99969	Q99969	RARR2_HUMAN	RARRES2	Retinoic acid receptor responder protein 2	17.9762	17.9968	17.7576	18.1851	18.1248	18.3127	18.1265	18.0487	18.0982	17.8584	18.2772	18.1221	18.0419	18.2915	18.3319	18.228	18.4497	18.0425	17.9788	18.1541	18.2046	18.0204	18.0941	18.3649	18.124	18.3392	18.1811	18.1064	18.0375	17.8802	17.9427	17.6739	17.7324	18.1335	17.7745	17.893	17.758	18.0349	18.0112	18.0318	17.6201	17.7002	17.9857	18.0411	18.0822
Q99972	Q99972	MYOC_HUMAN	MYOC	Myocilin	21.0699	21.3705	21.0614	21.4507	21.3628	21.6544	21.4528	21.7726	20.894	21.2986	21.2848	21.1133	21.8859	21.4066	21.6101	21.3952	21.421	21.2378	21.1729	21.2581	21.7024	21.4046	21.3361	21.4954	21.7844	20.7882	21.0784	21.5462	21.7198	21.717	21.3184	21.6814	21.632	21.5392	21.7436	21.7449	21.2934	21.3279	20.9424	21.0873	21.1983	21.655	21.1183	21.6768	21.3819
Q9BTY2	Q9BTY2	FUCO2_HUMAN	FUCA2	Plasma alpha-L-fucosidase	23.6696	23.4358	23.6327	23.5847	23.5722	23.7983	22.9237	23.4877	23.6303	23.6359	23.8176	23.6751	23.7549	23.5764	23.5615	23.6849	22.7586	23.4729	23.7161	23.7499	23.6635	22.7859	23.6177	23.6733	23.6183	22.2207	23.4162	23.6702	23.7136	23.7405	23.5856	23.3907	23.4659	23.5756	23.587	23.5381	23.6616	23.6208	23.5761	23.4755	23.1951	23.57	23.5622	23.4102	23.6071
Q9BUN1	Q9BUN1	MENT_HUMAN	MENT	Protein MENT	22.402	22.2747	22.151	21.4937	21.7877	22.2318	21.9225	21.472	22.1531	21.9583	21.9602	21.9815	22.0889	22.1943	22.1322	22.1623	22.1313	22.4306	21.9541	22.0242	22.0187	22.1051	22.0402	21.8917	22.2315	21.9591	22.049	21.8185	22.4581	22.1211	22.0263	21.9907	22.1608	22.1652	22.0674	21.9851	22.0194	22.4189	22.8708	22.1237	22.0686	21.9847	22.7544	22.347	22.0729
Q9BWP8	Q9BWP8	COL11_HUMAN	COLEC11	Collectin-11	19.7999	19.9024	19.9821	19.7869	19.629	20.1252	20.046	20.0149	20.1933	19.9914	20.2918	20.4547	19.9135	20.2481	19.9777	19.9143	19.9003	19.9953	20.0575	20.1939	19.8801	20.1173	20.2978	19.8572	20.1857	20.0711	20.0398	19.8374	20.1057	20.1436	19.9737	20.2123	19.9338	20.0165	20.0853	19.9937	20.1221	19.9912	20.127	19.982	20.2281	19.9832	20.0842	20.2437	20.0132
Q9BXR6	Q9BXR6	FHR5_HUMAN	CFHR5	Complement factor H-related protein 5	20.8563	21.0607	20.9744	20.8986	20.9453	21.0052	21.0387	21.0071	20.868	20.9013	20.8459	20.8635	20.9054	20.8833	21.0772	20.9402	20.9273	20.915	20.9472	20.923	20.9483	20.9456	20.8297	20.8684	20.9083	20.9278	20.9494	20.9364	20.8353	20.8981	20.9544	20.8824	20.8291	20.993	20.7891	20.813	20.8332	20.7874	20.7978	20.8151	20.8128	20.8598	20.8371	20.7459	20.9364
Q9HCL0	Q9HCL0	PCD18_HUMAN	PCDH18	Protocadherin-18	22.2951	20.9916	22.234	22.0769	21.0634	22.2595	22.2175	22.3231	22.0712	22.1924	21.9558	21.9002	21.947	22.3861	21.9823	21.5723	20.2144	22.4524	21.6757	21.8876	21.6851	21.9357	22.6057	20.7196	21.7387	22.4275	22.6189	20.9164	21.9657	22.1043	21.9385	21.9755	22.1472	22.0856	21.8906	22.1765	22.0045	21.3713	22.1677	21.9711	21.9839	22.1687	22.0199	22.1828	22.2633
Q9HDC9	Q9HDC9	APMAP_HUMAN	APMAP	Adipocyte plasma membrane-associated protein	23.5447	23.5329	23.4161	23.4069	23.415	23.2	23.4391	23.2903	23.5377	23.4665	23.5881	23.4245	23.3506	23.4135	23.6225	23.2526	23.3725	23.1909	23.4002	23.3752	23.3045	23.162	23.3592	23.3373	23.0804	23.6059	23.7278	23.5389	23.2622	23.1137	23.3436	23.4366	23.3475	23.2927	23.2419	23.3511	23.4426	23.5184	23.4343	23.2334	23.4096	23.405	23.2856	23.4562	23.2285
Q9NPH3	Q9NPH3	IL1AP_HUMAN	IL1RAP	Interleukin-1 receptor accessory protein	21.9289	22.3206	22.1142	22.0678	22.0668	22.11	22.095	22.1331	22.2055	22.2322	22.2886	22.2803	22.2708	22.0189	22.1368	22.1398	22.0671	22.1688	22.1014	22.2416	22.1072	22.1217	22.2817	22.1584	22.2478	22.0469	21.9988	22.1316	22.1969	22.2127	22.1138	22.1973	22.1936	22.1419	22.1655	22.1976	22.2028	22.3045	22.215	22.1414	22.2426	22.2805	22.2297	22.1512	22.2395
Q9NPR2	Q9NPR2	SEM4B_HUMAN	SEMA4B	Semaphorin-4B	25.3907	24.9321	25.2305	25.0732	25.274	25.092	25.0372	25.0726	25.1098	24.8627	25.2031	25.1131	25.2604	25.15	25.3045	25.3439	24.9148	25.243	25.1475	25.1812	25.2171	25.2407	25.2067	25.052	25.1592	25.2822	25.1763	25.2095	25.2582	25.2474	25.1053	25.1752	25.107	25.2259	25.0827	25.0432	25.0431	25.1834	25.0777	25.1931	25.0363	25.1567	25.2162	25.1367	25.0515
Q9NPY3	Q9UHG2;Q9NPY3	C1QR1_HUMAN	CD93	Complement component C1q receptor	25.086	24.9062	24.9079	24.753	24.838	25.0504	24.8598	24.4	24.9387	24.8823	24.9597	24.9104	24.9027	25.295	24.4852	25.1349	24.6657	25.1388	25.0081	25.0986	24.9464	25.1075	25.0347	24.9159	24.9111	24.8806	24.8173	24.4312	25.1097	25.1024	25.0092	24.9381	25.0126	24.9659	24.9163	24.7972	24.93	25.0541	25.0034	24.804	24.9798	24.9787	25.0708	25.0417	24.8484
Q9NQ79	Q9NQ79	CRAC1_HUMAN	CRTAC1	Cartilage acidic protein 1	21.0575	20.9175	20.8156	20.8229	20.9045	21.2034	20.7515	20.9671	21.0173	21.1668	20.9955	21.1526	21.0388	20.8342	20.9703	20.9986	20.9737	21.1291	21.0881	21.0834	21.0967	21.0803	21.1962	21.1238	20.8527	20.9871	20.9486	20.8074	21.0111	21.0405	21.0687	21.022	21.1241	21.0404	20.9771	20.8511	20.7703	20.9703	21.0198	21.0019	21.01	20.958	21.0573	20.8485	21.0914
Q9NY97	Q9NY97	B3GN2_HUMAN	B3GNT2	N-acetyllactosaminide beta-1,3-N-acetylglucosaminyltransferase 2	25.4958	25.0643	25.3059	25.2601	25.3711	24.7073	25.0718	24.8133	24.9043	25.2023	25.0927	24.8477	25.3318	25.0381	25.2147	24.7336	25.1288	25.0637	25.0697	25.0637	25.2366	24.9953	25.0007	25.2747	25.2908	24.6869	24.7212	24.9052	25.373	25.4618	25.1523	24.8843	24.8176	25.0582	24.9764	25.1154	25.2824	24.9526	25.3305	25.0209	25.2266	25.1987	25.5358	25.2566	25.2204
Q9NZ08	Q9NZ08	ERAP1_HUMAN	ERAP1	Endoplasmic reticulum aminopeptidase 1	21.7121	21.7267	21.6807	21.9604	21.8343	22.2753	21.929	21.8704	21.5702	21.7626	22.0222	22.1062	21.6824	21.9923	21.9987	22.0295	22.1437	22.0023	21.5268	21.9883	22.059	21.8753	21.9913	22.0571	22.0537	21.7687	21.6902	22.0139	22.0949	21.7743	22.1016	21.9182	22.0753	22.0099	21.7924	21.9184	21.3424	22.2223	22.1206	22.0772	22.045	21.9642	22.2792	22.0447	21.8932
Q9NZK5	Q9NZK5	ADA2_HUMAN	ADA2	Adenosine deaminase 2	23.8182	23.271	23.9245	23.6433	23.7266	23.3297	23.5523	23.7464	23.6161	23.7437	23.8174	23.8355	23.6708	23.7416	23.6302	23.6876	23.548	23.6454	23.7297	23.814	23.7786	23.6908	23.5977	23.7493	23.5218	23.2446	23.4383	23.5828	23.5765	23.7991	23.683	23.6416	23.5233	23.3956	23.4645	23.5432	23.7116	23.7067	23.4836	23.7235	23.7798	23.696	23.7606	23.5744	23.7803
Q9NZP8	Q9NZP8	C1RL_HUMAN	C1RL	Complement C1r subcomponent-like protein	22.3419	22.2483	22.5087	22.3551	22.5044	22.3538	22.332	22.463	22.2301	22.321	22.3083	22.3366	22.3966	22.3037	22.327	22.4449	22.4366	22.4876	22.3676	22.3728	22.3432	22.4169	22.3086	22.3809	22.3654	22.27	22.1967	22.1715	22.3515	22.2764	22.257	22.2395	22.3288	22.2885	22.3476	22.3319	22.3888	22.4093	22.3682	22.254	22.3709	22.4306	22.3223	22.2896	22.4386
Q9P232	Q9P232	CNTN3_HUMAN	CNTN3	Contactin-3	25.8831	25.3746	25.9419	25.8582	25.3942	25.6721	24.9994	25.7952	25.735	25.5561	25.5484	25.6648	25.6339	25.5466	26.3136	25.4788	25.7746	25.6922	25.7119	25.8046	25.7264	25.7783	25.6498	25.9307	26.0511	25.5307	24.1406	25.5445	25.8303	25.7118	25.8222	25.5665	25.5361	25.6103	25.5288	25.6381	25.7838	25.8483	25.7285	25.6966	25.7884	25.723	25.7286	25.7267	25.6716
Q9UBQ6	Q9UBQ6	EXTL2_HUMAN	EXTL2	Exostosin-like 2	21.3962	20.6825	22.0928	20.9907	21.12	20.5695	20.6233	20.5859	20.7898	20.467	20.0374	21.2159	21.6225	20.893	20.8014	20.6909	21.0212	20.0929	19.5848	19.3321	22.2973	20.6271	20.9232	20.5927	20.9316	20.6287	21.0894	20.7804	20.6416	20.6375	20.3436	20.507	20.5944	20.6813	20.6124	20.5128	20.628	21.7696	20.6138	20.0782	20.9371	20.6766	21.9272	21.2977	20.8265
Q9UBR2	Q9UBR2	CATZ_HUMAN	CTSZ	Cathepsin Z	22.5959	21.5608	21.9778	21.8947	21.7592	21.8903	21.8817	21.8466	22.0003	22.0028	21.3594	21.8675	22.0789	21.9248	22.357	22.4541	22.3869	22.1258	21.9732	22.062	21.899	21.8413	22.0043	21.8591	21.6252	22.2386	21.8699	22.7566	21.6964	22.0763	21.7255	21.9131	22.049	22.0083	21.9734	21.8632	22.0687	22.2082	22.4726	22.1254	22.4424	22.5007	22.0474	21.7834	22.0736
Q9UGM5	Q9UGM5	FETUB_HUMAN	FETUB	Fetuin-B	20.4174	20.3901	20.3901	20.2771	20.3459	20.2778	20.3111	20.2351	20.403	20.3514	20.389	20.3512	20.2944	20.2492	20.3414	20.2152	20.2814	20.3102	20.2744	20.2593	20.2619	20.2772	20.4385	20.2382	20.3558	20.4002	20.3579	20.2709	20.157	20.3543	20.3285	20.273	20.3057	20.2527	20.377	20.2968	20.2695	20.249	20.2484	20.2842	20.2699	20.339	20.1883	20.315	20.3267
Q9UHG3	Q9UHG3	PCYOX_HUMAN	PCYOX1	Prenylcysteine oxidase 1	22.1014	22.1892	22.2402	22.1554	22.303	22.0762	22.1555	22.2182	22.0565	22.1453	22.2286	22.1976	22.2584	22.0797	22.2398	22.206	22.0551	22.1889	22.1495	22.1025	22.0716	22.1789	22.2789	22.2766	22.0989	22.1062	22.1502	22.2119	22.0611	22.1133	22.0617	22.0303	22.1045	22.199	22.0068	22.1301	22.1844	22.2133	22.1626	22.0365	22.1549	22.0638	22.1715	22.0855	22.0003
Q9UIB8	Q9UIB8	SLAF5_HUMAN	CD84	SLAM family member 5	25.9614	26.1223	25.9523	26.139	23.4732	26.079	26.123	26.0747	26.2875	26.3553	26.367	26.515	26.4476	26.502	26.5787	26.4541	26.5789	26.1943	26.5898	26.5621	26.3986	26.3681	26.4375	26.5916	26.2602	26.6726	26.7056	26.5843	26.9739	26.74	26.3797	25.9569	26.0292	26.1642	27.1002	26.0625	26.2856	26.5034	26.2078	26.1999	26.3278	26.403	26.3723	26.3516	26.3765
Q9UJJ9	Q9UJJ9	GNPTG_HUMAN	GNPTG	N-acetylglucosamine-1-phosphotransferase subunit gamma	28.3085	26.4336	27.9493	26.3483	28.3641	28.289	28.2971	28.3981	27.3301	27.9638	27.4012	27.5064	27.9789	30.4125	29.0355	27.5615	28.6627	28.4479	28.2362	28.6621	28.4707	27.29	28.1643	27.7963	28.5378	27.9288	30.1051	28.9555	28.6006	28.6919	28.4233	28.3925	28.3353	28.6005	27.8763	28.3294	27.5153	28.5031	28.3403	28.3802	28.1182	28.186	27.9822	27.3733	28.1494
Q9UK55	Q9UK55	ZPI_HUMAN	SERPINA10	Protein Z-dependent protease inhibitor	24.8916	24.9227	24.8354	24.8964	25.1418	24.894	24.7867	24.9599	24.8697	24.8528	24.8116	24.8972	24.8989	24.6923	24.7541	24.8551	24.7582	25.1109	24.9529	24.9706	24.8709	25.013	24.7495	24.9378	24.9778	24.7649	24.7566	24.7455	24.9417	24.7856	24.8603	24.6214	24.7266	24.8775	24.692	24.7868	24.8179	24.8271	24.714	24.7362	24.8253	24.7937	24.7337	24.8196	24.846
Q9ULI3	Q9ULI3	HEG1_HUMAN	HEG1	Protein HEG homolog 1	25.5527	25.5664	25.2237	25.4726	25.0889	25.5362	25.4657	25.4187	25.5217	25.5098	25.5179	25.6113	25.4656	25.7419	25.7627	25.5757	25.6313	25.5156	25.595	25.432	25.3316	25.4275	25.3196	25.7018	25.4881	25.4436	25.5185	25.5418	25.4586	25.4526	25.3551	25.3197	25.3918	25.3236	25.3918	25.4006	25.5322	25.6693	25.5602	25.3202	25.3215	25.5529	25.5428	25.3041	25.5009
Q9ULV4	Q9ULV4	COR1C_HUMAN	CORO1C	Coronin-1C	20.2273	20.8431	20.7235	21.0628	21.0406	20.2286	19.9726	20.0689	20.9588	20.6092	20.4495	20.3295	20.3022	20.9895	20.8539	20.404	20.9822	20.2048	20.4892	20.348	20.0758	19.7746	20.9802	19.9031	20.0402	21.3337	21.1361	20.7439	20.1597	19.9567	19.8417	20.5764	20.6834	19.793	21.0086	20.7136	20.5097	20.9892	20.9156	20.8929	20.7355	20.4986	20.1856	20.6265	20.4785
Q9Y274	Q9Y274	SIA10_HUMAN	ST3GAL6	Type 2 lactosamine alpha-2,3-sialyltransferase	20.8564	20.8176	21.3554	21.4187	21.4202	21.4423	21.3574	20.9577	21.2034	21.0452	21.1429	20.9452	21.1277	21.119	21.2112	21.1106	21.1621	21.646	21.2596	21.3868	21.3443	21.2249	21.2231	21.356	21.353	21.2537	21.0623	21.1905	21.0181	21.3616	20.8928	21.1683	21.0027	21.2763	21.0205	20.979	20.9333	21.3647	20.9503	21.0205	21.2744	21.0474	21.0397	20.9198	21.1655
Q9Y490	Q9Y490	TLN1_HUMAN	TLN1	Talin-1	24.5451	24.7353	24.5876	24.5042	24.5761	24.6908	24.6916	24.5322	24.4921	24.564	24.6183	24.6976	24.6209	24.5954	24.6067	24.6483	24.5685	24.5473	24.5541	24.5781	24.5534	24.5374	24.5216	24.5506	24.5466	24.4961	24.5057	24.491	24.7486	24.7159	24.6554	24.7924	24.7183	24.7079	24.7113	24.7262	24.7466	24.752	24.7412	24.7084	24.7128	24.7531	24.7631	24.7213	24.6984
Q9Y4G6	Q9Y4G6	TLN2_HUMAN	TLN2	Talin-2	20.2729	20.0887	19.7238	20.2809	20.5201	21.0274	20.5949	20.6566	19.8788	20.2196	19.9823	19.8546	20.3864	20.3298	20.1987	20.1714	20.4476	20.2787	20.2071	20.2394	20.2715	19.4443	20.3466	20.1025	20.2851	20.537	20.0099	20.1596	20.3899	20.545	20.6064	20.7008	20.7548	20.4831	20.6072	20.6331	20.6653	20.4041	20.6126	20.608	20.6168	20.5762	20.527	20.6587	20.8212
Q9Y4L1	Q9Y4L1;Q9BXT5	HYOU1_HUMAN	HYOU1	Hypoxia up-regulated protein 1	22.5138	22.3214	22.4427	22.2351	22.7658	22.9376	22.5316	21.9583	22.2478	22.3281	22.3801	22.4833	22.4012	21.9174	22.163	22.1907	22.1599	22.6299	22.2647	22.8254	22.5683	22.4469	22.44	22.1852	22.5088	21.7954	22.0347	21.8199	22.4774	22.5234	22.4512	22.4246	22.5141	22.2936	22.2209	22.508	22.2287	22.9128	22.6866	22.469	22.4551	22.5275	22.8183	22.6549	22.7176
Q9Y5C1	Q9Y5C1	ANGL3_HUMAN	ANGPTL3	Angiopoietin-related protein 3	26.4903	24.9857	26.0301	25.523	25.0426	25.2378	25.464	24.7072	25.3849	25.7219	25.8454	25.7639	25.8497	23.7796	25.4345	25.3884	23.3129	25.7515	25.6411	25.8326	25.7306	25.8053	25.4534	25.2579	25.8385	23.3407	23.3084	25.5046	25.951	25.8996	25.7992	25.8419	25.7347	25.8491	25.7295	25.7594	25.8635	25.2687	25.7998	25.7038	25.7623	25.7855	25.8704	25.7152	25.8032
Q9Y5Y7	Q9Y5Y7	LYVE1_HUMAN	LYVE1	Lymphatic vessel endothelial hyaluronic acid receptor 1	18.0405	18.3548	18.0972	18.2202	18.1645	17.9734	18.3704	18.403	18.3671	18.2974	18.31	18.2037	18.2752	18.3283	18.5696	18.2155	18.4736	18.1752	18.3174	18.3035	18.304	18.3289	18.4494	18.4898	18.1395	18.3421	18.4808	18.4468	18.3097	18.3845	18.3098	18.3803	18.3156	18.3023	18.3943	18.3964	18.2903	18.0979	18.3082	18.3513	18.2328	18.4559	18.2427	18.2853	18.3657
Q9Y646	Q9Y646	CBPQ_HUMAN	CPQ	Carboxypeptidase Q	21.4373	22.0527	21.4756	22.0656	21.7875	21.2328	20.6719	22.1641	21.6644	21.9143	22.1413	21.8303	21.9899	22.2362	22.5947	22.1259	22.2783	21.2525	21.8155	21.4417	22.0987	21.7805	21.9455	21.2908	21.7428	21.0221	20.957	21.8346	21.9816	21.8683	21.7547	22.016	21.8708	21.6552	21.9344	21.7774	21.9834	21.0077	21.3703	22.0788	21.6268	22.0997	21.5107	21.8071	22.1288
Q9Y6R7	Q9Y6R7	FCGBP_HUMAN	FCGBP	IgGFc-binding protein	31.2077	31.0088	31.1612	31.2166	31.2015	31.1701	31.0678	31.0113	31.0066	30.9881	31.0339	31.0352	31.046	31.0367	31.1229	31.0468	31.1167	31.0884	31.0698	31.0383	31.0589	31.0768	31.075	31.075	31.0427	31.0404	31.0243	30.9773	31.0955	31.0736	31.0672	31.0264	31.1025	31.0595	30.9824	31.0715	31.1045	31.1418	31.0599	30.9942	31.0739	31.0638	31.1532	31.0499	31.0649
Q9Y6Z7	Q9Y6Z7	COL10_HUMAN	COLEC10	Collectin-10	22.6651	23.5473	22.6635	22.2801	22.1899	22.7184	22.3315	22.2203	22.7398	22.6829	22.6466	22.5188	22.5292	22.2342	22.3112	22.4644	22.1007	22.7564	22.4209	22.9765	22.972	22.5418	22.5175	22.1974	22.6815	22.4088	22.5284	22.1271	22.4535	22.6261	22.5926	22.2604	22.3879	22.5993	22.3694	22.2076	22.3289	22.8681	22.4562	23.1314	23.2769	22.7465	22.3875	22.4956	22.6698
[truncated: 43 more columns]
