# Supplementary material for: A Streamlined High-Throughput Plasma Proteomics Platform for Clinical Proteomics with Improved Proteome Coverage, Reproducibility, and Robustness
Source: J Am Soc Mass Spectrom. 2023 Mar 28;34(4):754–62. doi: 10.1021/jasms.3c00022 (PMC10080683; doi:10.1021/jasms.3c00022)
Supplement: Supplementary file 2 — js3c00022_si_003.xlsx [file js3c00022_si_003.xlsx]

## Sheet: SuppTable2
Supplementary table S2. List of 595 identified plasma proteomes with log-transformed quantities. Samples include 300 individual plasma and 25 pooled QC samples.
Protein.Group	Protein.Ids	Protein.Names	Genes	First.Protein.Description	QC_01	QC_02	QC_03	QC_04	QC_05	QC_06	QC_07	QC_08	QC_09	QC_10	QC_11	QC_12	QC_13	QC_14	QC_15	QC_16	QC_17	QC_18	QC_19	QC_20	QC_21	QC_22	QC_23	QC_24	QC_25	Sample_001	Sample_002	Sample_003	Sample_004	Sample_005	Sample_006	Sample_007	Sample_008	Sample_009	Sample_010	Sample_011	Sample_012	Sample_013	Sample_014	Sample_015	Sample_016	Sample_017	Sample_018	Sample_019	Sample_020
A0A075B6H7	A0A075B6H7;P01624;A0A0C4DH55	KV37_HUMAN	IGKV3-7	Probable non-functional immunoglobulin kappa variable 3-7	25.4799	25.5499	25.6211	25.5892	25.6931	25.6902	25.6804	25.708	25.6109	25.67	25.6855	25.761	25.7348	25.7119	25.6974	25.6568	25.6254	25.7024	25.7468	25.7516	25.7403	25.7954	25.8449	25.7802	25.7743	26.0646	26.2344	26.1697	26.1507	26.2007	26.1748	26.0019	26.105	25.9818	26.0971	26.108	26.0695	25.8868	25.9034	25.8621	25.7976	25.9649	25.8758	25.7223	25.8443
A0A075B6H9	A0A075B6H9	LV469_HUMAN	IGLV4-69	Immunoglobulin lambda variable 4-69	21.227	21.4344	21.2465	21.2375	21.3675	21.2083	21.2767	20.8264	20.7571	21.2826	20.8585	21.36	20.5129	20.9426	21.3687	20.7828	21.1863	21.1946	21.0537	20.7089	21.1131	21.142	20.4258	20.6293	20.8508	21.5793	21.4712	21.1427	21.254	21.6544	21.6594	20.6138	21.1268	20.821	21.3352	20.5526	20.6731	21.5467	21.3445	21.4618	21.854	21.4706	21.7928	21.8254	21.5504
A0A075B6I0	A0A075B6I0	LV861_HUMAN	IGLV8-61	Immunoglobulin lambda variable 8-61	20.171	20.4365	20.2199	20.2513	20.4345	20.4205	20.5857	20.4979	20.5111	20.4924	20.2917	20.3801	20.5571	20.6099	20.6603	20.5647	20.6129	20.3176	20.4208	20.5043	20.6898	20.4018	20.5412	20.3134	20.4189	20.2015	20.0786	19.7547	20.175	19.9347	20.0601	19.9676	19.9794	20.037	20.0445	19.7941	19.9771	19.1716	17.9189	19.4171	19.7637	19.8239	20.3118	18.3998	18.6545
A0A075B6J9	A0A075B6J9	LV218_HUMAN	IGLV2-18	Immunoglobulin lambda variable 2-18	27.2911	27.2382	27.2528	27.2426	27.3405	27.1834	27.1846	27.1979	27.1791	27.228	27.499	27.2122	27.1249	27.2304	27.2133	27.1212	27.2177	27.2469	27.2131	27.1118	26.991	27.2506	27.2021	27.008	27.1082	27.3771	27.3226	27.1452	25.5118	27.4846	27.8225	27.3248	26.1798	27.3617	27.3806	26.2446	27.1245	27.1931	27.3143	27.4551	27.5271	27.4267	27.4535	27.4545	27.4745
A0A075B6K4	A0A075B6K4	LV310_HUMAN	IGLV3-10	Immunoglobulin lambda variable 3-10	19.1061	19.2376	19.8297	19.599	19.6354	19.5658	19.5271	19.5725	19.6142	19.9033	19.3758	20.0316	19.8245	19.2744	19.8319	19.5918	19.9715	19.9114	19.7991	19.7679	20.1061	19.7661	19.9139	19.8772	19.8631	19.3573	19.2808	19.4275	19.7489	19.5527	19.515	19.6838	19.5848	19.897	19.7187	19.2462	19.2859	19.3921	19.8073	19.5872	20.123	19.9609	19.7278	19.7669	19.6201
A0A075B6P5;P01615	P01615;A0A075B6P5	KV228_HUMAN;KVD28_HUMAN	IGKV2-28;IGKV2D-28	Immunoglobulin kappa variable 2-28	23.7993	23.9617	23.9874	23.9184	24.0541	23.9165	23.9001	23.8809	23.8758	23.974	23.9513	24.0537	24.0614	23.9352	23.9202	23.9021	23.9336	23.9403	23.9829	24.0341	24.1033	24.1114	24.0603	23.9544	23.976	24.2053	24.332	24.3341	24.5092	24.5102	24.4576	24.3951	24.4443	24.4399	24.5078	24.5197	24.4669	23.2849	23.4162	23.4823	23.6189	23.7449	23.7247	23.617	23.5872
A0A075B6R2	A0A075B6R2	HV404_HUMAN	IGHV4-4	Immunoglobulin heavy variable 4-4	19.934	19.7595	20.044	21.0931	19.8926	20.5648	19.7432	19.8503	20.7641	21.0404	21.3214	19.9223	19.7024	19.6199	20.0782	19.4294	19.5482	19.2941	19.8103	19.5505	20.1854	21.2842	19.2475	20.8907	19.5326	20.4436	20.5156	20.5283	20.0867	20.4548	20.6189	20.6429	20.1666	20.2039	20.5398	20.1371	19.9895	20.298	20.3231	20.2807	18.6579	20.0958	20.4255	18.739	20.5609
A0A075B6S2	A0A075B6S2;A2NJV5	KVD29_HUMAN	IGKV2D-29	Immunoglobulin kappa variable 2D-29	23.0366	22.9877	23.1174	23.0921	23.0134	23.1684	23.062	23.0986	23.0964	22.9953	23.0178	23.0207	23.1261	22.9637	22.9782	23.033	22.9545	23.1352	23.1295	23.0996	23.0693	23.0401	23.1096	23.0675	22.9849	24.2228	24.1971	24.169	24.1434	24.0915	24.082	24.0937	24.0436	23.8635	23.9545	23.9877	23.8305	21.9568	22.5743	22.4715	22.318	22.3331	22.3373	22.2605	22.1326
A0A075B6S5	A0A075B6S5	KV127_HUMAN	IGKV1-27	Immunoglobulin kappa variable 1-27	26.1509	26.0867	26.3665	26.0867	26.381	26.3455	26.3202	26.239	26.1302	26.2621	26.1999	26.2664	26.3344	26.2696	26.3603	26.1848	26.1285	26.4456	26.4038	26.3882	26.2221	26.2326	26.3835	26.2922	26.2524	26.5867	26.5899	26.5677	26.5208	26.531	26.6263	26.5083	26.634	26.4151	26.4103	26.5038	26.8234	26.2522	26.1393	26.2231	26.0182	26.2733	26.4167	26.2696	26.0986
A0A087WSY6	A0A087WSY6	KVD15_HUMAN	IGKV3D-15	Immunoglobulin kappa variable 3D-15	22.5707	22.4674	22.4542	22.4733	22.6833	22.5947	22.5247	22.5192	22.5702	22.534	22.5684	22.6024	22.4388	22.5507	22.6116	22.5027	22.7031	22.4647	22.5073	22.5234	22.3677	22.4141	22.4381	22.3778	22.447	23.0617	23.0494	22.9169	22.8509	22.8517	22.8145	22.8879	22.7681	22.4236	22.7594	22.771	22.6727	21.9803	22.6748	22.5751	22.4938	22.5335	22.4822	22.5984	22.6008
A0A087WW87;P01614	P01614;A0A087WW87	KV240_HUMAN;KVD40_HUMAN	IGKV2-40;IGKV2D-40	Immunoglobulin kappa variable 2-40	20.188	20.6069	20.8127	21.5809	20.3769	21.2991	20.499	21.0457	21.085	21.4242	20.9753	20.9189	20.8101	20.394	20.4166	21.3465	20.4595	20.5408	21.615	20.8061	20.3639	21.2558	20.3526	20.8517	21.2885	21.1398	21.718	21.2904	21.0225	20.7669	20.7027	21.2541	21.0251	19.9379	20.6638	20.4197	20.3969	20.3428	20.1513	20.0016	19.8338	20.3948	19.6048	20.0096	19.9257
A0A0A0MS14	A0A0A0MS14	HV145_HUMAN	IGHV1-45	Immunoglobulin heavy variable 1-45	19.416	19.474	19.4949	19.5084	19.2987	19.4973	19.4874	19.4032	19.4878	19.4008	19.4689	19.1539	19.4204	19.42	19.3621	19.1232	19.328	19.3448	19.3802	19.328	19.4851	19.4325	19.4325	19.3733	19.3903	19.5465	19.5121	19.4275	19.3721	19.0171	19.2988	19.1903	19.0453	18.6431	19.0033	18.9929	19.1355	18.8818	19.1738	19.2167	18.7624	18.5551	18.9856	19.0229	18.7987
A0A0A0MS15	A0A0A0MS15;A0A0B4J1V6	HV349_HUMAN	IGHV3-49	Immunoglobulin heavy variable 3-49	26.6311	26.5593	26.6593	26.7462	26.5512	26.61	26.5396	26.5356	26.7184	26.6245	26.6514	26.7329	26.868	26.6525	26.8508	26.8288	26.768	26.6594	26.7611	26.755	26.6748	26.6538	26.7174	26.8084	26.8051	27.6546	27.7081	27.7363	27.5458	27.423	27.537	27.6061	27.5579	27.4638	27.5924	27.5141	27.5646	26.5477	27.0205	27.0845	26.8667	27.1561	27.0727	26.9517	26.9315
A0A0A0MT36	A0A0C4DH26;A0A0A0MT36	KVD21_HUMAN	IGKV6D-21	Immunoglobulin kappa variable 6D-21	18.2229	19.0405	19.1712	19.2188	19.0625	19.4208	19.4822	19.5099	19.4111	19.3182	19.4496	19.5035	19.0804	19.4312	19.3726	19.5026	19.2436	19.0923	19.0086	19.3838	19.2876	19.4315	19.5964	19.3451	19.4336	19.6893	19.8545	20.1037	19.815	19.9227	19.5655	20.0501	19.992	20.4474	19.7881	19.8766	20.2031	19.2254	18.9725	19.2771	18.9313	19.0913	19.0039	19.0936	18.6759
A0A0B4J1U3	A0A0B4J1U3	LV136_HUMAN	IGLV1-36	Immunoglobulin lambda variable 1-36	16.9319	17.8816	17.8	16.1319	17.9245	17.8827	17.6731	17.9777	16.5267	16.5311	18.0046	17.6928	17.4345	17.4948	17.5796	17.8972	17.9531	17.8507	17.9869	16.353	17.7966	16.3925	17.9039	17.7558	17.613	20.0158	20.1785	20.1347	20.1109	19.2082	19.4737	19.5727	19.659	19.5069	19.3657	19.6035	19.6487	17.6466	18.1017	17.2443	17.413	17.4771	16.5175	17.6079	17.5962
A0A0B4J1U7	A0A0B4J1U7	HV601_HUMAN	IGHV6-1	Immunoglobulin heavy variable 6-1	23.3856	23.2826	23.382	23.3667	23.3302	23.5755	23.2601	23.5709	23.4667	23.444	23.4446	23.4636	23.3001	23.4803	23.3166	23.3445	23.3849	23.705	23.5636	23.6131	23.4431	23.5568	23.3848	23.4989	23.4615	23.8946	24.1288	23.7509	23.8737	23.9707	23.8892	23.7887	23.7367	23.5545	23.6813	23.7799	23.879	22.5838	23.3184	23.6416	22.9938	23.212	23.2876	23.2877	22.7999
A0A0B4J1V0	A0A0B4J1V0	HV315_HUMAN	IGHV3-15	Immunoglobulin heavy variable 3-15	21.8967	21.9926	21.9437	21.8523	21.9542	22.0297	21.7842	21.9359	21.9265	21.8008	21.7175	22.1448	22.0123	22.2433	22.0386	21.914	22.0501	21.4718	21.8911	21.9494	21.7336	21.7903	21.905	21.9014	21.835	22.2661	22.4224	22.3558	22.2426	22.3437	22.3733	22.2847	22.3671	22.2738	22.3061	22.3763	22.3101	21.9857	22.031	22.0167	22.046	22.0945	22.033	21.9961	22.2385
A0A0B4J1V2	A0A0B4J1V2	HV226_HUMAN	IGHV2-26	Immunoglobulin heavy variable 2-26	21.3607	21.4165	21.7487	21.6562	21.6248	21.5778	21.5869	21.5942	21.7441	21.8957	21.7514	21.7379	21.6962	21.7035	21.6177	21.7251	21.4806	21.9055	21.751	21.6655	21.8038	21.8874	21.7692	21.7614	21.7296	21.5645	21.4845	21.4567	21.7129	21.8657	21.6503	21.5637	21.1688	21.5488	21.6479	21.568	21.8539	20.8704	20.8287	21.0773	21.2763	21.3352	21.4501	21.384	20.832
A0A0B4J1X5	P01764;P01772;P01767;A0A0C4DH42;A0A0B4J1X5;P0DP03;P0DP02;P01768	HV374_HUMAN	IGHV3-74	Immunoglobulin heavy variable 3-74	26.7406	26.6255	26.7011	26.7516	26.8335	26.8109	26.842	26.8836	26.7484	26.8233	26.9184	26.9586	26.9092	26.9078	26.9587	26.9094	26.8915	26.7623	26.8166	26.866	26.6181	26.8248	26.7717	26.8275	26.8617	27.6559	27.6115	27.5519	27.4846	27.5044	27.5568	27.4656	27.377	27.3449	27.3749	27.3314	27.2927	26.7719	26.9643	26.9619	26.8585	26.9242	26.8225	26.8124	26.8016
A0A0B4J1X8	A0A0B4J1X8	HV343_HUMAN	IGHV3-43	Immunoglobulin heavy variable 3-43	20.9283	20.8804	21.1074	20.858	21.3918	20.8609	20.8738	21.0401	21.0415	21.1183	21.4193	21.0493	21.1386	21.4465	20.9441	20.3457	20.8612	20.6936	20.9323	21.1502	21.1808	21.5411	21.1298	21.128	21.0948	21.0829	21.4113	21.247	21.2953	21.3559	21.011	21.1446	21.0617	21.1462	21.1371	21.2513	21.1778	21.305	20.8397	21.4097	20.8636	21.3146	20.8202	20.6508	21.2947
A0A0B4J1Y9	A0A0B4J1Y9	HV372_HUMAN	IGHV3-72	Immunoglobulin heavy variable 3-72	25.0351	24.9741	25.0503	25.0402	24.9145	25.1213	25.0083	25.0378	25.0575	25.042	25.0857	25.0345	25.0438	24.971	25.0896	25.0586	25.0847	25.0425	25.2301	25.2143	25.0043	25.1302	25.0964	25.0337	24.9995	25.5735	25.5412	25.6223	25.5272	25.3929	25.5702	25.6265	25.3546	25.3393	25.4047	25.4276	25.4223	24.9421	25.1089	24.9839	24.8847	24.9374	24.9501	24.9247	24.8934
A0A0B4J2D9;P0DP09	A0A0B4J2D9;P0DP09	KV113_HUMAN;KVD13_HUMAN	IGKV1-13;IGKV1D-13	Immunoglobulin kappa variable 1D-13	22.8587	22.7062	22.8137	22.7312	22.9493	22.8394	22.8425	22.9973	22.8296	22.8961	22.94	22.8996	23.129	23.0186	22.9143	22.9652	23.0727	22.7666	22.8336	22.8614	22.9796	23.0508	23.1575	22.9476	22.844	23.3698	23.6418	23.61	23.2367	22.9964	23.2067	23.1189	23.267	23.0168	23.1142	23.4255	23.1787	22.7113	22.8619	22.8134	22.5978	22.819	22.8643	22.5398	22.3789
A0A0C4DH25	A0A0C4DH25	KVD20_HUMAN	IGKV3D-20	Immunoglobulin kappa variable 3D-20	22.8778	23.0403	23.057	23.042	23.0807	23.1072	23.0866	23.0468	22.9865	23.062	23.1459	23.2436	23.207	23.1787	23.1637	23.1446	23.1193	23.056	23.0878	23.1037	23.1279	23.1487	23.2002	23.1654	23.2005	23.8423	23.8873	23.9114	23.9197	23.9046	23.903	23.7747	23.8537	23.6275	23.7438	23.7524	23.6754	23.0068	23.1272	23.0721	22.9893	23.0821	23.0684	22.9406	22.9767
A0A0C4DH29	A0A0C4DH29	HV103_HUMAN	IGHV1-3	Immunoglobulin heavy variable 1-3	21.0912	21.2337	21.0768	21.1928	21.1367	21.2378	21.2372	21.2188	21.1873	21.0504	21.3217	21.1141	21.4109	20.8969		21.0028	22.575	21.1539	21.1332	21.1385	21.4182	21.6583	21.1362	21.0021	21.1173	21.4562	21.7026	21.2686	21.262	20.8998	21.5191	21.1242	20.0775	20.5661	20.6617	20.7217	20.1997	21.5845	21.948	22.1929	20.8827	21.4307	21.1518	21.0178	21.3405
A0A0C4DH30	A0A0C4DH30	HV316_HUMAN	IGHV3-16	Probable non-functional immunoglobulin heavy variable 3-16	19.4125	19.5391	19.43	19.3472	19.2115	19.377	19.4143	19.1876	19.4792	19.3172	19.2968	19.1696	19.1822	19.234	19.3552	19.2087	19.401	19.3881	19.4554	19.4416	19.3339	19.3678	19.3189	19.3317	19.315	20.1	20.0041	20.0405	19.9905	19.8948	19.8755	19.8058	19.6956	19.5825	19.8307	19.6954	19.7293	19.0633	18.9298	18.7237	18.6525	18.7657	18.5429	18.919	18.6792
A0A0C4DH31	A0A0C4DH31	HV118_HUMAN	IGHV1-18	Immunoglobulin heavy variable 1-18	20.6825	20.4146	20.557	20.6422	20.4736	20.4418	20.5839	20.6331	20.5795	20.4914	20.6415	20.5674	20.6686	20.6839	20.6378	20.5645	20.8682	20.4824	20.6156	20.537	20.5478	20.7362	20.5882	20.4387	20.5415	21.1438	21.1779	21.3642	21.1623	21.2805	21.2637	21.3198	21.4416	21.2501	21.374	21.2384	21.3118	20.6454	20.9562	20.9413	21.2645	21.2815	21.1152	21.2251	21.0821
A0A0C4DH34	A0A0C4DH34	HV428_HUMAN	IGHV4-28	Immunoglobulin heavy variable 4-28	23.0683	23.2008	23.1548	23.2467	23.3722	23.3559	23.0861	23.2594	23.234	23.421	23.22	23.1708	23.1767	23.1168	23.1513	23.0867	23.2641	23.4644	23.5067	23.4097	23.4665	23.5514	23.4002	23.3509	23.3346	23.8444	24.0588	23.8443	24.0184	23.8358	23.9078	23.8106	23.7769	23.588	23.741	23.7322	23.6305	22.924	23.0352	23.0116	22.7727	22.9127	22.7985	22.7043	22.7773
A0A0C4DH35	A0A0C4DH35	HV335_HUMAN	IGHV3-35	Probable non-functional immunoglobulin heavy variable 3-35	20.8522	20.8623	20.6431	20.855	20.664	20.7356	20.8022	20.7099	20.7444	20.5516	20.7413	20.3871	20.6971	20.7165	20.8441	20.6539	20.7802	20.707	20.8259	20.8832	20.6566	20.7917	20.7389	20.4516	20.6947	21.3243	21.165	21.1864	21.0843	20.8887	20.8419	20.8416	20.7175	20.4927	20.7673	20.5193	20.7393	20.0759	20.3452	20.2973	19.9493	20.1671	20.1238	20.0021	20.0046
A0A0C4DH36	A0A0C4DH36	HV338_HUMAN	IGHV3-38	Probable non-functional immunoglobulin heavy variable 3-38	24.569	24.4108	24.3932	24.4622	24.3554	24.4158	24.3702	24.501	24.4322	24.4758	24.4626	24.4395	24.4393	24.1928	24.3903	24.3812	24.4316	24.5009	24.3988	24.4928	24.2935	24.5187	24.2902	24.4456	24.3204	24.8528	24.7873	24.8483	24.716	24.4991	24.5669	24.5895	24.6524	24.4216	24.4897	24.6148	24.5527	24.2065	24.2276	24.2151	24.2596	24.1283	24.3921	24.1875	24.0219
A0A0C4DH38	A0A0C4DH38	HV551_HUMAN	IGHV5-51	Immunoglobulin heavy variable 5-51	21.2933	21.1267	21.2255	21.1575	21.1829	21.1473	21.1589	21.116	21.1147	21.1128	21.0455	21.215	21.1928	21.1404	21.2235	21.2267	21.1792	21.218	21.0703	21.1917	21.0148	21.0961	21.1584	21.073	21.1248	21.495	21.5987	21.6205	21.6596	21.513	21.4572	21.4177	21.154	21.3369	21.3501	21.4232	21.33	21.0469	21.1049	20.7727	20.8102	20.8635	20.7197	20.8699	20.7649
A0A0C4DH43	P01814;A0A0C4DH43	HV70D_HUMAN	IGHV2-70D	Immunoglobulin heavy variable 2-70D	23.7912	23.6491	23.7889	23.4709	23.9792	23.7742	23.6076	23.7183	23.652	23.8127	23.5606	23.7306	23.6261	23.826	23.6368	23.623	23.6825	23.7812	23.653	23.5645	23.7357	23.8212	23.7722	23.6341	23.5251	24.524	24.6933	24.4067	24.5171	24.4237	24.2834	24.2373	23.9308	24.0481	24.1721	24.0108	24.2188	23.0477	23.6133	23.2104	23.3826	23.3519	23.578	23.347	23.3003
A0A0C4DH67;A0A0C4DH69	A0A0C4DH69;A0A0C4DH67	KV108_HUMAN;KV109_HUMAN	IGKV1-8;IGKV1-9	Immunoglobulin kappa variable 1-8	20.3252	20.5035	20.4369	20.5322	20.5219	20.5141	20.541	20.5595	20.5551	20.437	20.4871	20.3016	20.6875	20.634	20.6252	20.4885	20.3804	20.3568	20.5396	20.4408	20.5483	20.5837	20.5317	20.5891	20.6972	20.8999	21.0338	21.3474	21.1273	20.9464	21.1181	20.6149	20.481	20.4653	20.9845	20.6679	20.8166	20.5214	20.6207	20.8875	20.6804	20.7273	20.8396	20.6678	20.4681
A0A0C4DH68	A0A0C4DH68;A0A075B6R9	KV224_HUMAN	IGKV2-24	Immunoglobulin kappa variable 2-24	26.2048	26.2227	26.238	26.2346	26.3035	26.2513	26.3847	26.2139	26.2592	26.2936	26.3634	26.2696	26.3589	26.3097	26.2743	26.1693	26.2257	26.2316	26.1293	26.1796	26.2213	26.2181	26.1594	26.1736	26.2135	26.6924	26.6834	26.6438	26.6125	26.4676	26.5695	26.3628	26.5845	26.4125	26.5113	26.4357	26.4959	26.2717	26.1248	25.9733	26.3428	26.376	26.4136	25.9239	26.2342
A0A0C4DH72	P01599;A0A0C4DH72	KV106_HUMAN	IGKV1-6	Immunoglobulin kappa variable 1-6	21.2655	21.3338	21.2099	21.2707	21.3066	21.3235	21.2474	21.4295	21.3399	21.3341	21.4583	21.3769	21.4039	21.3872	21.3263	21.3886	21.2991	21.4356	21.3815	21.4346	21.5395	21.6612	21.4819	21.5693	21.5368	21.5055	21.5342	21.5757	21.4397	21.4886	21.2776	21.3969	21.3358	21.2009	21.3201	21.342	21.3785	21.2989	21.6418	21.3684	21.4832	21.4892	21.5745	21.3163	21.4844
A0M8Q6	A0M8Q6	IGLC7_HUMAN	IGLC7	Immunoglobulin lambda constant 7	24.1167	24.4498	24.2945	24.3981	24.3217	24.4561	24.2807	24.3576	24.3417	24.4174	24.3485	24.2434	24.3009	24.1661	24.2604	24.216	24.2687	24.2188	24.2328	24.2443	24.1384	24.2533	24.2922	24.2014	24.1821	24.6923	24.6176	24.6976	24.6663	24.7244	24.6917	24.6189	24.7602	24.6205	24.6408	24.7151	24.7718	24.3102	24.5606	24.5283	24.574	24.4157	24.4497	24.4264	24.5022
A2NJV5	A2NJV5	KV229_HUMAN	IGKV2-29	Immunoglobulin kappa variable 2-29	21.0558	21.5735	21.5499	21.5428	20.9917	20.7803	21.6741	20.2169	20.839	21.2716	20.6969	21.1901	19.617	20.9335	21.7	21.7567	20.6524	20.5977	21.1858	20.7752	19.069	21.3491	19.8611	20.9889	21.2086	21.6468	21.6064	21.7612	21.6346	21.4808	21.7106	21.4649	21.282	21.3372	21.2885	21.433	21.2916		20.2401		21.0962	21.1285	21.0131	19.1396	20.883
B9A064	P0CF74;B9A064;P0DOY3;A0M8Q6;P0DOY2;P0DOX8;P0CG04	IGLL5_HUMAN	IGLL5	Immunoglobulin lambda-like polypeptide 5	27.2002	27.294	27.2789	27.1888	27.2896	27.3468	27.3389	27.2532	27.2852	27.3047	27.2814	27.2982	27.3546	27.2855	27.2994	27.3231	27.3562	27.34	27.3401	27.3717	27.3062	27.238	27.2701	27.2548	27.3169	27.6999	27.5501	27.7403	27.794	27.7294	27.7263	27.6382	27.6873	27.7422	27.7086	27.6997	27.6734	27.1648	27.4072	27.1395	27.2733	27.288	27.3354	27.3174	27.2639
O00151	O00151	PDLI1_HUMAN	PDLIM1	PDZ and LIM domain protein 1	23.4902	23.7208	23.4868	23.4306	23.7224	23.8059	23.7032	23.7687	23.5394	23.668	23.5147	23.8663	23.4265	23.3647	23.7712	23.4595	23.4756	23.474	23.6368	22.8861	23.6798	23.7612	23.5579	23.7657	23.627	23.5295	23.3524	23.4549	23.2918	23.7585	23.0634	24.0124	22.2874	23.7038	23.1588	23.5491	22.4856	23.7102	23.5248	23.241	23.592	23.599	23.3601	23.4826	23.5254
O00187	O00187	MASP2_HUMAN	MASP2	Mannan-binding lectin serine protease 2	22.6989	22.5976	22.5225	22.5983	22.4087	22.5185	22.6246	22.625	22.6437	22.6084	22.7603	22.5424	22.3691	22.5653	22.3993	22.5623	22.6461	22.5091	22.582	22.5961	22.3945	22.6486	22.5254	22.674	22.6588	22.2017	22.2228	22.2655	22.0606	22.2716	22.2183	22.0989	22.1099	22.2866	22.1719	21.9514	21.9219	22.4124	22.2392	22.5415	22.4355	22.4522	22.4351	22.6269	22.3291
O00391	O00391	QSOX1_HUMAN	QSOX1	Sulfhydryl oxidase 1	26.3143	26.2635	26.3485	26.3216	26.1317	26.3241	26.441	26.3541	26.3342	26.3292	26.31	26.4306	26.3055	26.4198	26.453	26.4202	26.3746	26.3663	26.0682	26.334	26.1873	26.3647	26.381	26.3759	26.3631	26.5305	26.5649	26.5824	26.6297	26.4423	26.417	26.4471	26.3911	26.4071	26.3803	26.3384	26.2911	26.3985	26.4621	26.2654	26.3087	26.1902	26.2272	26.1867	26.1534
O00462	O00462	MANBA_HUMAN	MANBA	Beta-mannosidase	20.3969	20.7076	20.7058	20.6603	20.5018	20.8356		20.6976	20.6087	20.1441	20.5647	20.4176	20.8582	18.8907	21.1665	21.008	20.4515	20.1296	20.7211	20.5892	20.4565	22.2492	20.7905	20.6468	20.6912	20.8237	20.9383	20.7444	20.5925	20.6021	20.5905		18.8284	20.5377	20.5683	20.6287	20.6023	20.8125	20.6737	21.0385	21.1712	21.1269	21.4271	21.0318	20.8956
O00533	O00533	NCHL1_HUMAN	CHL1	Neural cell adhesion molecule L1-like protein	22.4271	22.3602	22.3271	22.6026	22.6045	22.4709	22.4294	22.5136	22.3482	22.4588	22.523	22.1602	22.1805	22.3656	22.2616	22.1794	22.223	22.2885	22.2379	22.2426	22.1663	22.2143	22.0865	22.3284	22.2802	22.5345	22.2814	22.7025	22.5929	22.5186	22.3953	22.3161	22.515	22.5482	22.4104	22.3237	22.3647	22.217	22.4127	22.5035	22.6221	22.5026	22.7417	22.5859	22.4566
O14786	O14786	NRP1_HUMAN	NRP1	Neuropilin-1	25.3718	25.5128	25.5358	25.4177	25.7341	25.4991	25.1931	25.4674	25.0797	25.3569	25.8107	25.711	25.862	25.6446	25.5791	25.5745	25.6799	25.8214	25.523	25.4023	25.1249	25.7053	25.1686	25.5728	25.4576	26.1439	25.6225	25.7112	26.0338	26.2476	26.034	25.8078	25.9049	26.1414	25.9286	25.9453	25.8607	25.8115	25.4879	26.221	25.5853	25.8388	25.9086	25.8534	25.4944
O14791	O14791	APOL1_HUMAN	APOL1	Apolipoprotein L1	20.9652	20.9833	21.0111	20.8984	21.0236	20.97	21.0403	21.0092	20.9512	21.0268	21.108	21.0314	21.1525	21.062	21.0633	21.0206	21.0084	21.0947	21.1057	21.0907	21.1666	21.0457	20.9548	21.112	21.0736	20.8291	20.7981	20.7573	20.597	20.7304	20.7374	20.802	20.6915	20.601	20.7206	20.6573	20.6503	21.2925	21.2797	21.1138	21.1507	21.0467	21.1381	21.1904	21.0641
O14818	O14818;Q8TAA3	PSA7_HUMAN	PSMA7	Proteasome subunit alpha type-7									22.3948
O14950;P19105	P19105;O14950	ML12A_HUMAN;ML12B_HUMAN	MYL12A;MYL12B	Myosin regulatory light chain 12B	20.2017	20.851	20.581	21.2621	21.2366	21.0645	20.1583	21.446	21.1207	21.4129	21.3249	21.6927	20.6383	20.6257	21.2162	21.2845	20.9721	21.1041	21.4578	21.2963	19.9135	21.0596	21.18	21.2239	21.4035	21.6411	20.7556	21.771	21.4235	21.603	21.7449	21.2004	21.3627	21.3793	21.3407	21.3586	21.5403	21.0285	20.1496	21.3531	21.5502	21.3493		21.826	21.259
O15031	O15031	PLXB2_HUMAN	PLXNB2	Plexin-B2	24.3278	24.4193	24.5223	24.3864	24.7072	24.5077	24.6217	24.4106	24.6063	24.4854	24.3609	24.5499	24.5574	24.5767	24.5282	24.6959	24.3453	24.5325	24.439	24.5458	24.2071	24.6046	24.6608	24.5678	24.4288	24.4124	24.5247	24.5741	24.3896	24.4041	24.6608	24.3183	24.451	24.4546	24.756	24.6267	24.1876	23.946	24.6071	24.5429	24.606	24.598	24.6294	24.5486	24.6611
O15143	O15143	ARC1B_HUMAN	ARPC1B	Actin-related protein 2/3 complex subunit 1B	24.0971	24.1663	24.0879	23.995	23.9091	24.1495	24.0143	23.9511	23.8247	24.0668	24.0815	24.033	23.0968	24.0853	24.1026	23.7817	23.4617	24.2226	24.2893	24.2751	23.043	24.0916	24.0843	24.0781	24.1322	24.1313	24.2299	24.3689	24.3284	24.3649	24.3452	24.2568	24.4953	24.4074	24.3924	24.3989	24.4045	23.7543	23.9827	23.3969	24.1292	23.744	23.9813	23.5718	23.3987
O15394	O15394	NCAM2_HUMAN	NCAM2	Neural cell adhesion molecule 2	24.3268	24.753	24.5897	24.6828	24.7215	24.7664	24.6106	24.8846	24.5469	24.5165	24.5292	24.5424	24.6147	24.4858	24.9038	24.7112	23.8514	23.7849	24.5848	24.6415	24.5051	24.5394	24.6825	24.3606	24.5491	24.8147	24.9648	24.9206	24.6783	24.8103	24.9765	24.7702	24.3914	24.9828	25.0882	24.9733	24.8921	24.9398	24.6042	24.9921	24.9349	24.9232	24.7808	24.7312	24.6034
O15511	O15511	ARPC5_HUMAN	ARPC5	Actin-related protein 2/3 complex subunit 5	21.8023	20.6038	21.7633	21.7164	21.92	22.1973	21.9223	21.6396	21.7895	21.7038	21.7708	21.9413	21.9741	21.3061	20.8864	21.4881	21.3135	21.7865	21.1757	21.7143	22.1276	22.0052	21.3357	21.7733	21.7522	21.7935	21.4185	22.3981	21.5649	21.8542	22.4999	22.0666	22.0414	21.5597	22.0951	22.0042	22.48	22.1946	21.4105	21.6501	21.7021	21.7351	21.7058	21.5722	21.5004
O43157	O43157	PLXB1_HUMAN	PLXNB1	Plexin-B1	27.7209	28.1599	27.861	27.8932	27.6946	27.9354	27.9977	27.9417	27.9091	27.236	28.6224	27.9408	27.5778	27.9954	28.0921	28.1372	28.0082	27.8283	27.8805	27.8718	24.6694	27.9664	27.7977	27.8832	27.8954	28.4883	28.6705	28.5309	28.6186	28.6032	28.586	28.4373	28.4041	29.1806	28.4698	28.5285	28.4274	28.2538	28.4456	28.4106	28.5831	28.5291	28.4226	28.3902	28.0418
O43505	O43505	B4GA1_HUMAN	B4GAT1	Beta-1,4-glucuronyltransferase 1	23.5384	23.4442	23.6115	23.5624	23.6824	23.5894	23.5856	23.5896	23.5152	23.4957	23.5438	23.4148	23.4274	23.488	23.0884	23.1187	23.4027	23.3131	23.4841	23.5983	23.364	23.127	23.2141	23.1601	23.2451	23.1686	22.8192	23.0803	21.9691	23.0575	22.8375	22.94	22.9581	22.7135	22.3048	22.0939	22.0814	22.8895	23.7692	23.7059	23.238	23.5591	23.6993	23.927	23.3612
O43707	O43707	ACTN4_HUMAN	ACTN4	Alpha-actinin-4				19.6262	20.0453		19.8529	19.8029	19.7237	20.14	20.2218	20.2225			20.112		20.0368	19.0543		18.9335	19.6835		19.2985	19.6584	19.4615		20.0264	19.9886	19.8761	20.0936	18.9334	20.372	20.2184	21.0816	20.152	19.9612		17.9733	20.5656		19.5093	19.8118	19.9996	19.9902	19.933
O43866	O43866	CD5L_HUMAN	CD5L	CD5 antigen-like	23.363	23.3973	23.4292	23.4023	23.4155	23.4403	23.3863	23.4362	23.4387	23.4702	23.4257	23.4485	23.4385	23.4323	23.4212	23.492	23.4327	23.4338	23.4602	23.4436	23.4723	23.4723	23.4621	23.453	23.454	23.3456	23.3369	23.4134	23.4024	23.308	23.327	23.3319	23.297	23.2136	23.2632	23.2655	23.2271	23.5388	24.0598	24.1176	24.0697	24.0293	24.0795	24.0484	23.7598
O43895	O43895	XPP2_HUMAN	XPNPEP2	Xaa-Pro aminopeptidase 2		21.9178	21.8317	20.8513	21.7322	21.337	22.0455	21.8103	21.863		21.8506	22.0134		22.0392	22.0222	22.1276		21.4111				21.7661		21.9683	21.9004	23.7008	22.0508	21.333	21.9727		25.2089			22.2404		21.3472	23.1024	22.3029	22.0581	22.25	22.3674	22.1943
O60462	O60462	NRP2_HUMAN	NRP2	Neuropilin-2	22.9799	23.5698	24.0027	24.046	23.884	23.8011	23.3565	24.045	24.0071	24.0012	24.0437	23.8821	23.5262	23.735	23.6997	23.9805	23.674	23.6623	23.8436	23.7261	23.8702	24.0541	23.9081	23.7766	23.8878	23.8611	24.0997	24.0007	24.1008	23.7042	23.7159	23.9746	23.9917	23.6631	23.6341	23.416	23.8398	24.0469	23.9354	23.7183	23.8535	23.8738	23.6292	23.655	23.9012
O75015	O75015	FCG3B_HUMAN	FCGR3B	Low affinity immunoglobulin gamma Fc region receptor III-B	25.4022	25.5381	25.7927	25.6446	25.6231	25.728	25.7337	25.7359	25.383	25.5555	25.6393	25.1388	25.6269	25.6564	25.7105	25.4354	25.5227	25.6196	25.7204	25.6287	25.6035	25.3608	25.6036	25.5648	25.6276	25.8884	25.7242	25.9149	25.8429	25.6479	25.8024	25.776	25.9063	25.9828	25.8172	25.9776	25.9436	25.7551	25.7828	25.6862	25.6654	25.9275	25.8391	25.6389	25.73
O75083	O75083	WDR1_HUMAN	WDR1	WD repeat-containing protein 1	27.8587	27.8092	27.7961	27.5849	27.7843	27.8089	27.8437	27.6272	27.5198	27.7139	27.8331	27.6599	27.7041	27.5526	27.6534	27.668	27.8374	27.8875	27.8042	27.8721	27.6086	27.5878	27.4844	27.4641	27.7527	27.9585	28.1497	28.124	27.9871	28.2673	28.3159	28.3173	28.1897	28.3187	28.1544	28.0723	27.951	27.905	27.3839	27.7053	28.1465	28.2675	28.1991	27.9054	28.0023
O75144	O75144	ICOSL_HUMAN	ICOSLG	ICOS ligand	15.389	15.5539	14.0853	15.2548	15.4689	15.3312	15.498	15.2174	15.3548	15.3877	15.2189	15.4006	15.2518	15.2428	15.2557	14.4589	15.0975	14.9107	15.323	15.3647	14.9923	15.142	15.3427	15.3168	15.1376	14.8131	14.6943	13.4002		14.16	13.9202	15.1917	14.784		12.8958	13.2827	15.2477	15.4462	14.2367	14.6455	14.0514	13.8939	14.4933	14.3259	14.3618
O75223	O75223	GGCT_HUMAN	GGCT	Gamma-glutamylcyclotransferase	22.4485	22.4637	22.3986	22.3653	22.2701	22.2502	22.2429	22.0869	22.1276	22.1321	22.0104	21.7513	21.7446	21.6236	21.677	21.5553	21.5574	22.269	22.3823	22.154	22.0949	22.1632	22.1029	22.0048	22.046	21.3094	21.5448	20.889	21.1446	21.1176	20.9034	20.9308	20.8593	20.8421	21.0196	20.8126	20.798	20.8663	21.0007	21.6264	20.6957	20.9482	21.4045	21.887	20.8318
O75636	O75636	FCN3_HUMAN	FCN3	Ficolin-3	23.9702	23.9447	23.9609	23.8628	23.8982	23.8389	23.884	23.8139	23.7501	23.9576	23.7922	23.8628	23.9558	23.4996	23.7133	23.7862	23.9106	23.9663	23.9416	23.8871	23.9754	23.8369	23.8601	23.8001	23.8381	23.9498	23.8891	23.936	23.6336	23.6289	23.7721	23.8141	23.6578	23.4747	23.8846	23.5741	23.6099	24.4402	24.4812	24.5754	24.4376	24.4596	24.7005	24.2946	24.2061
O75882	O75882	ATRN_HUMAN	ATRN	Attractin	24.8	24.8036	24.7735	24.8128	24.7444	24.7326	24.7913	24.755	24.7799	24.7576	24.7135	24.6722	24.6223	24.6751	24.723	24.7078	24.7701	24.761	24.8404	24.8029	24.7953	24.7417	24.7812	24.6809	24.7289	24.5995	24.6254	24.6656	24.6733	24.5469	24.4785	24.5756	24.4245	24.4574	24.524	24.5279	24.4557	24.6019	24.7325	24.5766	24.513	24.537	24.4113	24.4117	24.5197
O94985	O94985	CSTN1_HUMAN	CLSTN1	Calsyntenin-1	26.893	27.3442	27.2709	27.199	26.8756	27.2088	27.1654	26.947	26.9335	27.0065	27.2799	27.1125	27.0992	27.1303	26.9708	26.9622	27.236	27.0896	27.2267	26.8164	26.4068	27.2693	26.9646	26.0551	26.826	27.368	27.0106	27.4877	27.481	27.1955	27.2838	27.2089	27.0374	27.4452	27.304	27.0738	27.1681	26.8851	27.3331	27.3201	26.9615	27.2946	27.3338	27.3002	27.353
O95428	O95428	PPN_HUMAN	PAPLN	Papilin	24.0944	24.2104	24.0481	24.0865	24.2004	24.0443	24.004	23.9559	23.9668	23.9616	23.8723	23.8455	23.8894	23.8307	23.8506	23.8775	23.8943	24.0503	24.0082	23.9861	23.8092	23.8877	23.9086	23.9159	23.8142	23.6573	23.6245	23.4904	23.6667	23.6912	23.7049	23.5405	23.7262	23.8002	23.8535	23.7097	23.7997	23.8597	23.9443	23.9465	24.054	24.1151	24.0537	23.9633	24.0728
O95445	O95445	APOM_HUMAN	APOM	Apolipoprotein M	23.1508	23.1214	23.2014	23.1941	23.2557	23.2461	23.127	23.1937	23.1961	23.1245	23.1291	23.1414	23.0758	23.1569	23.0435	23.0342	23.13	23.2588	23.2743	23.1816	23.1519	23.1552	23.2252	23.1635	23.1966	23.1161	23.0518	23.0879	23.0799	22.8888	22.7908	22.9133	22.7727	22.7514	22.8767	22.7706	22.8701	23.0378	23.1552	23.0681	22.9605	23.0096	22.9597	22.7453	22.8652
O95479	O95479	G6PE_HUMAN	H6PD	GDH/6PGL endoplasmic bifunctional protein	20.636	20.6204	20.603	20.6472	20.6746	20.4325	20.6024	20.2761	20.7798	20.8547	20.6109	20.5794	20.9273	20.3068	20.6296	20.869	20.8908	20.4109	20.275	20.5548	20.9132	20.6684	20.8527	20.2605	20.7831	20.4394	20.4069	20.764	20.4707	20.5348	20.5063	20.5936	20.4712	20.564	20.6629	20.4606	20.422	20.5476	20.6133	20.6738	20.9815	20.6889	20.2945	20.6126	20.7808
O95497	Q9NY84;O95497	VNN1_HUMAN	VNN1	Pantetheinase	24.2219	24.2141	24.0915	23.8553	23.9716	23.968	24.1529	23.9697	24.0561	23.7816	24.0869	23.9494	23.9188	24.0899	24.0638	23.9808	23.8968	23.7705	23.6294	23.4341	23.8463	23.8786	23.5875	23.7481	23.8031	24.8362	24.3272	24.4213	24.1354	23.8783	24.1767	23.9026	23.956	24.1417	23.9578	23.8871	24.0289	24.437	24.2574	24.2888	23.6136	24.1693	23.9618	24.0099	23.8832
O95810	O95810	CAVN2_HUMAN	CAVIN2	Caveolae-associated protein 2	28.3198	28.1859	27.4821	27.6539	28.0297	27.7671	28.0994	27.8045	28.1908	28.1315	28.0342	28.1354	28.5336	28.2116	28.5508	28.0147	28.3272	27.5303	28.1254	28.1374	27.7048	27.8797	27.9035	27.9982	28.1414	28.2342	28.5156	28.3211	28.5809	28.4772	28.7394	28.5909	28.7299	28.6207	28.6817	28.5631	28.419	28.3255	28.1109	28.343	28.3177	28.1139	28.0268	28.2662	28.3041
O95980	O95980	RECK_HUMAN	RECK	Reversion-inducing cysteine-rich protein with Kazal motifs	19.665	19.4812	19.6464	19.5101	19.6945	19.5866	21.6031	19.287	19.5942	19.7387	21.0078	19.2961	19.5182	19.9411	19.9606	19.5263	19.6303	19.7502	19.6341	19.553	18.8077	19.5531	19.8505	19.723	19.7371	21.8963	21.2332	21.4681	19.9487	20.0199	19.8491	21.2837	19.9466	19.8284	19.9856	19.9718	19.8925	22.222	19.3333	21.1477	21.685	20.8928	20.6424	18.429	21.6762
P00338	P00338	LDHA_HUMAN	LDHA	L-lactate dehydrogenase A chain	20.6066	20.4783	19.8742	20.9423	20.6415	20.417	20.8359	20.7735	20.2949	20.5609	20.0563	20.5347	20.6618	20.6808	20.3195	20.4468	20.2083	20.5738	20.4922	20.2812	20.5379	21.0448	20.8305	20.8419	20.6154	21.972	20.6328	20.8178	20.8379	21.5802	20.9476	20.705	20.7845	21.4003	20.7997	20.9296	20.5366	20.3899	19.9335	20.176	20.6738	20.2346	20.7517	21.1317	20.6011
P00390	P00390	GSHR_HUMAN	GSR	Glutathione reductase, mitochondrial	19.3153	19.8346	19.802	19.9264	19.4972	18.9647	19.2282	19.6554	19.5636	19.3327	19.6374	19.278	19.0911	18.6071	19.3203	18.9829	19.2634	17.3757	19.7356	18.7288	19.5471	18.7875	19.584	19.561	18.8153	17.7883	17.2525	18.8879	18.9798	18.3111	17.29	18.6467	19.0725	18.7609	17.6177	18.0629	18.3766	19.0417	19.8111	18.7062	19.6343	19.4137	18.5971	18.0602	18.4665
P00441	P00441	SODC_HUMAN	SOD1	Superoxide dismutase [Cu-Zn]		19.9423	20.2637		20.206	20.5975	20.4834		20.288		20.6408	20.2714	20.639	20.2043	20.1405	20.6285	20.2596	21.0721		20.7082		20.1352	19.1085	20.1855	20.5996	20.8216	20.0306	20.506			19.5434		21.5534	23.5476	20.6744	20.3105	20.0621	20.2906		20.4363	20.7536			20.0138	20.4156
P00450	P00450	CERU_HUMAN	CP	Ceruloplasmin	25.1207	25.1632	25.1794	25.1571	25.19	25.1941	25.1885	25.1968	25.1691	25.2373	25.2017	25.2249	25.2379	25.2294	25.2494	25.1762	25.2285	25.1721	25.1961	25.2179	25.1997	25.2328	25.2361	25.1978	25.2167	25.1366	25.1024	25.2025	25.1867	25.1534	25.1815	25.1222	25.0376	25.0286	25.0321	25.0189	25.0611	25.3863	25.3694	25.3146	25.3896	25.4095	25.3256	25.2883	25.3212
P00488	P00488	F13A_HUMAN	F13A1	Coagulation factor XIII A chain	25.5228	25.4276	25.5217	25.5532	25.4074	25.4768	25.4999	25.5096	25.3365	25.298	25.4036	25.2954	25.3327	25.3794	25.4714	25.3238	25.519	25.4197	25.3935	25.6326	25.5617	25.3749	25.3079	25.4606	25.3378	25.0992	24.9794	25.2214	25.0702	25.2522	25.2268	25.0851	25.1222	25.1535	25.1901	25.1544	25.0801	25.3055	25.2703	25.743	25.1676	25.2533	25.4651	25.7423	25.1518
P00491	P00491	PNPH_HUMAN	PNP	Purine nucleoside phosphorylase	24.8506	24.8199	22.9834	24.7841	24.9075	24.6703		24.8248	24.7988	22.8974	23.3244	24.9149	24.8376	24.7801	24.8528	24.7913	24.808	24.5143	24.5561	24.6519	24.6067	24.6561	24.6748	24.6133	24.6298	24.3756	25.3405	25.2504	25.2557	25.321	25.2271	25.1001	24.4992	25.2146	25.3566	25.0703	25.1852	23.3409	25.5991	25.606	24.1356	25.0974	24.1454	19.6482	25.1739
P00533	P00533	EGFR_HUMAN	EGFR	Epidermal growth factor receptor	21.969	23.0173	22.8793	23.0369	22.987	22.8096	23.1286	22.4076	22.7612	23.0789	22.9708	22.7417	22.1132	22.5678	22.8016	22.8878	22.8149	22.3617	22.9694	23.5376	23.1473	22.8369	22.9959	22.8306	21.434	23.3235	23.4494	23.2026	22.8012	23.0673	23.1732	23.0064	23.1015	22.3804	23.0405	23.0187	22.9939	22.3145	23.1047	21.8124	22.7283	22.2884	22.7518	22.4792	22.4974
P00558	P00558	PGK1_HUMAN	PGK1	Phosphoglycerate kinase 1	25.0308	25.5053	25.311	24.7332	25.4942	24.9033	25.2776	25.5001	25.4588	25.5653	25.1814	25.4623	25.4069	25.421	25.0377	25.5352	25.3961	25.4196	25.0074	25.2195	25.4335	25.2647	25.5313	25.7546	25.4672	25.3694	25.454	25.299	25.446	25.5242	25.4668	25.516	25.475	25.5494	25.6019	25.5445	25.5784	25.5755	25.1943	25.3507	25.5425	25.5925	25.437	25.2907	25.5735
P00734	P00734	THRB_HUMAN	F2	Prothrombin	24.7078	24.6651	24.691	24.671	24.7433	24.7267	24.7296	24.7563	24.7448	24.7498	24.7643	24.7351	24.8275	24.7622	24.7433	24.722	24.7189	24.7153	24.6868	24.6816	24.705	24.7106	24.7292	24.7688	24.7795	24.6564	24.6578	24.6724	24.5628	24.6	24.6691	24.6885	24.7148	24.621	24.6893	24.6871	24.6591	24.7256	24.7268	24.6699	24.6597	24.7126	24.6423	24.6113	24.7275
P00736	P00736	C1R_HUMAN	C1R	Complement C1r subcomponent	25.6281	25.6313	25.6463	25.6429	25.6579	25.6208	25.6176	25.6314	25.6573	25.6559	25.6869	25.6095	25.6603	25.6371	25.6479	25.5494	25.6429	25.6843	25.7096	25.6828	25.6845	25.6934	25.6948	25.6374	25.7145	25.6461	25.6794	25.7502	25.6687	25.6989	25.8165	25.8375	25.7871	25.7641	25.7158	25.6984	25.788	25.4221	25.5688	25.5127	25.4464	25.4628	25.6098	25.5903	25.6107
P00738	P00738	HPT_HUMAN	HP	Haptoglobin	27.3745	27.3995	27.3983	27.4171	27.4803	27.4932	27.5054	27.4929	27.5045	27.485	27.5232	27.5437	27.6047	27.5657	27.5343	27.5504	27.4563	27.4767	27.4812	27.4823	27.5101	27.5409	27.5646	27.5785	27.5761	26.5613	27.0031	27.0655	27.0378	27.0281	27.3125	27.2995	27.3288	27.0746	27.2729	27.179	27.2521	28.1854	27.6657	27.5394	27.6889	27.639	27.6785	27.6672	27.8229
P00739	P00739	HPTR_HUMAN	HPR	Haptoglobin-related protein	25.9218	25.9752	25.8582	25.9209	25.8546	25.8834	25.9082	25.8594	25.941	25.9283	25.9	25.9157	25.953	25.9124	25.9642	25.9149	25.8787	25.9529	25.8902	25.9319	25.8067	25.8537	25.8957	25.9254	25.8946	25.6035	25.7858	25.8312	25.8666	25.8268	25.8053	25.875	25.8736	25.8447	25.8027	25.8111	25.7954	26.1186	25.832	25.7933	25.8264	25.8676	25.8425	25.7166	25.7479
P00740	P00740	FA9_HUMAN	F9	Coagulation factor IX	22.0525	22.1093	22.093	22.0374	22.0293	21.8733	22.0416	21.9272	21.9301	22.0377	21.9669	21.95	21.9471	21.9134	21.8721	21.8867	22.018	21.9214	21.8961	21.9731	21.8523	21.8861	21.7802	21.9082	21.8756	21.7269	21.6261	21.5003	21.6447	21.4885	21.6464	21.4605	21.6358	21.7021	21.5817	21.564	21.7091	21.8153	21.9317	21.911	21.9243	22.0407	21.9623	21.8579	21.8362
P00742	P00742	FA10_HUMAN	F10	Coagulation factor X	25.2806	25.2253	25.5272	25.3986	25.2898	25.3478	25.2986	25.491	25.228	25.2737	25.4536	25.3292	25.3653	25.2852	25.1821	25.2202	25.2512	25.3618	25.3266	25.3207	25.4903	25.3455	25.2678	25.4198	25.3447	25.0457	24.96	25.1612	25.1296	24.9879	25.1519	25.0501	25.077	24.6684	25.221	25.0249	25.2403	25.3693	25.3478	25.2496	25.1601	25.3301	25.361	25.2119	25.1204
P00746	P00746	CFAD_HUMAN	CFD	Complement factor D	20.305	20.3349	20.3826	20.3935	20.2676	20.5266	20.4037	20.3672	20.3139	20.2982	20.2576	20.2777	20.0976	20.5492	20.3999	20.5961	20.2758	20.3571	20.4265	20.4517	20.1796	20.3264	20.3828	20.3266	20.4508	20.3052	20.3299	20.2812	19.9644	20.1364	20.285	19.6607	20.0575	19.9667	20.07	19.5957	20.4478	20.323	20.2783	20.2154	19.8856	20.1797	20.1961	19.9186	20.0549
P00747	P00747;P08519	PLMN_HUMAN	PLG	Plasminogen	24.0622	24.0839	24.0725	24.0417	24.0425	24.0379	24.0526	24.0704	24.042	24.0294	24.0621	24.0335	24.0542	24.0837	24.053	24.0067	24.0055	24.0656	24.0604	24.0811	24.1098	24.0811	24.0232	24.0446	24.0875	23.6111	23.7881	23.6498	23.6337	23.6495	23.6128	23.659	23.6653	23.5853	23.6635	23.5878	23.6135	23.5795	23.6532	23.9423	23.4601	23.4589	23.7775	23.8581	23.4165
P00748	P00748	FA12_HUMAN	F12	Coagulation factor XII	24.6349	24.6547	24.7046	24.6767	24.727	24.7848	24.6871	24.7473	24.6611	24.7653	24.7774	24.7088	24.7052	24.7295	24.7179	24.771	24.8352	24.6315	24.6935	24.6586	24.7077	24.6685	24.6399	24.6415	24.5493	23.4262	23.3217	23.3804	23.3101	23.2278	23.2969	23.2703	23.24	23.2961	23.2487	23.23	23.1972	24.3087	24.3696	24.4369	24.2596	24.289	24.3782	24.427	24.2438
P00751	P00751	CFAB_HUMAN	CFB	Complement factor B	25.7791	25.8227	25.8129	25.8031	25.8721	25.8529	25.8276	25.8226	25.8134	25.8066	25.8309	25.826	25.8244	25.7953	25.8253	25.7828	25.789	25.8607	25.8367	25.8716	25.8885	25.8608	25.857	25.8183	25.8264	25.5786	25.5716	25.6205	25.6254	25.66	25.6672	25.6532	25.5759	25.5643	25.5597	25.51	25.674	25.9023	25.7013	25.5902	25.6999	25.6913	25.6191	25.5927	25.7381
P00915	P00915	CAH1_HUMAN	CA1	Carbonic anhydrase 1	23.9309	23.706	24.0311	23.8641	24.0134	23.642	23.6525	23.7417	23.7021	23.7604	23.3493	23.7413	23.429	23.6757	23.6629	23.9046	23.7722	23.8644	23.9724	23.959	23.9624	23.9243	23.781	23.7769	23.7534	25.3231	24.5058	24.3134	24.2521	24.5496	24.1306	23.9849	23.9756	24.2417	23.8599	24.4783	24.5597	23.7214	23.5983	23.6596	23.9329	23.68	23.6985	23.5523	23.5026
P00918	P00918	CAH2_HUMAN	CA2	Carbonic anhydrase 2	20.8619	21.2888	21.4273	21.1263	21.4549	21.2062	21.2541	21.5305	21.148	21.3253	19.9855	21.2542	21.122	21.0737	21.2722	21.2446	21.0417	21.1987	21.1007	21.5858	21.1148	21.2743	20.9762	21.342	21.3306	20.7253	20.381	20.3481	20.3171	20.3655	20.4489	20.2764	20.2281	20.1791	20.4356	20.5948	20.6929	20.7492	20.8418	21.6604	20.8115	20.647	21.254	21.5195	20.7413
P01008	P01008	ANT3_HUMAN	SERPINC1	Antithrombin-III	24.7366	24.7379	24.7887	24.7905	24.7955	24.7843	24.8004	24.8215	24.7869	24.8194	24.8238	24.8109	24.8847	24.7697	24.8219	24.7878	24.8173	24.7606	24.7591	24.7962	24.8132	24.7834	24.8357	24.828	24.8313	24.723	24.7081	24.7196	24.7369	24.6856	24.7169	24.6848	24.6757	24.6489	24.6999	24.6548	24.6904	24.6965	24.7764	24.6794	24.7079	24.7582	24.7636	24.6111	24.7693
P01009	P01009	A1AT_HUMAN	SERPINA1	Alpha-1-antitrypsin	26.5179	26.4729	26.5126	26.4962	26.5061	26.5103	26.4955	26.5299	26.4758	26.4726	26.514	26.5821	26.5604	26.4978	26.5257	26.5097	26.4958	26.5226	26.5367	26.4908	26.5048	26.492	26.5178	26.4713	26.4771	26.7553	26.5521	26.8208	26.8148	26.722	26.8431	26.6976	26.8097	26.9547	26.8233	26.8297	26.8892	26.5874	26.4918	26.1335	26.5697	26.5169	26.4036	26.31	26.5715
P01011	P01011	AACT_HUMAN	SERPINA3	Alpha-1-antichymotrypsin	25.6303	25.5531	25.6491	25.6368	25.662	25.5995	25.6292	25.6259	25.6513	25.5994	25.6716	25.6718	25.6549	25.6406	25.595	25.6322	25.706	25.6427	25.6416	25.6713	25.6898	25.6412	25.6647	25.607	25.6174	25.5368	25.4879	25.5649	25.5769	25.5616	25.5576	25.4998	25.4495	25.3988	25.4319	25.4526	25.478	26.0445	25.7699	25.7904	25.738	25.873	25.7545	25.7795	25.7538
P01019	P01019	ANGT_HUMAN	AGT	Angiotensinogen	25.3687	25.4293	25.5375	25.5346	25.5113	25.437	25.484	25.5975	25.4531	25.5393	25.5492	25.5588	25.5654	25.4932	25.5136	25.4738	25.3802	25.491	25.5576	25.5569	25.6193	25.5313	25.5536	25.5205	25.5271	25.1271	25.0035	24.9553	25.0321	24.9319	25.0589	25.0244	24.9919	24.9112	24.9692	25.0186	24.9026	25.358	25.5555	25.5417	25.3271	25.5105	25.4412	25.4734	25.5103
P01023	P01023	A2MG_HUMAN	A2M	Alpha-2-macroglobulin	28.1315	28.1359	28.116	28.1499	28.2065	28.167	28.1838	28.1929	28.1667	28.1678	28.2127	28.2841	28.2919	28.2325	28.2405	28.2189	28.2182	28.1726	28.1993	28.2077	28.2248	28.2121	28.223	28.2235	28.2361	28.4181	28.4394	28.4666	28.4777	28.4394	28.4178	28.3939	28.3606	28.3391	28.3641	28.3581	28.3616	28.1871	28.3742	28.2878	28.2888	28.3255	28.2882	28.2098	28.2521
P01024	P01024	CO3_HUMAN	C3	Complement C3	26.1135	26.1672	26.1623	26.1745	26.2616	26.1986	26.2122	26.2285	26.1805	26.2105	26.222	26.2477	26.2957	26.2836	26.2263	26.207	26.2096	26.2082	26.2149	26.221	26.2785	26.2733	26.2374	26.2647	26.2652	26.0316	25.9834	25.9702	25.9427	25.9434	25.9813	26.022	25.9298	25.8299	25.9288	25.9175	25.9477	26.3435	26.2546	26.2357	26.1723	26.2125	26.1932	26.1802	26.2061
P01031	P01031	CO5_HUMAN	C5	Complement C5	26.2937	26.2802	26.3241	26.3469	26.3638	26.3369	26.3124	26.3278	26.3183	26.3113	26.336	26.3245	26.3134	26.3283	26.2992	26.2878	26.3241	26.302	26.3185	26.3298	26.2852	26.3414	26.3254	26.3146	26.3382	26.0475	26.0395	25.991	25.995	25.9644	26.0334	26.0374	26.0154	25.9099	25.9508	25.9533	25.9706	26.1864	26.2011	26.2876	26.0459	26.1212	26.231	26.2705	26.1307
P01033	P01033	TIMP1_HUMAN	TIMP1	Metalloproteinase inhibitor 1	23.57	24.1748	25.1912	24.8192	24.1135	24.9425	24.6109	25.0187	25.1808	25.1749	25.0825	24.0848	24.3371	24.938	25.2333	24.9935	23.7322	23.4599	24.2622	24.6388	25.5758	25.2193	25.2364	24.7151	24.2913	25.0619	25.1524	24.811	25.1623	25.2611	25.3087	24.2501	24.7238	25.3159	25.1137	24.3284	25.2568	24.9427	24.4811	24.4108	24.4412	24.4702	24.8907	24.351	24.1108
P01034	P01034	CYTC_HUMAN	CST3	Cystatin-C	27.633	27.5829	27.7246	27.3468	25.2536	27.5354	27.74	27.6347	27.632	27.6684	27.6572	27.6942	27.7115	27.6494	27.7066	27.3441	27.3438	27.5402	27.6949	27.7083	27.5273	27.7883	27.6883	27.6075	27.791	27.8397	28.0784	28.0121	28.0401	27.8305	27.8491	27.7558	27.9138	27.8052	27.8237	27.8372	27.891	27.9142	27.9246	27.8717	27.9234	27.9573	27.7694	27.7992	27.9081
P01042	P01042	KNG1_HUMAN	KNG1	Kininogen-1	24.6041	24.6319	24.6768	24.6857	24.7111	24.687	24.6634	24.6842	24.7235	24.7257	24.709	24.6966	24.7334	24.7161	24.6969	24.6395	24.664	24.6325	24.6734	24.6661	24.6479	24.7193	24.7049	24.6628	24.683	24.4675	24.3871	24.5165	24.449	24.4424	24.5598	24.5233	24.5651	24.5129	24.5524	24.4867	24.5603	24.7947	24.8539	24.787	24.9657	24.9396	24.8593	24.7608	24.8484
P01344	P01344	IGF2_HUMAN	IGF2	Insulin-like growth factor II	18.8375	18.8458	18.7186	18.6951	18.6695	18.623	18.7396	18.6517	18.7202	18.7433	18.609	18.6091	18.6008	18.7326	18.6197	18.7298	18.7928	18.7374	18.7194	18.8045	18.5938	18.7017	18.6668	18.505	18.7012	18.4142	18.3673	18.5199	18.3606	18.1069	18.3681	18.3345	18.3499	18.4014	18.2403	18.2803	18.4672	18.634	18.7662	18.6131	18.7253	18.624	18.727	18.324	18.5032
P01591	P01591	IGJ_HUMAN	JCHAIN	Immunoglobulin J chain	24.0632	23.9783	24.093	24.0481	24.0482	24.1098	24.0742	24.0833	23.8895	24.051	24.0031	23.7801	23.8614	24.0393	23.9589	23.9173	24.0622	23.9762	24.0424	24.0304	24.0622	23.9987	23.9738	23.9457	24.0114	24.3215	24.3174	24.3842	24.3516	24.3562	24.3697	24.1978	24.2362	24.3177	24.3429	24.1477	24.1183	24.4578	24.618	24.6677	24.6504	24.7001	24.6074	24.5669	24.6523
P01593;P01594	P01593;P01594	KV133_HUMAN;KVD33_HUMAN	IGKV1-33;IGKV1D-33	Immunoglobulin kappa variable 1D-33	21.0682	20.8801	21.0139	20.8689	20.8939	21.0013	20.8364	20.8721	20.9127	20.794	20.7742	20.6874	20.5917	20.8004	21.0702	21.0596	20.2391	20.3923	20.9334	20.8497	20.7018	20.7804	20.8173	21.0375	20.9866	20.9397	21.0601	20.9724	20.8428	20.746	20.8586	20.6161	20.6198	20.3765	20.5682	20.7748	20.6854	20.6382	20.4551	20.5932	20.1619	20.3381	20.0826	20.1229	20.3882
P01597;P04432	P01597;P04432	KV139_HUMAN;KVD39_HUMAN	IGKV1-39;IGKV1D-39	Immunoglobulin kappa variable 1-39	22.8502	22.7637	22.8535	22.8742	22.8704	22.9803	22.9987	22.8884	22.9177	22.9479	22.782	22.8252	22.5026	22.8615	22.8636	22.9425	22.7031	22.5596	22.797	22.5948	22.5407	22.5725	22.5675	22.5654	22.8348	23.0789	23.1488	23.1541	23.2144	23.2014	23.288	23.146	23.1844	22.8949	23.1426	23.0806	23.1098	22.7844	22.8064	22.7546	22.7451	22.9166	22.8225	22.7062	22.7058
P01599	P01599	KV117_HUMAN	IGKV1-17	Immunoglobulin kappa variable 1-17	17.226	17.3341	17.0184	17.4319	17.3864	17.0389	17.0518	17.4059	17.3311	17.5102	17.1712	17.2122	16.7115	17.1511	16.9531	17.0053	17.3744	17.3849	17.3749		16.9682	17.2047	17.2249	17.2547	17.2791	16.5665	16.6043			15.9768	16.0042	16.1834	15.8302			16.3543	15.9541	17.156	17.0217	16.9668	16.4101	17.2013	16.2526	16.5899	16.4547
P01601	A0A0C4DH73;P01601;P01611	KVD16_HUMAN	IGKV1D-16	Immunoglobulin kappa variable 1D-16	20.777	20.8929	20.859	20.8354	20.8768	20.878	20.8364	20.9359	20.8212	20.9471	20.9092	20.8382	20.9239	20.8456	20.8091	20.8872	20.8243	20.9273	20.8957	21.0212	20.9427	20.8598	20.9752	20.8558	20.8523	21.3538	21.3007	21.0103	21.1404	21.0892	21.2522	21.1497	21.3196	21.1671	21.3002	21.4966	21.2954	20.7172	20.5937	20.5737	20.5788	20.6887	20.6753	20.6555	20.4092
P01602	P01602	KV105_HUMAN	IGKV1-5	Immunoglobulin kappa variable 1-5	22.9197	22.9527	23.0165	22.7698	22.831	23.0649	22.9146	22.9723	22.8124	22.8986	22.9486	22.8761	22.9621	22.909	22.9409	22.9902	22.7147	23.0176	22.9779	23.0307	23.0654	23.1108	23.0004	22.9845	23.0436	23.2984	23.5762	23.3751	23.4099	23.3636	23.3927	23.222	23.1792	22.8859	23.2326	23.3389	23.1828	22.7826	23.0743	22.9246	22.8218	23.0656	23.0892	23.0016	22.7185
P01619	P01619	KV320_HUMAN	IGKV3-20	Immunoglobulin kappa variable 3-20	25.6581	25.7369	25.6312	25.6226	25.7938	25.7275	25.7108	25.7309	25.5912	25.6835	25.7232	25.8239	25.7284	25.6247	25.746	25.6328	25.7129	25.6593	25.702	25.7512	25.6055	25.724	25.5415	25.7736	25.6949	25.9219	26.2055	26.015	25.9247	25.821	25.7307	25.746	25.6954	25.323	25.6931	25.6413	25.4415	25.6972	25.8354	25.8957	25.386	25.6572	25.6998	25.668	25.5113
P01700	P01700	LV147_HUMAN	IGLV1-47	Immunoglobulin lambda variable 1-47	21.3827	21.3484	21.3576	21.44	21.3176	21.3041	21.2112	21.3798	21.2274	21.3401	21.0555	20.967	21.3604	21.281	21.1073	21.025	21.026	20.9263	20.9477	20.8721	21.2902	21.3373	21.0302	21.2715	21.2456	20.964	21.0011	21.0555	21.2578	21.336	21.3345	21.299	21.3056	21.2517	21.3148	21.0684	21.0351	20.4208	20.8207	20.4736	20.8691	20.6383	20.8188	20.8683	20.5813
P01701	P01701	LV151_HUMAN	IGLV1-51	Immunoglobulin lambda variable 1-51	22.279	22.457	22.4748	22.4593	22.5133	22.0104	22.3842	22.318	22.4559	22.4862	22.4961	22.4608	22.5382	22.0566	22.0345	22.0327	22.3744	22.3425	22.4825	22.4266	22.3578	22.4825	22.5185	22.063	22.4602	22.5021	22.2734	22.4646	21.7775	22.4935	22.5059	22.2884	22.5619	22.0654	22.3546	22.2248	22.364	23.2024	23.3478	23.3592	23.3039	23.1906	23.337	23.213	23.2065
P01703	P01703	LV140_HUMAN	IGLV1-40	Immunoglobulin lambda variable 1-40	20.6453	20.808	20.796	20.8118	20.5269	20.6577	20.5767	20.6822	20.5964	20.575	20.609	20.5448	20.4973	20.5007	20.431	20.5733	20.436	20.7406	20.7656	20.8135	20.8067	20.7421	20.7232	20.6021	20.7377	20.3611	20.5251	20.8289	20.7855	20.956	20.6772	20.7328	20.6256	20.6705	20.656	20.2902	20.5326	20.5167	20.4063	20.4471	20.9621	20.9906	20.7954	20.7288	20.8566
P01704	P01704	LV214_HUMAN	IGLV2-14	Immunoglobulin lambda variable 2-14	23.6578	23.1834	22.8841	22.3903	22.8761	23.3348	23.3486	23.3539	23.3409	23.3456	23.5188	23.5398	23.1234	23.4992	23.549	23.4849	23.0475	22.678	22.7832	22.5868	23.1388	23.228	23.3901	23.3729	23.0711	23.3178	23.4474	23.5649	23.1361	23.3544	23.5681	23.1738	23.011	23.3805	23.1724	23.0331	23.6072	23.9987	24.1229	24.0025	24.2648	24.2407	24.4301	24.3793	24.3201
P01706	P01706	LV211_HUMAN	IGLV2-11	Immunoglobulin lambda variable 2-11	18.2338	18.2735	17.7357	18.3733	18.8809	18.888	18.9619	18.677	17.911	18.1923	18.3161	19.2392	19.4356	19.0314	19.1366	18.9405	19.1856	18.9412	18.3719	18.3087	18.6045	18.1101	18.6242	18.5851	18.8309	20.3477	20.346	20.4644	20.3531	20.469	20.4129	20.336	20.3717	20.5639	20.5487	20.5178	20.8579	18.3472	18.5306	18.7069	18.3295	18.7259	18.5522	18.5564	18.4195
P01714	P01714	LV319_HUMAN	IGLV3-19	Immunoglobulin lambda variable 3-19	20.8874	20.8101	20.8682	20.8879	20.8195	20.8551	20.8563	20.8312	20.8282	20.9073	20.9013	20.9877	20.9701	20.9192	20.8764	21.0226	21.0151	20.8528	20.837	20.8948	20.8977	20.8637	20.9173	20.8825	20.8593	19.2831	19.2765	19.5273	19.366	19.5312	19.4891	19.3864	19.2697	19.3046	19.1766	19.3943	19.3082	21.1443	21.6002	21.6262	21.614	21.637	21.6605	21.5692	21.4833
P01715	P01715	LV301_HUMAN	IGLV3-1	Immunoglobulin lambda variable 3-1	18.9363	18.7439	18.7579	18.8727	18.5749	18.7912	19.0035	18.6637	18.8361	18.6079	18.7369	18.6346	18.7045	18.7013	18.6325	18.6516	18.9227	18.6628	18.6429	18.6896	18.5607	18.6574	18.6596	18.5761	18.5546	19.145	19.2779	19.6926	19.2129	19.1931	19.3034	19.1859	19.4636	19.5074	19.1799	19.4863	19.0178	18.428	18.7615	18.7065	18.7257	18.7114	18.6182	18.8512	18.5578
P01717	P01717	LV325_HUMAN	IGLV3-25	Immunoglobulin lambda variable 3-25	23.5492	23.5661	23.4747	23.5296	23.4701	23.5553	23.4933	23.4979	23.5091	23.5991	23.6001	23.5639	23.4814	23.5886	23.5986	23.671	23.6315	23.5152	23.5289	23.5283	23.3967	23.4251	23.436	23.4694	23.4823	24.0022	23.9208	24.0035	23.9305	23.9275	23.7677	23.5726	23.5421	23.5766	23.6271	23.682	23.7158	23.1003	23.4213	23.4787	23.3181	23.3618	23.4604	23.3473	23.0259
P01742	P01742	HV169_HUMAN	IGHV1-69	Immunoglobulin heavy variable 1-69	23.2991	23.2979	23.1736	23.228	23.2057	23.1147	23.0998	23.2468	23.2564	23.2122	23.2675	23.1334	23.2693	23.1372	23.2413	23.1725	23.2113	23.3342	23.3436	23.3621	23.3415	23.3305	23.3748	23.27	23.344	23.6936	23.615	23.6446	23.4447	23.2192	23.1909	23.2845	23.1812	23.123	23.1781	23.143	23.1608	23.0958	23.3901	23.3469	23.0869	23.0762	23.2534	23.1864	22.9558
P01743	P01743	HV146_HUMAN	IGHV1-46	Immunoglobulin heavy variable 1-46	20.4488	21.0758	21.4781	21.948	21.0794	22.1514	21.9841	21.794	21.8736	21.9258	21.8949	21.7936	21.5584	21.3634	21.2244	21.4107	21.6077	21.5325	21.7983	21.8557	21.7495	21.6981	21.1821	21.9181	21.7685	21.6698	21.4107	21.5567	21.6336	21.857	21.713	20.8907	20.9006	21.0026	21.1132	21.4656	19.7508	21.8945	22.0877	21.9699	21.9231	22.2081	22.1218	20.7359	21.8095
P01766	P01766	HV313_HUMAN	IGHV3-13	Immunoglobulin heavy variable 3-13	21.2254	21.3937	21.3477	21.4871	21.6134	21.5692	21.5811	21.5607	21.589	21.6233	21.6206	21.4727	21.7276	21.6227	21.5736	21.5044	21.4284	21.4524	21.498	21.5381	21.3793	21.5362	21.4666	21.5007	21.633	21.5713	21.3024	21.5821	21.6242	21.7741	21.7226	21.7	21.6939	21.8119	21.7578	21.7645	21.8859	21.2	21.2357	21.0987	21.2398	21.1987	20.9491	21.2167	21.255
P01768;P0DP03	P01772;P0DP03;P0DP02;P01768	HV330_HUMAN;HVC05_HUMAN	IGHV3-30;IGHV3-30-5	Immunoglobulin heavy variable 3-30	22.6901	22.6565	22.6749	22.7211	22.626	22.6738	22.707	22.6454	22.7452	22.7512	22.676	22.5115	22.6915	22.6189	22.5289	22.6098	22.5253	22.4576	22.6214	22.5594	22.525	22.6098	22.5506	22.5189	22.5986	22.7454	22.7046	22.6807	22.4941	22.5318	22.5533	22.4702	22.4475	22.326	22.5035	22.2678	22.342	22.4921	22.528	22.5732	22.2682	22.4103	22.4332	22.3555	22.2568
P01780	P01780	HV307_HUMAN	IGHV3-7	Immunoglobulin heavy variable 3-7	28.4485	28.3274	28.3062	28.3182	28.2513	28.3489	28.3328	28.3404	28.3587	28.4124	28.4071	28.3309	28.4619	28.3203	28.4477	28.4425	28.4576	28.324	28.3168	28.3849	28.2513	28.348	28.3625	28.429	28.3521	28.7273	28.7166	28.7513	28.7053	28.5369	28.6009	28.59	28.5012	28.3981	28.5591	28.55	28.57	28.3162	28.7081	28.7302	28.6002	28.7334	28.6681	28.4986	28.5229
P01782;P0DP04	P01782;P0DP04	HV309_HUMAN;HV43D_HUMAN	IGHV3-43D;IGHV3-9	Immunoglobulin heavy variable 3-9	20.4765	20.6339	20.5325	20.5552	20.5329	20.4361	20.5675	20.5701	20.5278	20.4458	20.6536	20.5661	20.5854	20.4661	20.3513	20.4917	20.5973	20.6075	20.6374	20.5462	20.6578	20.6528	20.6053	20.4791	20.6073	20.6695	20.7113	20.7673	20.7148	20.5204	20.5489	20.6381	20.5438	20.4979	20.7844	20.5851	20.6739	20.5096	20.2755	20.3884	20.3323	20.4525	20.2811	20.4092	20.2482
P01817	P01817	HV205_HUMAN	IGHV2-5	Immunoglobulin heavy variable 2-5	19.4676	20.0154	19.2324	19.698	19.7695	19.7758	19.2558	19.9769	19.5857	19.6225	19.975	19.9328	19.4139	20.2098	19.6984	19.9737	20.2875	19.5713	19.3165	19.4844	19.6211	19.6738	19.8354	19.3156	19.7565	20.8992	21.6573	20.9329	21.4895	21.1039	21.7324	20.7561	20.9215	20.6557	20.9206	20.5904	21.3557	21.0437	19.9703	20.469	18.8843	19.637	20.4273	20.6163	19.7965
P01834	P01834;P0DOX7	IGKC_HUMAN	IGKC	Immunoglobulin kappa constant	27.6737	27.6709	27.7585	27.8135	27.8153	27.8404	27.8488	27.9141	27.8743	27.8798	27.9525	27.973	27.9904	27.9416	27.9497	27.9919	27.9091	27.7741	27.7866	27.822	27.8866	27.8942	27.9119	27.935	27.991	28.5556	28.6381	28.6792	28.7397	28.7908	28.6597	28.6101	28.6354	28.7011	28.6491	28.6313	28.6346	27.8365	27.8992	27.8609	27.9364	27.9504	27.9311	27.9	27.8846
P01857	P01861;P01860;P01857;P0DOX5	IGHG1_HUMAN	IGHG1	Immunoglobulin heavy constant gamma 1	28.5062	28.5481	28.5797	28.5594	28.6583	28.6048	28.6156	28.6592	28.6104	28.5748	28.6264	28.6562	28.6504	28.6499	28.6123	28.5722	28.546	28.543	28.5682	28.5818	28.6187	28.6171	28.5813	28.6214	28.6392	28.8249	28.802	28.7944	28.815	28.7767	28.7853	28.6694	28.6892	28.7338	28.7647	28.7111	28.7131	28.7782	28.9113	28.9419	28.9388	28.9233	28.9201	28.8803	28.8715
P01859	P01859;P01857;P0DOX5	IGHG2_HUMAN	IGHG2	Immunoglobulin heavy constant gamma 2	28.76	28.7964	28.8088	28.8459	28.9202	28.925	28.9107	28.9468	28.9089	28.9266	28.9374	28.9866	29.028	28.9702	28.9568	28.9456	28.8905	28.7599	28.7833	28.8133	28.8215	28.8255	28.8805	28.9091	28.9353	29.9275	29.9384	29.9499	29.9854	29.9572	29.9506	29.9193	29.9161	29.9281	29.9587	29.9791	29.9479	28.1862	28.4023	28.338	28.3126	28.3055	28.3249	28.2082	28.2276
P01860	P01860	IGHG3_HUMAN	IGHG3	Immunoglobulin heavy constant gamma 3	24.9302	25.04	25.0498	25.0301	24.9992	25.021	24.9839	25.0156	24.9776	24.9761	25.0257	24.871	24.9108	24.8916	24.9127	24.8596	24.8869	24.9614	25.0192	25.0233	24.9969	24.9616	25.0331	24.9144	24.9101	25.6323	25.4816	25.5715	25.6028	25.6019	25.6278	25.5355	25.5596	25.5502	25.5222	25.5342	25.5014	24.5608	24.484	24.472	24.461	24.4602	24.5152	24.6048	24.3051
P01861	P01861	IGHG4_HUMAN	IGHG4	Immunoglobulin heavy constant gamma 4	25.7713	25.8881	25.7698	25.8709	25.7292	25.7663	25.9576	25.8359	25.7616	25.8038	25.8933	25.8539	25.8529	25.868	25.8576	25.7721	25.6635	25.7065	25.8377	25.7948	25.9418	25.8098	25.8546	25.7984	25.7921	26.2974	26.1857	26.3171	26.3266	26.2303	26.3626	26.2771	26.3388	26.3626	26.3988	26.3599	26.1992	23.9857	23.7887	23.4457	23.877	23.6475	23.567	23.8918	23.8218
P01871	P0DOX6;P01871	IGHM_HUMAN	IGHM	Immunoglobulin heavy constant mu	27.9323	27.9673	28.0265	27.9959	28.0815	28.0539	28.0337	28.0611	28.0307	28.0428	28.0936	28.1135	28.1747	28.0782	28.0993	28.0097	28.0523	28.0452	28.0623	28.0537	28.0815	28.0439	28.1136	28.0894	28.0982	27.9853	28.0048	28.0993	28.0405	28.0034	28.0332	27.9865	27.9856	27.9504	28.007	27.9693	28.0144	28.1613	28.8081	28.888	28.8164	28.7432	28.8074	28.7092	28.4607
P01876	P01876	IGHA1_HUMAN	IGHA1	Immunoglobulin heavy constant alpha 1	27.4271	27.3533	27.424	27.4561	27.4196	27.4755	27.4693	27.4667	27.4253	27.4785	27.4851	27.478	27.6042	27.4437	27.484	27.3727	27.3596	27.4155	27.4622	27.4229	27.5341	27.4959	27.4901	27.4827	27.532	27.8257	27.7628	27.851	27.7877	27.8107	27.8088	27.8147	27.8497	27.8258	27.7844	27.8247	27.8477	27.8398	27.8774	27.8077	27.9134	27.9455	27.8891	27.8229	28.0405
P01877	P01877;P0DOX2	IGHA2_HUMAN	IGHA2	Immunoglobulin heavy constant alpha 2	25.0206	24.8512	25.1308	25.2334	25.1179	24.9516	25.2154	25.159	24.9874	24.949	25.3485	25.5482	25.8805	25.1869	25.281	25.2295	25.3133	25.2512	25.0524	25.4998	24.7482	25.2215	25.1572	24.6802	25.2844	26.2287	26.2623	26.3195	26.2765	26.3444	26.2832	26.4208	26.3339	26.4738	26.2326	26.2413	26.542	26.2395	26.1476	25.9624	26.1514	26.3322	26.3348	26.0849	26.3897
P01880	P01880;P0DOX3	IGHD_HUMAN	IGHD	Immunoglobulin heavy constant delta	22.155	22.1351	22.2039	22.132	22.0133	22.016	22.0451	22.1433	22.2287	22.2264	22.1743	22.1356	22.1328	22.1153	22.1061	22.139	22.0374	22.0202	21.9989	22.0243	22.199	22.0561	22.0823	22.0606	22.061	23.1292	23.1031	22.9811	23.1312	23.1127	23.1004	23.0107	23.0307	23.0709	22.913	23.0303	22.8966	21.6279	21.5144	21.2069	21.2357	21.3525	21.348	21.1503	21.6823
P01889	P01889	HLAB_HUMAN	HLA-B	HLA class I histocompatibility antigen, B alpha chain	19.785	19.664	19.4152	19.5654	20.0139	19.7287	19.8881	20.0617	19.8657	19.8083	19.8216	19.9416	19.8025	20.7464	19.7943	20.2218	19.5219	19.7812	19.5937	19.5624	20.5154	19.9431	19.831	19.8931	19.8242	19.0995	19.0941	18.8417	18.5676	19.0761	19.0835	18.9543	18.7072	18.7346	19.1233	18.7291	18.8914	18.3482	18.2143	18.8057	18.2979	18.1611	18.7366	19.3403	18.3514
P02144	P02144	MYG_HUMAN	MB	Myoglobin	27.5432	28.0761	29.2315	27.9454	27.9396	28.1914	28.2317	27.9173	27.8314	28.2025	28.0742	28.1994	28.2837	27.9244	28.189	28.2086	28.2507	27.9677	27.8271	27.7465	27.7607	27.8282	28.0168	27.9345	27.663	28.6383	28.7073	28.6504	28.7504	28.7273	28.711	28.5684	28.681	28.7943	28.6559	28.67	28.5556	28.4323	28.6063	28.5007	28.2426	28.6284	28.5659	28.3261	28.616
P02452	P02452	CO1A1_HUMAN	COL1A1	Collagen alpha-1(I) chain	20.9265	21.1146	20.9746	21.1079	20.8994	20.8911	20.8774	20.9038	21.0344	21.0055	20.9145	21.0326	21.0348	20.9788	20.9667	20.895	21.0508	21.1751	21.1582	21.17	21.1551	21.2252	20.9238	21.114	20.9335	20.8213	20.7513	20.961	20.9647	20.9331	20.8772	20.9366	20.7335	20.7251	20.8118	20.8494	20.7582	21.0854	20.9832	20.7296	20.9895	21.1269	20.7538	20.6074	20.8761
P02533	P08779;P13645;Q7Z3Z0;Q7Z3Y9;P02533;Q7Z3Y8;Q7Z3Y7	K1C14_HUMAN	KRT14	Keratin, type I cytoskeletal 14	26.1327	26.1641	26.1824	26.0922	26.2472	25.9287	26.2005	26.0629	26.126	26.108	26.1969	26.435	26.0866	26.0254	26.2031	26.0699	25.8998	26.1708	26.2389	26.0235	25.9617	26.0795	26.0193	26.1098	26.0648	26.3099	26.1179	26.2623	26.4312	26.2857	26.1184	26.1235	26.0852	26.2468	26.1529	26.2091	26.2415	26.3582	26.1663	26.1568	26.4441	26.3534	26.239	26.1437	26.3315
P02538	P04259;P48668;P12035;P02538	K2C6A_HUMAN	KRT6A	Keratin, type II cytoskeletal 6A	21.6905	21.7571	21.8855	22.0429	22.0941	21.9689	21.91	21.855	21.8744	21.7561	21.518	21.8802	22.0593	21.5266	21.5593	21.8931	21.3908	22.0274	21.7346	21.7307	21.7655	21.7455	21.669	21.7673	21.8133	21.782	21.8301	21.3108	22.0785	22.0435	21.5469	21.5394	21.6448	22.2153	22.0447	21.8218	21.8703	23.8399	21.999	21.9163	21.5171	22.0102	21.9864	21.9177	21.9508
P02647	P02647	APOA1_HUMAN	APOA1	Apolipoprotein A-I	28.4638	28.4198	28.4844	28.4433	28.5374	28.5119	28.502	28.5107	28.5115	28.4791	28.5733	28.5964	28.5964	28.5414	28.5443	28.5371	28.4879	28.4645	28.4613	28.4824	28.5332	28.4595	28.5216	28.5142	28.531	28.5085	28.5008	28.5725	28.5452	28.5561	28.6165	28.6053	28.6473	28.5802	28.5918	28.6405	28.652	28.3423	28.5606	28.4561	28.5748	28.6147	28.5772	28.4225	28.6123
P02649	P02649	APOE_HUMAN	APOE	Apolipoprotein E	25.0997	25.0597	25.1205	25.0162	25.2275	25.1678	25.2127	25.1293	25.1537	25.1875	25.1277	25.1375	25.1572	25.1635	25.0804	25.0694	25.0458	25.1158	25.0883	25.1149	25.1491	25.0552	25.1076	25.1499	25.171	24.6407	24.5373	24.3406	24.2544	24.1822	24.2458	24.4207	24.2692	24.0819	24.311	24.3174	24.3153	24.9534	24.5263	24.6404	24.323	24.4628	24.7266	24.6133	24.6117
P02652	P02652	APOA2_HUMAN	APOA2	Apolipoprotein A-II	27.0204	27.0367	27.1174	27.078	27.3448	27.3782	27.4341	27.516	27.3519	27.1461	27.3764	27.5682	27.455	27.6536	27.5613	27.531	27.3192	27.2377	27.2579	27.367	27.1765	27.3346	27.1983	27.33	27.3631	27.5669	27.3037	27.6682	27.658	27.6662	27.5259	27.4614	27.5772	27.4892	27.5157	27.4438	27.4698	27.2519	27.4193	27.3856	27.6079	27.502	27.5515	27.1358	27.1553
P02654	P02654	APOC1_HUMAN	APOC1	Apolipoprotein C-I	23.3852	23.3678	23.4211	23.4682	23.3992	23.4372	23.4208	23.3914	23.4007	23.4256	23.4495	23.3472	23.4582	23.3857	23.4234	23.1777	23.3835	23.3239	23.3869	23.289	23.4867	23.3208	23.3475	23.3022	23.4447	23.1356	23.2246	22.7674	22.6126	22.8519	23.2536	23.2896	23.3616	22.6257	23.0337	23.2236	23.3421	23.0384	23.0739	22.894	22.9192	23.3313	23.0999	22.9937	23.1765
P02655	P02655	APOC2_HUMAN	APOC2	Apolipoprotein C-II	23.5523	23.474	23.4689	23.4538	23.4921	23.4575	23.4383	23.3856	23.4249	23.4749	23.4534	23.4789	23.5335	23.3906	23.4155	23.3659	23.4748	23.5211	23.4726	23.3523	23.4324	23.3256	23.4289	23.3966	23.4445	23.3436	23.1151	22.8049	22.1707	22.5297	23.0456	23.297	23.172	23.1909	22.9819	22.845	23.4169	22.9246	23.0212	22.8413	22.8253	22.9699	22.983	22.8386	23.103
P02656	P02656	APOC3_HUMAN	APOC3	Apolipoprotein C-III	26.2054	26.1715	26.2226	26.1886	26.1196	26.2448	26.2327	26.156	26.2751	26.1536	26.2444	26.2817	26.2519	26.2583	26.3224	26.2278	26.3168	26.3085	26.3222	26.3149	26.3464	26.2978	26.3128	26.2946	26.3824	26.0033	25.7272	25.5143	25.1853	25.7166	26.0168	26.0776	26.123	26.1174	25.9577	25.9405	26.1767	25.6896	26.1787	26.0563	26.1244	26.1881	26.1134	25.9017	26.2375
P02671	P02671	FIBA_HUMAN	FGA	Fibrinogen alpha chain	26.6967	26.7304	26.7455	26.7283	26.8611	26.8283	26.8328	26.8349	26.8314	26.8606	26.9103	26.9718	26.9728	26.9527	26.9223	26.9611	26.9077	26.8134	26.8104	26.8119	26.8193	26.8036	26.8552	26.8281	26.8586	26.4064	26.7148	26.1145	26.4014	26.3244	26.369	26.1603	26.1663	26.0501	26.3088	25.9711	26.0976	25.9639	26.1113	26.7195	25.7337	25.8385	26.4708	27.1092	25.9563
P02675	P02675	FIBB_HUMAN	FGB	Fibrinogen beta chain	27.8882	27.8608	27.9238	27.8852	28.0023	27.9849	27.9743	28.0214	28.0161	28.0297	28.0738	28.1142	28.1664	28.1353	28.1317	28.1146	28.0619	27.9759	27.9539	27.9646	28.0098	28.0408	28.077	28.0794	28.1208	27.6188	27.9447	27.5092	27.742	27.6658	27.7879	27.61	27.5726	27.5703	27.6818	27.4511	27.5783	27.3283	27.4552	27.9334	27.2368	27.3512	27.805	28.3317	27.3691
P02679	P02679	FIBG_HUMAN	FGG	Fibrinogen gamma chain	27.0173	27.0119	27.0557	27.0713	27.1433	27.1019	27.0909	27.0616	27.0971	27.0791	27.0721	27.1215	27.1648	27.115	27.1259	27.1083	27.0867	27.0539	27.0516	27.0532	27.066	27.0602	27.0839	27.1092	27.0751	26.5626	26.892	26.4628	26.7411	26.692	26.7464	26.5108	26.4924	26.4675	26.6367	26.2598	26.4538	26.2408	26.447	26.9861	26.1155	26.1839	26.7593	27.3356	26.2528
P02741	P02741	CRP_HUMAN	CRP	C-reactive protein	21.4535	21.3076	21.5469	21.3967	21.467	21.4615	21.5342	21.4543	21.487	21.4459	21.4804	21.4698	21.493	21.4669	21.59	21.4426	21.3965	21.4851	21.5462	21.5692	21.581	21.5575	21.6458	21.5231	21.5164	21.0429	20.6878	20.7081	21.1125	20.8132	20.967	21.3118	21.2804	26.1737	20.834	20.7544	20.4108	22.1062	20.6971	20.7683	20.6197	20.6621	20.8944	21.3471	20.9845
P02743	P02743	SAMP_HUMAN	APCS	Serum amyloid P-component	22.9569	23.0904	23.054	23.0252	23.0274	23.0656	23.0479	22.9947	23.0592	23.0316	23.0802	23.1793	23.1635	23.1649	23.196	23.1466	23.0271	23.0537	23.1363	23.1696	23.0527	23.0438	23.1707	23.1937	23.2403	23.2795	23.1744	22.9984	22.7708	22.5219	22.7369	22.8996	22.6482	22.6585	22.587	22.5287	22.5525	23.6657	23.4473	23.4631	22.9881	23.0697	23.1749	23.2681	22.9172
P02745	P02745	C1QA_HUMAN	C1QA	Complement C1q subcomponent subunit A	22.7897	22.8355	22.8033	22.7884	22.7945	22.8716	22.7974	22.8599	22.8485	22.8096	22.8999	22.9286	22.8513	22.9033	22.8295	22.8533	22.9397	22.8121	22.8293	22.9122	22.8795	22.8973	22.8668	22.9415	22.9064	23.0003	23.0729	23.1531	22.967	23.0468	23.0041	22.9366	22.8848	22.9721	22.8891	22.7586	22.8687	22.7652	22.8386	23.0179	22.8658	22.7428	22.9751	23.211	22.8776
P02746	P02746	C1QB_HUMAN	C1QB	Complement C1q subcomponent subunit B	22.6318	22.7471	22.7228	22.6979	22.7411	22.7296	22.7029	22.7604	22.7026	22.8152	22.7068	22.7933	22.8141	22.7541	22.6969	22.7466	22.7186	22.8532	22.7902	22.7755	22.8199	22.8005	22.7957	22.7916	22.773	22.7503	22.8311	22.6905	22.6459	22.6403	22.6236	22.6348	22.5471	22.3169	22.564	22.5871	22.5023	22.6215	22.6036	22.7278	22.289	22.4807	22.5599	22.7984	22.3815
P02747	P02747	C1QC_HUMAN	C1QC	Complement C1q subcomponent subunit C	23.2229	23.2997	23.3039	23.2797	23.3667	23.3329	23.3751	23.3607	23.3521	23.3366	23.4508	23.589	23.5678	23.6312	23.7048	23.5201	23.5297	23.2363	23.4116	23.4718	23.4746	23.5057	23.5664	23.5487	23.5813	23.6028	23.7574	23.6371	23.4697	23.7757	23.5411	23.425	23.5017	23.453	23.479	23.3704	23.4158	23.433	23.4708	23.6263	23.2155	23.4128	23.6216	23.8417	23.4357
P02748	P02748	CO9_HUMAN	C9	Complement component C9	26.7925	26.8272	26.7896	26.8146	26.7774	26.7908	26.8479	26.7698	26.8067	26.8218	26.8085	26.7647	26.847	26.8104	26.7918	26.7131	26.8088	26.7864	26.774	26.7797	26.8127	26.7817	26.7719	26.7706	26.8268	26.4799	26.455	26.4919	26.5185	26.5318	26.6623	26.6302	26.439	26.345	26.3896	26.4481	26.5617	27.0501	26.55	26.5375	26.6096	26.6137	26.6685	26.7958	26.8644
P02749	P02749	APOH_HUMAN	APOH	Beta-2-glycoprotein 1	24.9808	25.0101	25.0497	25.0289	25.0184	25.052	24.9783	25.0278	25.1	25.0488	25.1073	25.0981	25.1204	25.0972	25.0638	25.0318	25.0608	25.0312	25.0816	25.0362	25.0781	25.0456	25.1216	25.0599	25.0641	24.8812	24.8349	24.9293	25.0044	24.9206	25.1375	24.9807	25.1029	24.9665	24.9865	24.9559	25.0698	25.0089	25.0067	24.9804	25.1505	25.222	25.2676	25.0148	25.238
P02750	P02750	A2GL_HUMAN	LRG1	Leucine-rich alpha-2-glycoprotein	22.6125	22.6353	22.713	22.6947	22.6872	22.7108	22.6823	22.6494	22.6241	22.6787	22.7617	22.6835	22.6947	22.6928	22.636	22.6444	22.6536	22.6934	22.7031	22.7319	22.7841	22.7048	22.7126	22.7091	22.735	22.0126	22.0958	22.1487	22.1334	22.0289	22.3914	21.9705	22.0252	22.0259	22.0067	21.9629	22.3148	23.2008	22.8259	22.7284	22.8256	22.8906	22.9216	23.049	23.0665
P02751	P02751	FINC_HUMAN	FN1	Fibronectin	25.8259	25.8624	25.8638	25.8684	25.8656	25.8812	25.8976	25.8879	25.9054	25.9245	25.9236	25.9177	25.9422	25.9195	25.9302	25.8905	25.8719	25.8633	25.8778	25.8932	25.9092	25.9104	25.9051	25.9262	25.9448	24.585	25.8902	23.6608	25.0589	24.699	24.6041	24.0901	24.4287	24.6759	25.226	23.3279	23.1938	22.6845	24.0372	24.5017	22.6141	22.552	24.471	25.699	23.3831
P02753	P02753	RET4_HUMAN	RBP4	Retinol-binding protein 4	23.3035	23.3243	23.3005	23.3653	23.3205	23.2716	23.2268	23.2391	23.2789	23.2048	23.2314	23.3445	23.3675	23.3145	23.2234	23.1824	23.1125	23.2611	23.2818	23.2426	23.2158	23.2128	23.2456	23.3252	23.3172	22.9757	22.6128	22.7841	22.7493	22.7353	22.9713	23.0965	23.2194	23.0727	23.1374	23.0579	23.1166	23.1986	23.2232	23.0829	23.1929	23.1436	23.1379	23.1014	23.2418
P02760	P02760	AMBP_HUMAN	AMBP	Protein AMBP	25.0277	25.0537	25.0911	25.1411	25.1853	25.1324	25.112	25.143	24.9885	25.1334	25.1622	25.0788	25.1881	25.1049	25.045	25.0367	25.0048	24.9276	24.9739	24.9633	25.1038	25.0322	25.1274	25.0692	25.0525	24.8622	24.6814	24.7846	24.8186	24.9168	25.0116	25.0514	25.0627	25.0923	25.0178	24.9941	25.1146	25.0507	25.2876	25.0734	25.3622	25.3317	25.2937	25.0952	25.3293
P02763	P02763	A1AG1_HUMAN	ORM1	Alpha-1-acid glycoprotein 1	25.9539	26.0213	26.0058	26.0655	26.0181	25.9834	25.9788	26.0039	26.0093	26.019	26.0532	26.0085	26.0711	25.9908	26.0129	25.967	26.0485	26.0056	25.9871	26.026	25.9861	26.0217	26.0343	26.0237	26.0286	25.5	25.4782	25.5879	25.6256	25.5643	25.668	25.6456	25.4768	25.4896	25.4957	25.5438	25.6038	26.5627	26.2661	26.1897	26.4317	26.3763	26.2591	26.3502	26.302
P02765	P02765	FETUA_HUMAN	AHSG	Alpha-2-HS-glycoprotein	26.5378	26.631	26.6394	26.6608	26.6701	26.656	26.6561	26.6734	26.7157	26.7364	26.6434	26.6986	26.6738	26.6816	26.7129	26.7492	26.744	26.7738	26.7974	26.7907	26.7583	26.8054	26.754	26.7467	26.7882	26.5504	26.4645	26.5334	26.5798	26.5327	26.5442	26.6252	26.5525	26.5691	26.5616	26.5582	26.5533	26.585	26.5597	26.4138	26.5846	26.5859	26.499	26.4236	26.6163
P02766	P02766	TTHY_HUMAN	TTR	Transthyretin	23.154	23.1937	23.2393	23.2305	23.3497	23.3455	23.2718	23.1895	23.2855	23.2656	23.2415	23.2412	23.2942	23.2971	23.2981	23.2477	23.1538	23.2294	23.2274	23.2242	23.2122	23.258	23.2193	23.2473	23.2721	21.8439	22.4914	21.3902	21.0264	22.0347	22.3498	22.6641	22.4253	21.2053	21.9961	23.2027	22.3981	22.7812	23.0487	23.0226	22.4869	23.289	23.7228	23.6392	23.1169
P02768	P02768	ALBU_HUMAN	ALB	Albumin	31.7881	31.8323	31.8365	31.8432	31.9091	31.8736	31.8611	31.8512	31.8593	31.8756	31.9136	31.9288	32.0045	31.8971	31.9123	31.8579	31.9001	31.7595	31.7954	31.7855	31.8476	31.8488	31.9045	31.8745	31.9267	32.2666	32.1998	32.2896	32.2989	32.2452	32.2882	32.2634	32.3154	32.3244	32.3112	32.3154	32.3262	32.1424	32.2376	32.2118	32.2749	32.312	32.2305	32.1839	32.2285
P02774	P02774	VTDB_HUMAN	GC	Vitamin D-binding protein	26.9235	26.9284	26.9307	26.8981	26.9797	26.9929	26.9861	26.9804	26.9689	26.9668	26.9237	26.9639	27.007	27.0214	26.9969	26.9679	26.886	26.9318	26.9299	26.9443	26.9241	26.9588	26.9525	26.9312	26.9452	26.6676	26.5761	26.6458	26.6602	26.638	26.7205	26.65	26.7233	26.6918	26.7054	26.6728	26.7062	27.1679	27.0904	26.9926	27.077	27.0445	27.073	27.0131	27.0518
P02775	P02775	CXCL7_HUMAN	PPBP	Platelet basic protein	22.0859	22.0513	22.1121	22.1855	22.222	22.0485	22.1091	22.1635	22.24	22.1796	22.1694	22.0055	22.1104	22.108	22.1444	22.1608	22.1602	22.0433	22.3158	22.1474	22.1968	22.2437	22.1713	22.0792	22.2018	23.6904	20.1285	20.1761	21.1725	21.1429	21.1096	21.0248	22.4428	22.7171	21.6087	20.986	22.1423	20.1678	21.1314	18.5296	20.0401	19.8968	20.9486	23.1814	22.2548
P02776	P02776	PLF4_HUMAN	PF4	Platelet factor 4	28.1947	21.5946	21.6153	21.5132	21.644	22.0952	22.1726	21.5421	22.4237	21.499	21.5891	22.7136	21.8842	22.6926	22.444	21.9439	21.3084	21.8837	21.8177	22.0763	21.438	22.2011	22.1023	22.4523	22.3091	23.8402		20.5584		22.3856	21.3887	21.9768	22.1747	22.5212	22.5364		21.9383	22.9338			22.7188	22.9103	21.9914	23.2111	21.6218
P02786	P02786	TFR1_HUMAN	TFRC	Transferrin receptor protein 1	26.9281	26.7893	26.8104	26.6413	26.8003	26.8384	27.0226	26.7943	26.95	26.9675	26.8715	27.0721	26.7552	26.8622	26.7771	26.7046	26.8261	26.8878	26.8792	26.7659	26.8234	26.7256	26.9329	26.8464	26.8288	26.8586	26.9798	27.0365	26.9453	26.8072	27.0616	27.102	26.9771	26.8726	26.8908	26.8572	26.8377	26.9488	27.0775	26.9645	26.8639	26.7413	26.7732	27.2805	27.0555
P02787	P02787	TRFE_HUMAN	TF	Serotransferrin	28.0025	27.9509	27.9678	27.9515	28.0191	27.9889	27.986	27.9824	28.0107	28.0049	28.0511	28.0854	28.1117	28.0785	28.1085	28.0554	28.0471	28.0083	28.0058	28.0247	28.0184	28.0057	28.0363	28.0409	28.0798	28.1296	28.0384	28.1541	28.1267	28.1783	28.1791	28.2143	28.2527	28.2519	28.23	28.2423	28.2436	27.8922	27.9448	27.8797	28.0525	28.0324	27.9487	27.8506	28.0206
P02788	P02788	TRFL_HUMAN	LTF	Lactotransferrin	23.2029	22.9054	23.1596	23.2266	23.1752	23.4299	23.3928	23.0745	23.2032	23.1751	23.3551	23.0826	23.045	23.3477	23.1552	23.2013	23.0297	22.7022	23.166	22.8043	23.0788	23.0604	23.0001	23.164	23.0978	23.5104	23.6065	23.4594	23.5183	23.3681	23.5378	23.4181	23.4914	23.4855	23.4602	23.3982	23.4708	22.8081	23.2507	23.2628	23.1194	23.2596	23.2446	23.2824	23.0064
P02790	P02790	HEMO_HUMAN	HPX	Hemopexin	29.6212	29.6464	29.6854	29.7469	29.7274	29.71	29.6742	29.6983	29.7166	29.7259	29.7541	29.8055	29.7755	29.709	29.7154	29.7306	29.7665	29.6416	29.6498	29.6146	29.65	29.6969	29.7203	29.7224	29.735	29.6422	29.5676	29.6558	29.6395	29.6226	29.6293	29.5315	29.5533	29.5266	29.5873	29.5602	29.5268	29.7884	29.815	29.7728	29.8305	29.8576	29.7804	29.7084	29.8011
P03950	P03950	ANGI_HUMAN	ANG	Angiogenin	27.5114	27.7845	27.8711	27.9664	27.8926	27.9	27.8139	27.5722	27.8278	27.6892	27.9332	27.9427	27.8106	27.8406	27.7587	27.8475	27.7776	27.7188	27.7984	27.7047	27.4838	27.7748	27.7483	27.5414	27.6912	27.9858	27.9223	27.6926	27.8616	27.8682	27.8101	28.0183	27.8839	27.7675	27.8033	27.8192	27.9136	27.3509	27.8525	27.6071	27.4915	27.8464	27.7383	27.759	27.5888
P03951	P03951	FA11_HUMAN	F11	Coagulation factor XI	23.3105	23.3186	23.3566	23.213	23.2285	23.2841	23.3718	23.2977	23.1852	23.2444	23.3547	23.289	23.3825	23.3625	23.2747	23.1994	23.1408	23.3742	23.3474	23.2654	23.1576	23.2912	23.2027	23.2609	23.3218	22.9815	23.0466	23.2109	22.9424	23.0717	23.2967	23.193	23.2278	23.0838	23.1008	23.0062	23.1578	23.5474	23.5194	23.4499	23.3911	23.4027	23.441	23.0892	23.4084
P03952	P03952	KLKB1_HUMAN	KLKB1	Plasma kallikrein	28.531	28.5895	28.5718	28.5445	28.5508	28.5954	28.6019	28.5833	28.5909	28.5961	28.5969	28.6155	28.5363	28.5734	28.5896	28.5966	28.5667	28.5577	28.5741	28.5655	28.5275	28.5477	28.5687	28.6007	28.5832	28.5009	28.5256	28.6048	28.5177	28.5042	28.541	28.4997	28.4695	28.4654	28.4855	28.4433	28.4535	28.8961	28.8624	28.7849	28.8999	28.8633	28.8243	28.703	28.7145
P04003	P04003	C4BPA_HUMAN	C4BPA	C4b-binding protein alpha chain	25.8743	25.8957	25.9198	25.9067	25.9689	25.925	25.9404	25.9022	25.9242	25.922	25.9275	25.9588	25.9863	26.0001	25.9909	25.9336	25.9494	25.9297	25.9566	25.9077	25.9161	25.9574	25.9583	25.9812	25.9778	25.2802	25.2069	25.2322	25.2249	25.2318	25.2688	25.2444	25.1417	25.0855	25.163	25.1248	25.1954	25.6379	25.5595	26.5118	25.4847	25.4453	26.1825	26.5326	25.4333
P04004	P04004	VTNC_HUMAN	VTN	Vitronectin	27.8219	27.8904	27.9092	27.8429	27.9102	27.9088	27.938	27.9442	27.9623	27.8946	27.8976	27.9808	27.9321	27.9395	27.9492	27.8822	27.9174	27.9017	27.9615	27.9689	27.9495	27.9092	27.9529	27.9197	27.9422	27.7527	27.8028	27.7745	27.7416	27.774	27.7839	27.6782	27.7341	27.6712	27.6802	27.6489	27.7694	27.8257	27.808	27.6817	27.6539	27.7387	27.8123	27.8111	27.7713
P04040	P04040	CATA_HUMAN	CAT	Catalase	25.6831	25.5405	25.4583	25.5004	25.5386	24.5269	25.5899	25.0304	25.7716	25.3125	24.866	25.4191	24.4509	24.7694	24.913	24.987	26.0255	24.557	25.5892	25.235	24.4757	25.9198	25.0626	24.9219	25.007	26.0104	24.8009	25.7911	25.6532	26.1244	25.7849	25.4776	25.972	24.3866	26.0186	25.6314	24.7849	25.5838	24.7786	25.4849	24.8672	24.8314	25.938	24.8727	26.4152
P04066	P04066	FUCO_HUMAN	FUCA1	Tissue alpha-L-fucosidase	22.9657	23.034	22.9381	22.9694	23.0239	23.19	23.044	22.887	23.1093	23.218	23.3196	23.2346	23.2339	22.7885	23.0749	22.9437	23.258	22.9555	22.9772	22.8423	22.7152	22.9347	22.7881	22.8332	23.1279	23.2624	23.1455	23.1581	23.3619	23.2998	23.2561	23.3906	23.3467	23.0284	23.2295	23.209	23.1758	23.1211	23.1484	23.3412	23.2396	23.3246	23.3196	23.3098	23.3999
P04070	P04070	PROC_HUMAN	PROC	Vitamin K-dependent protein C	26.3068	26.488	26.4246	26.4636	26.5405	26.6432	26.5457	26.4979	26.6047	26.5717	26.6123	26.3893	26.3874	26.445	26.5422	26.4415	26.6447	26.4251	26.5857	26.5531	26.4219	26.4472	26.5846	26.4311	26.4209	26.407	26.4616	26.2388	26.3559	26.3171	26.3143	26.5851	26.4567	26.1234	26.4532	26.1517	26.5116	26.3314	26.466	26.2903	26.3474	26.4264	26.3673	26.3169	26.5056
P04075	P04075	ALDOA_HUMAN	ALDOA	Fructose-bisphosphate aldolase A	24.0103	24.3475	24.2987	24.0475	24.2568	24.1174	24.2406	24.3719	24.0839	24.1989	24.3745	24.5161	24.5714	24.6091	24.3484	24.4565	24.3235	24.023	23.8932	24.054	23.9621	23.7584	24.3751	24.2192	24.3364	24.4398	24.5447	24.6122	24.4244	24.2682	24.7017	24.7945	24.7104	24.4473	24.5658	24.5126	24.5617	24.8562	24.5154	24.553	24.4278	24.6885	24.84	24.5745	24.7348
P04114	P04114	APOB_HUMAN	APOB	Apolipoprotein B-100	27.6072	27.6533	27.6497	27.632	27.6762	27.659	27.6755	27.6687	27.6531	27.6636	27.6501	27.6934	27.6977	27.6999	27.6851	27.6861	27.6605	27.6205	27.6573	27.6637	27.6452	27.6488	27.6904	27.6741	27.6836	27.9344	27.6449	27.6485	27.6366	27.5694	27.5982	27.8926	27.7428	27.7139	27.7301	27.6845	27.6934	27.6657	27.5785	27.5281	27.5226	27.5485	27.545	27.6362	27.4959
P04179	P04179	SODM_HUMAN	SOD2	Superoxide dismutase [Mn], mitochondrial	24.3626	22.5687	22.9721		22.1544	22.7651	22.7436	22.566	22.8306	21.7057	21.6091		23.6543	22.6622	22.9736	24.231	24.2406	22.2781		23.6504	22.0852		22.6495	22.575			21.6108	21.2886	21.5279	21.701	21.8896		21.5005	21.2495	23.6763	23.5831					21.8386	21.9513	22.0427	22.3859	22.0213
P04180	P04180	LCAT_HUMAN	LCAT	Phosphatidylcholine-sterol acyltransferase	22.4231	22.4495	22.3089	22.3947	22.4426	22.4331	22.4155	22.4468	22.2923	22.4445	22.4624	22.3776	22.4634	22.483	22.4388	22.3664	22.5119	22.3705	22.337	22.2195	22.3928	22.3818	22.3218	22.4589	22.4145	22.358	22.5109	22.1843	22.2181	22.0727	22.1175	22.2136	22.0743	22.0603	22.2875	22.1754	21.9822	22.3798	22.4978	22.4568	22.3499	22.3908	22.5474	22.296	22.2582
P04196	P04196	HRG_HUMAN	HRG	Histidine-rich glycoprotein	23.5514	23.4963	23.5453	23.532	23.5277	23.5015	23.4787	23.5577	23.4967	23.5031	23.4767	23.4842	23.4012	23.4463	23.4753	23.4918	23.487	23.5165	23.5508	23.585	23.5424	23.5233	23.4639	23.5106	23.4984	23.8385	23.8259	23.8741	23.9317	23.8683	23.8241	23.8338	23.7794	23.7783	23.8371	23.7818	23.7935	23.1775	23.3056	23.255	23.1297	23.2673	23.253	23.2736	23.2485
P04211	P04211;A0A075B6I9	LV743_HUMAN	IGLV7-43	Immunoglobulin lambda variable 7-43	22.5046	22.4898	22.4833	22.3297	22.463	22.4541	22.4974	22.4255	22.4197	22.4783	22.376	22.2365	22.1987	22.0512	22.1502	22.2637	21.9975	22.2493	22.1952	22.23	22.1588	22.1893	22.2062	22.0702	22.0774	23.2413	23.27	23.3656	23.3659	23.3694	23.3943	23.2914	23.3158	23.4255	23.2968	23.2886	23.3122	21.1619	21.169	20.9907	21.2254	21.124	20.8672	21.2719	21.0511
P04217	P04217	A1BG_HUMAN	A1BG	Alpha-1B-glycoprotein	28.0996	28.076	28.1754	28.1054	28.1231	28.1569	28.1395	28.1654	28.1557	28.1496	28.1547	28.1952	28.1898	28.1482	28.1157	28.1132	28.0611	28.156	28.173	28.1493	28.2529	28.1162	28.1733	28.1835	28.1851	27.9433	27.8421	27.8646	27.9181	28.0037	28.045	27.9889	28.0325	28.0844	28.015	28.0135	28.0015	28.1411	28.1337	28.0365	28.1662	28.0893	28.1203	27.9874	28.1964
P04264	P04259;P04264	K2C1_HUMAN	KRT1	Keratin, type II cytoskeletal 1	24.9163	24.9249	24.8205	25.0424	24.8745	24.8842	24.9338	24.9294	24.8526	24.9185	24.9163	24.9105	25.0046	24.8854	24.9598	24.9811	24.7909	24.8598	24.8454	24.7903	24.4962	24.811	24.9384	24.8721	24.9088	25.1477	24.9834	25.0976	25.1615	25.2597	25.1988	25.1288	25.1499	25.2013	25.1625	25.1606	25.1377	25.2195	25.1363	25.0603	25.0788	25.1774	25.1788	25.1566	25.0263
P04275	P04275	VWF_HUMAN	VWF	von Willebrand factor	25.7236	25.8064	25.6654	25.6422	25.8162	25.8217	25.7444	25.8053	25.7317	25.7807	25.8494	25.887	25.8851	25.8471	25.8293	25.7552	25.692	25.704	25.6163	25.7281	25.9267	25.6936	25.6972	25.7286	25.7406	25.9651	25.9468	25.8859	25.947	25.8071	25.8664	26.0517	25.84	25.8757	25.8916	25.8536	25.958	25.965	25.7761	25.8808	25.7429	25.9195	25.8553	25.91	25.735
P04278	P04278	SHBG_HUMAN	SHBG	Sex hormone-binding globulin	23.6592	23.2582	23.2022	23.3946	23.4213	23.3423	23.523	23.3103	23.2407	23.3655	23.1052	23.3428	23.3376	23.2693	23.4276	23.3451	23.4525	23.5459	23.3015	23.4493	23.3398	23.2456	23.3776	23.3484	23.4406	23.4263	23.3281	23.5132	23.8211	23.351	23.4763	23.0456	23.4403	23.3161	23.0996	23.3351	23.5311	23.0582	23.1733	22.8738	22.4708	23.5865	23.109	23.4108	23.6361
P04406	P04406	G3P_HUMAN	GAPDH	Glyceraldehyde-3-phosphate dehydrogenase	27.0903	27.709	27.7981	27.8104	27.8307	27.539	27.9163	27.0976	27.7338	27.9783	27.7762	27.908	26.9962	27.508	27.795	27.3878	25.7908	27.8109	27.0018	27.9111	27.4314	27.1748	27.0501	27.2923	27.6977	28.1236	28.1076	27.8638	28.3279	26.894	27.0948	27.6065	28.0107	27.4281	27.673	28.02	27.4538	27.7111	27.9306	25.6219	27.9323	27.6652	28.5398	27.7923	27.2253
P04430	P04430	KV116_HUMAN	IGKV1-16	Immunoglobulin kappa variable 1-16	20.4316	20.5805	20.5645	20.5513	20.6935	20.5207	20.5583	20.6122	20.6678	20.7332	20.4253	20.4929	20.408	20.7591	20.4538	20.625	20.548	20.5697	20.5805	20.4953	20.4952	20.7114	20.8669	20.7116	20.7818	20.4572	20.6657	20.7964	20.5668	20.4981	20.5822	20.5747	20.8383	20.7629	20.7997	20.7891	20.7084	20.2935	20.4202	20.0616	20.2958	20.4376	20.2765	20.022	20.3366
P04433	P04433;A0A0A0MRZ8	KV311_HUMAN	IGKV3-11	Immunoglobulin kappa variable 3-11	25.2425	25.2319	25.2484	25.2466	25.4832	25.435	25.4861	25.2945	25.4785	25.4447	25.4116	25.4836	25.3941	25.4924	25.4017	25.4947	25.4623	25.3822	25.4737	25.5206	25.4365	25.4657	25.5803	25.5057	25.5423	26.077	26.1157	26.1428	26.0677	26.0799	25.9664	26.0972	26.019	25.9143	25.9565	26.013	25.911	25.3765	25.6157	25.5141	25.4688	25.5875	25.5334	25.5279	25.4209
P04439	P04439	HLAA_HUMAN	HLA-A	HLA class I histocompatibility antigen, A alpha chain				16.2616	17.1029									16.3675			17.4328	16.7883	17.1688			16.092		16.891	17.1478	16.4735	16.3395		15.1972		16.9342	16.5727			16.9896				16.1515	16.906	15.9692	16.5364		16.047
P04746;P0DTE7;P0DTE8;P0DUB6;P19961	P0DTE8;P04746;P0DUB6;P19961;P0DTE7	AMY1A_HUMAN;AMY1B_HUMAN;AMY1C_HUMAN;AMY2B_HUMAN;AMYP_HUMAN	AMY1A;AMY1B;AMY1C;AMY2A;AMY2B	Pancreatic alpha-amylase	22.5911	21.461	22.5884	22.789	21.635	21.6387	21.0889	21.5573	21.5818	21.7216	22.9989	20.7515	21.6411	21.5913	20.6719	21.0692	19.8955	20.0235	22.5894	22.6893	20.5261	23.138	21.4847	22.6274	22.5467	21.7736	21.8627	22.054	21.5311	22.0867	21.6395	20.7274	22.5228	21.7839	21.4905	21.3244	22.4976	21.4474	21.4368	21.8649	22.2517	22.3235	23.0221	22.0537	20.6668
P05062	P05062	ALDOB_HUMAN	ALDOB	Fructose-bisphosphate aldolase B	24.4808	25.66	25.2875	25.1843	24.9641	25.4324	25.8208	25.5677	25.647	25.2378	24.0769	25.6688	25.306	25.5105	25.5608	25.5216	25.7183	25.3746	24.6905	25.5261	24.9839	25.5036	25.8968	25.5806	25.3162	25.369	25.7883	25.6976	26.4523	24.8627	25.2656	24.4399	25.4376	25.1492	25.2821	24.8904	25.0767	26.262	25.8183	25.387	25.6092	25.6662	27.2159	25.0259	24.6812
P05067	P05067	A4_HUMAN	APP	Amyloid-beta precursor protein	23.0866	23.2202	22.8257	23.2571	23.2611	23.2658	23.1775	23.1724	23.4751	23.3015	22.9014	22.978	22.8427	23.2499	23.8941	24.1928	22.1567	22.2574	23.2181	22.407	22.9976	22.8064	23.2996	22.8427	22.9656	23.0534	23.5452	23.5944	23.2751	23.1939	23.2139	22.8193	22.5338	22.6875	22.9085	22.9038	22.899	23.0923	23.5651	23.3872	23.3602	23.352	22.7855	23.0602	23.2407
P05089	P05089	ARGI1_HUMAN	ARG1	Arginase-1	24.4285	24.5877	24.6153	24.5206	24.7119	24.6348	24.6465	24.6537	24.525	24.6051	24.5841	24.7133	24.6971	24.6926	24.6789	24.6461	24.4922	24.5921	24.5883	24.5794	24.5488	24.6001	24.6383	24.7007	24.5963	24.357	24.8392	24.5927	24.5974	24.614	24.3824	23.6965	24.5618	24.4587	24.501	24.4573	24.5564	24.7634	24.8017	24.7987	24.6152	24.7116	24.7438	24.702	24.731
P05090	P05090	APOD_HUMAN	APOD	Apolipoprotein D	23.2702	23.3279	23.3483	23.3446	23.4311	23.3471	23.3613	23.4366	23.36	23.3876	23.4244	23.4056	23.4439	23.3631	23.4122	23.3381	23.372	23.3907	23.3661	23.3511	23.4769	23.4334	23.459	23.4316	23.4274	23.453	23.2383	23.4692	23.42	23.4581	23.4662	23.482	23.7062	23.6626	23.7101	23.5386	23.6178	23.6277	23.5984	23.4904	23.7764	23.7056	23.5947	23.4688	23.8401
P05109	P05109	S10A8_HUMAN	S100A8	Protein S100-A8	25.2958	25.6722	25.7058	25.6011	25.8559	25.6703	25.7396	25.7635	25.7791	25.8129	25.7528	25.8718	25.7324	25.7645	25.7053	25.82	25.813	25.5634	25.4436	25.6225	25.7479	25.7213	25.5911	25.7416	25.7466	26.3125	26.207	26.2616	26.0542	26.1046	26.0067	25.7887	26.0242	25.9302	25.9774	25.8264	26.0787	25.7709	25.71	25.8191	25.826	25.8738	25.7954	25.8141	25.8429
P05154	P05154	IPSP_HUMAN	SERPINA5	Plasma serine protease inhibitor	25.531	25.3665	25.4837	25.4388	25.4183	25.4773	25.3729	25.3029	25.468	25.4357	25.4827	25.4177	25.4073	25.4924	25.5255	25.4452	25.4738	25.4493	25.3752	25.3622	25.239	25.3949	25.3816	25.4003	25.4291	25.3562	25.3861	25.4478	25.402	25.4503	25.5563	25.3595	25.3745	25.2913	25.2865	25.3323	25.2516	25.6489	25.7035	25.6223	25.5296	25.6768	25.7196	25.5162	25.4809
P05155	P05155	IC1_HUMAN	SERPING1	Plasma protease C1 inhibitor	24.7443	24.8503	24.8589	24.8877	24.8425	24.8386	24.8435	24.8697	24.8587	24.8677	24.8728	24.8868	24.874	24.8238	24.813	24.8022	24.8025	24.7525	24.761	24.7994	24.8356	24.7946	24.8132	24.831	24.8487	24.6013	24.5882	24.6413	24.5979	24.6047	24.619	24.549	24.6096	24.4598	24.5169	24.5738	24.5413	24.9663	24.944	24.8339	24.7899	24.8751	24.7835	24.5916	24.6964
P05156	P05156	CFAI_HUMAN	CFI	Complement factor I	24.8533	24.817	24.819	24.8167	24.8282	24.7747	24.7943	24.8011	24.817	24.865	24.7811	24.76	24.7605	24.7604	24.7713	24.6978	24.8332	24.855	24.8328	24.8614	24.8006	24.8519	24.8596	24.8181	24.7955	24.4284	24.3999	24.4787	24.5424	24.5321	24.4351	24.4926	24.4672	24.4285	24.5215	24.3482	24.3824	24.7747	24.7847	24.6461	24.659	24.7778	24.6721	24.7966	24.6943
P05160	P05160	F13B_HUMAN	F13B	Coagulation factor XIII B chain	25.0317	24.9618	24.8797	24.9755	24.8808	24.9564	24.9511	24.9791	24.9828	24.8782	25.0354	24.9843	25.0037	24.9404	24.9683	24.9003	25.0585	24.9488	24.8948	24.976	24.9337	24.8887	24.9666	24.8822	24.9314	24.623	24.5329	24.536	24.7256	24.6324	24.6674	24.5562	24.6657	24.5547	24.6224	24.4336	24.5494	24.92	25.1219	25.1594	25.1513	25.1977	25.2464	25.0356	25.107
P05362	P05362	ICAM1_HUMAN	ICAM1	Intercellular adhesion molecule 1	27.9492	27.6372	27.3841	27.3432	27.7677	27.7353	28.0999	27.9737	27.9463	27.7214	27.9379	27.9086	27.7795	27.3812	28.1971	28.0118	28.3775	27.9595	28.1093	28.0315	28.1297	27.7146	27.928	27.9771	27.914	28.7529	28.7414	28.7975	28.7755	28.8643	28.6099	28.568	28.4584	28.5962	28.4332	28.3425	28.3362	28.6727	28.4422	27.9733	28.7394	28.4751	28.5419	28.5646	28.0562
P05452	P05452	TETN_HUMAN	CLEC3B	Tetranectin	26.0355	25.9559	26.0162	26.0014	25.8775	25.938	25.9756	26.0259	26.0177	25.9733	25.944	25.899	25.9169	25.9219	25.9395	25.9161	25.9074	25.9033	25.9409	25.9023	25.8646	25.9341	25.8818	25.9525	25.8995	26.151	26.1425	26.2641	26.382	26.2288	26.1842	26.1248	26.0991	26.0683	26.068	26.1389	25.9294	25.9048	26.0373	26.0202	26.1364	26.1867	26.0919	26.0563	25.9767
P05543	P05543	THBG_HUMAN	SERPINA7	Thyroxine-binding globulin	23.0673	23.0917	23.0856	23.0902	23.1214	23.0074	23.0867	23.1222	23.0495	23.0658	23.0952	23.0733	22.9489	23.0825	22.944	23.1239	23.0739	23.0224	23.0622	23.1072	23.0607	23.0551	23.0442	23.0982	23.059	23.0419	22.9605	22.9344	22.995	22.9549	22.9963	22.9143	22.9279	22.7448	22.9329	22.8335	22.9117	23.1564	22.9821	23.0576	22.8475	23.1205	22.9935	23.0765	23.067
P05546	P05546	HEP2_HUMAN	SERPIND1	Heparin cofactor 2	23.6342	23.6001	23.5732	23.5995	23.5834	23.5731	23.565	23.5422	23.5347	23.5011	23.5128	23.4543	23.4976	23.5343	23.4682	23.4498	23.5154	23.5002	23.4765	23.5251	23.4987	23.5452	23.5074	23.5188	23.5214	23.0158	23.1245	23.1516	23.0679	23.0977	23.1226	23.19	23.1455	23.1245	23.1103	23.0058	23.0735	23.8059	23.6948	23.6457	23.5171	23.6033	23.665	23.5022	23.5783
P05556	P05556	ITB1_HUMAN	ITGB1	Integrin beta-1	20.8257	20.4178	20.6635	20.6836	18.9097	20.5188	20.6652	20.2214	20.7132	20.1593	20.5353	20.9788	20.8078	20.4057	21.1284	20.5787	20.888	21.2356	21.2058	21.1184	20.8586	20.8854	21.0364	21.1456	20.8915	19.5259	20.3476	19.064	20.247	18.8482	19.8103	18.5242	18.299	18.8423	18.4336	18.8572	18.7065	20.3877	19.0789	20.834	18.9363	20.0654	18.6667	20.9207	18.4833
P06276	P06276	CHLE_HUMAN	BCHE	Cholinesterase	22.178	22.3001	22.4387	22.4368	22.4019	22.3905	22.3541	22.0781	22.4754	22.4452	22.5481	22.2491	22.2973	22.0698	22.3098	22.2892	22.4351	22.3103	22.2706	22.3978	22.2255	22.2412	22.354	22.2174	22.3131	22.4558	22.329	22.4625	22.4887	22.4242	22.4737	22.4111	22.2851	22.2767	22.4078	22.2577	22.2571	22.6145	22.4794	22.4246	22.2483	22.3843	22.4235	22.3575	22.2973
P06310	P06310	KV230_HUMAN	IGKV2-30	Immunoglobulin kappa variable 2-30	24.3	24.2817	24.3402	24.3111	24.1354	24.2729	24.1715	24.3624	24.2695	24.3451	24.3387	24.3444	24.1728	24.1705	23.9904	24.2089	24.1332	24.313	24.2945	24.3544	24.2575	24.3165	24.329	24.0607	24.3035	24.4655	24.4531	24.7607	24.808	24.8103	24.8566	24.8744	24.9869	24.7916	24.8709	24.8797	24.8499	23.4072	23.2949	23.5528	23.4193	23.5257	23.2508	23.1185	23.3061
P06312	P06312	KV401_HUMAN	IGKV4-1	Immunoglobulin kappa variable 4-1	25.6159	25.584	25.5726	25.6413	25.6204	25.603	25.6219	25.5794	25.701	25.6474	25.593	25.6832	25.5275	25.6725	25.6784	25.6213	25.5631	25.521	25.5359	25.5769	25.4497	25.5467	25.5582	25.6129	25.6461	26.1012	26.1117	26.034	25.9939	26.0013	25.9737	25.9053	25.9009	25.7603	25.7617	25.8815	25.7818	25.6274	25.9899	26.0658	25.8649	25.9685	25.9889	25.9004	25.8179
P06331	P06331;P01824;P01825;A0A0C4DH41;P0DP06;P0DP08	HV434_HUMAN	IGHV4-34	Immunoglobulin heavy variable 4-34	22.4064	22.3371	22.3691	22.4107	22.4471	22.4137	22.3754	22.3595	22.362	22.4517	22.4048	22.383	22.2588	22.3819	22.2885	22.4463	22.4836	22.5461	22.4336	22.5503	22.3845	22.3789	22.4749	22.4908	22.4312	23.0646	23.0791	23.11	23.0554	22.97	22.8838	22.7502	22.8161	22.6013	22.7342	22.8087	22.6361	22.3468	22.5213	22.438	22.1578	22.3859	22.3015	22.2363	22.2134
P06396	P06396	GELS_HUMAN	GSN	Gelsolin	26.2433	26.2089	26.2581	26.2274	26.366	26.2985	26.3332	26.2699	26.2623	26.2605	26.2677	26.259	26.2589	26.3127	26.2472	26.2944	26.2457	26.2411	26.2657	26.2221	26.238	26.2271	26.2443	26.249	26.2657	26.701	26.5319	26.6336	26.6014	26.594	26.5678	26.3814	26.5739	26.5997	26.5736	26.5577	26.4509	26.226	26.4364	26.3537	26.4922	26.4101	26.3168	26.3097	26.4806
P06576	P06576	ATPB_HUMAN	ATP5F1B	ATP synthase subunit beta, mitochondrial	21.8664	21.983	22.0795	21.1853	21.9402	22.0853	22.0639	22.1413	22.1649	22.1873	22.2072	22.2138	21.797	22.0337	22.005	22.088	22.2915	21.1806	22.221	21.225	21.6537	21.2337	21.0104	21.2889	22.1577	22.4423			21.4856	21.2339			23.3888	23.1553	21.6605	20.9401	22.8076	22.5024	21.5208	21.8574		21.5791	22.1894	21.675	22.0389
P06681	P06681	CO2_HUMAN	C2	Complement C2	26.9768	27.0051	27.0037	26.9595	27.0012	26.996	26.9321	26.9484	27.0494	27.0319	27.0507	26.9474	26.9656	27.029	26.8563	26.8247	26.8759	26.9938	27.0236	26.9347	26.9797	27.045	27.0116	27.0841	27.1051	27.0251	26.9843	26.9086	27.0037	26.9245	26.964	26.8921	26.9009	26.8578	26.887	26.8969	26.9094	26.9886	26.8341	26.7209	26.7095	26.7132	26.7006	26.8109	26.7816
P06702	P06702	S10A9_HUMAN	S100A9	Protein S100-A9	25.449	25.5802	25.5997	25.573	25.5574	25.6504	25.5121	25.5555	25.4339	25.6934	25.5404	25.5504	25.5716	25.4745	25.4664	25.6353	25.4134	25.5667	25.5456	25.7144	25.1423	25.4204	25.6785	25.4038	25.7136	26.1033	25.9023	25.9998	26.078	25.8626	25.7495	25.8596	25.7089	25.556	25.9685	25.7325	25.8816	25.7091	25.7439	25.6659	25.7727	25.9273	25.8921	25.7099	25.8511
P06727	P06727	APOA4_HUMAN	APOA4	Apolipoprotein A-IV	25.1918	25.2102	25.2082	25.2022	25.2499	25.2299	25.2463	25.2224	25.2087	25.1985	25.1968	25.2568	25.2063	25.2575	25.2528	25.2072	25.2256	25.2053	25.1896	25.2123	25.1621	25.2162	25.243	25.1977	25.2022	25.1321	25.1988	24.9878	24.9012	25.0474	25.4332	25.1461	25.0291	24.7345	24.6851	24.595	24.8002	24.9089	25.4302	25.1347	25.2363	25.2145	25.3046	25.3829	25.3724
P06733	P06733	ENOA_HUMAN	ENO1	Alpha-enolase	23.1208	23.2804	23.3032	23.5264	23.7072	23.8994	23.8107	23.9311	23.8804	23.877	24.0924	24.1964	24.3063	24.2803	24.3507	24.2972	24.4338	23.2066	23.3364	23.4011	23.5855	23.5892	23.4619	23.6432	23.805	23.9347	24.2031	23.7945	24.096	23.9851	23.9459	23.7466	23.7982	23.7802	23.9009	23.537	23.5287	23.5158	23.5118	24.0042	23.1727	23.1712	23.7449	24.3907	23.4284
P06744	P06744	G6PI_HUMAN	GPI	Glucose-6-phosphate isomerase	23.2214	23.1042	23.1898	23.2421	23.8012	23.7967	23.8051	23.7535	23.6558	23.7261	23.6549	23.8651	23.6419	23.81	23.9136	23.9786	23.858	23.2917	23.1125	23.2125	23.6089	23.6811	23.8596	23.7526	23.7304	23.8575	23.7769	23.9384	24.4494	23.9046	24.2568	23.8181	23.3292	23.6422	23.5669	23.9391	23.9678	23.6236	23.7227	23.5879	23.731	23.9566	23.8214	23.5518	23.4847
P06753	P06753	TPM3_HUMAN	TPM3	Tropomyosin alpha-3 chain	16.6194	17.0724		16.9175			15.2898	16.9017	16.1626	15.3966	17.3563		14.3781	16.733		17.3218	16.5093	15.4364		16.7381	18.5341	15.0209		15.5376		18.4189	17.5498			17.8797	13.4376			15.0125			19.3262		18.8899	18.6438	18.3757	18.6996			15.0786
P07148	P07148	FABPL_HUMAN	FABP1	Fatty acid-binding protein, liver	23.3916	24.0774	23.8665	23.4428	23.9004	23.7828	22.5089	23.674	23.2616	23.727	23.5466	23.9815	23.8885	23.9486	23.8905	23.8657	23.8983	23.4613	23.8829	23.5751	23.4945	23.1046	23.9335	23.6528	23.6184	23.8873	23.9384	23.9042	23.6974	23.9318	23.7971	23.8211	23.7824	23.6764	23.8375	23.7826	23.8776	23.7048	23.7671	23.8264	23.6434	23.7404	23.7015	23.9856	23.7471
P07195	Q6ZMR3;P07864;P00338;P07195	LDHB_HUMAN	LDHB	L-lactate dehydrogenase B chain	24.7249	24.6054	24.5809	24.5123	24.5086	24.473	24.4676	24.5074	24.4952	24.3941	24.4401	24.5652	24.4813	24.3694	24.3473	24.5021	24.3882	24.4794	24.4606	24.3898	24.6386	24.5525	24.441	24.5826	24.3912	24.8419	24.3561	24.2777	24.4095	24.0953	24.3103	24.2163	24.2611	24.0086	24.0414	24.2027	24.1281	24.2685	24.5441	24.2786	23.9773	24.3249	24.1865	24.6961	24.3185
P07225	P07225	PROS_HUMAN	PROS1	Vitamin K-dependent protein S	23.9638	23.9669	23.9953	23.9966	24.0288	24.0094	23.9976	23.9299	23.9094	23.9438	23.955	23.9144	23.9981	24.0767	23.9759	23.9939	23.9528	23.9538	24.0215	23.9706	23.974	23.9793	23.8716	23.9841	23.9449	23.783	23.7585	23.8236	23.8036	23.8714	23.7489	23.7476	23.7306	23.713	23.5957	23.7162	23.6842	23.7566	23.855	24.3203	23.6922	23.7328	24.1311	24.2576	23.5836
P07237	P07237	PDIA1_HUMAN	P4HB	Protein disulfide-isomerase	27.3626	27.369	27.4503	27.239	27.4031	27.3786	27.2728	27.2657	27.1945	27.3499	27.1525	27.0637	27.5035	27.2332	27.2569	27.303	27.3885	27.1829	27.4212	27.1071	27.5588	27.4005	27.3856	27.0402	27.2402	27.9127	27.8803	27.6313	27.8674	27.6765	27.9619	27.7402	27.8474	27.8291	27.782	27.6578	27.9203	27.3334	27.4936	27.6728	27.7401	26.6281	27.7251	27.792	27.783
P07305	P07305	H10_HUMAN	H1-0	Histone H1.0	25.1914	25.2552	25.2461	24.0074	24.7316	24.8578	23.6794	24.981	24.704	24.8869	24.922	24.5814	24.7368	25.2319	24.4888	23.9247	24.8667	24.3081	24.1449	24.6542	24.9575	24.8242	24.5196	24.7792	24.9228	24.9175	25.0721	25.4128	25.4263	24.4559	25.2379	25.2457	25.3752	25.1841	25.2671	25.2247	25.2101	24.4188	24.4004	23.7147	25.3365	25.1216	24.4217	25.0194	24.912
P07307	P07307	ASGR2_HUMAN	ASGR2	Asialoglycoprotein receptor 2	23.5781	23.2075	23.7319	23.5329	24.0689	23.5937	23.9353	23.6793	23.53	24.0922	24.1926	24.2228	24.3197	24.315	24.3089	23.7538	24.3405	22.576	23.751	23.7893	23.6491	24.7845	23.9327	23.9945	23.9345	23.0883	23.7523	23.8944	24.2228	23.6667	23.7767	23.8058	23.9616	24.0017	24.0762	23.6569	23.9152	23.9243	23.895	24.1324	23.7196	23.7589	23.8746	24.524	23.7799
P07333	P07333	CSF1R_HUMAN	CSF1R	Macrophage colony-stimulating factor 1 receptor	23.0625	22.7871	22.6743	23.2796	23.359	22.6622	23.0988	23.2368	23.2281	23.3925	23.481	23.1178	23.5846	23.3174	23.67	24.2336	23.9173	22.6073	22.6577	22.787	22.868	22.9365	23.1831	23.1927	23.2622	23.3271	23.6168	23.5918	23.7009	23.6702	23.8929	23.1532	23.9753	23.2014	23.3078	23.7116	23.471	23.0105	23.3372	23.2182	23.2925	23.3616	23.5876	23.4025	23.2824
P07339	P07339	CATD_HUMAN	CTSD	Cathepsin D	27.2581	27.043	27.4145	27.1283	27.3411	27.4039	27.4	27.2752	27.3106	27.0415	28.4659	27.5271	27.9387	27.4359	27.3063	27.4264	26.7814	27.0089	26.2309	27.4649	26.3695	27.0711	27.3115	27.4323	27.3537	27.3206	27.5774	27.633	27.4459	27.54	27.4214	27.0392	27.2303	28.0199	27.6314	27.0032	27.0086	27.3898	27.6076	27.4804	27.2571	27.2816	27.4279	27.2718	27.3172
P07357	P07357	CO8A_HUMAN	C8A	Complement component C8 alpha chain	27.7523	27.7364	27.8378	27.7312	27.7502	27.7354	27.7867	27.7271	27.7563	27.7079	27.6533	27.6743	27.6693	27.7277	27.7229	27.7923	27.6971	27.7785	27.7697	27.8163	27.588	27.6642	27.6503	27.6612	27.623	27.6227	27.5419	27.693	27.7076	27.8433	27.8502	27.6933	27.6585	27.7221	27.6513	27.5763	27.6616	27.4626	27.2174	27.2729	27.2845	27.2584	27.3082	27.3216	27.2554
P07358	P07358	CO8B_HUMAN	C8B	Complement component C8 beta chain	23.3742	23.3995	23.364	23.382	23.3373	23.3259	23.2969	23.3596	23.3071	23.3268	23.3108	23.3442	23.2978	23.3369	23.3507	23.3099	23.3207	23.4472	23.393	23.4311	23.4038	23.4508	23.4168	23.3838	23.3817	23.1219	23.0947	23.1072	23.1729	23.1878	23.2618	23.1715	23.123	23.1107	23.1424	23.1209	23.2205	22.9765	22.9698	22.8947	22.9621	22.9491	22.9783	22.9217	22.8913
P07359	P07359	GP1BA_HUMAN	GP1BA	Platelet glycoprotein Ib alpha chain	19.121	19.4364	18.7241	18.8706	19.1626	19.187	18.9825	19.2087	19.1089	19.5108	20.1793	19.8381	19.6878	19.0252	19.0263	18.6383	19.1252	19.3235	18.7306	18.5928	19.197	19.4317	18.7345	19.1072	19.026	19.0613	19.4097	19.309	19.4716	19.9046	19.9035	19.5164	19.795	19.2975	19.7832	19.7726	19.9651	19.2481	19.2917	19.1748	19.4181	19.3243	19.4798	19.5045	19.6425
P07360	P07360	CO8G_HUMAN	C8G	Complement component C8 gamma chain	27.5398	27.7936	27.6685	27.7366	27.8367	27.7942	27.8737	27.7404	27.8103	27.8218	27.7959	27.8151	27.7017	27.8625	27.8352	27.7151	27.8292	27.6402	27.6841	27.7212	27.6936	27.6369	27.7952	27.7301	27.8126	27.7658	27.6442	27.7238	27.6347	27.5635	27.65	27.5089	27.5298	27.4664	27.4492	27.447	27.6592	27.5407	27.6318	27.5661	27.0541	27.2389	27.5209	27.2886	27.2828
P07737	P07737	PROF1_HUMAN	PFN1	Profilin-1	17.5377	18.71	18.2199	18.8983	17.7413	18.8694	16.6966	18.9832	18.1502	18.9507	18.2445	18.7217	18.4925	17.8241		18.1828	18.2449	18.4049	18.681	18.3694	17.9614	18.4973	18.3408	18.1746	18.5242	19.876	17.4322	17.5376				18.8316	18.6546	17.7208	18.065	17.2252	19.5184					19.1694		19.8749	18.7469
P07858	P07858	CATB_HUMAN	CTSB	Cathepsin B	22.9471	22.7156	22.7258	22.745	22.4262	22.7272	22.6504	22.6317	22.7394	22.6783	22.5678	22.7607	22.561	22.8108	22.5667	22.7017	22.5915	22.8328	22.8011	22.75	22.4309	22.5648	22.8215	22.6056	22.6573	22.0981	21.9803	21.7372	22.1125	21.808	21.5973	21.685	21.5232	21.4393	21.5705	21.6308	21.5313	21.8301	21.7994	22.3453	21.6448	21.66	22.1812	22.5152	21.3979
P07900	P07900	HS90A_HUMAN	HSP90AA1	Heat shock protein HSP 90-alpha	22.6926	22.3991	22.8632	22.5072	22.179	22.9046	22.594	22.9709	22.641	22.8624	22.9299	22.9857	22.4149	22.8666	23.0208	22.9786	22.27	22.3229	23.0294	23.0811	23.0038	23.0281	22.9964	22.9621	22.8761	22.8276	22.747	22.6191	22.6369	22.515	22.3002	22.5583	22.2034	20.6387	20.8658	22.2705	22.3938	22.5883	22.651	22.9206	22.3771	22.0521	22.4514	22.8088	22.1933
P07911	P07911	UROM_HUMAN	UMOD	Uromodulin	26.6426	27.5543	27.8504	27.7954	28.1322	27.6413	25.9885	27.6265	27.051	27.4453	26.5525	27.7952	27.7673	28.2602	27.3507	27.0385	27.6817	27.0863	27.1499	27.0375	27.7331	27.4793	27.6503	27.3513	27.9367	28.881	28.6743	28.15	28.5368	28.2461	25.5257	28.0199	27.8579	28.6955	27.8816	27.7199	27.8171	28.0671	28.1	28.4135	27.7672	27.7871	27.8627	28.0077	26.1283
P07942	P07942	LAMB1_HUMAN	LAMB1	Laminin subunit beta-1	23.995	23.9309	24.087	24.2382	23.7033	24.6188	24.4486	24.3118	24.6418	23.7313	25.1643	24.3083	24.1209	24.1214	24.3818	24.5762	24.1558	24.8964	24.6555	24.396	24.7218	24.4437	24.4942	24.321	24.2361	24.7143	24.5032	24.7721	24.2873	24.9461	25.1661	24.7161	24.4859	24.7175	24.6615	24.6263	24.9156	23.8111	23.7784	23.9301	23.8555	23.8482	24.1778	24.1048	24.1444
P07996	P07996	TSP1_HUMAN	THBS1	Thrombospondin-1	25.1019	25.2526	25.2979	25.2928	25.2484	25.4311	25.3658	25.4203	25.4489	25.4037	25.4311	25.4334	25.4739	25.3809	25.5423	25.4618	25.42	25.2771	25.455	25.168	25.3268	25.3864	25.2785	25.377	25.4326	25.5893	25.3601	25.3967	25.27	25.3325	25.4201	25.4146	25.5025	25.3944	25.3094	25.3641	25.2728	25.5093	25.1137	25.1175	25.167	25.2875	25.2679	25.3666	25.3308
P07998	P07998	RNAS1_HUMAN	RNASE1	Ribonuclease pancreatic	20.4594	22.0209	21.3369	26.0943	21.4365	25.2637	26.0928	24.2356	21.3249	25.8041	21.1048	22.3548	21.6999	20.834	25.9926	22.5257	20.8314	24.7363	20.4939	25.1255	25.3537	21.5738	21.47	25.2224	22.2105	26.1556	26.07	21.5629	22.3841	26.3641	22.3743	26.1307	22.0521	26.2821	26.2487	26.3828	22.4567	22.3751	26.399	21.5813	26.5228	26.4994	26.4807	26.5956	21.8177
P08185	P08185	CBG_HUMAN	SERPINA6	Corticosteroid-binding globulin	26.999	26.7562	27.0266	26.9645	27.0733	26.9477	27.0225	26.969	26.9791	26.8938	26.9485	26.9589	27.0543	26.9669	27.0331	27.0023	26.9452	26.9873	26.9829	27.111	27.0298	26.9063	26.8351	26.9131	26.9075	26.9257	26.8064	26.9666	26.9642	26.8668	26.8955	26.8669	26.8723	26.89	26.9539	26.8511	26.8805	26.9095	26.9958	27.003	27.1067	27.027	27.0906	26.8521	26.8416
P08195	P08195	4F2_HUMAN	SLC3A2	4F2 cell-surface antigen heavy chain	28.3746	29.0072	28.6738	28.8587	29.0504	28.786	28.8193	28.7798	28.8057	28.951	28.8447	29.072		28.767	28.9873	28.9854	28.8982	28.8245	28.9076	28.9087	28.4057	28.7337	28.7908	28.6736	28.7195	29.2862	29.5004	29.5429	29.4887	29.4095	29.4557	29.175	29.2523	29.5487	29.1918	29.239	29.4405	29.0553	28.3461	28.8022	28.7038	29.1344	28.47	28.7539	28.6615
P08253	P08253	MMP2_HUMAN	MMP2	72 kDa type IV collagenase	22.6387	22.6115	21.7925	21.7726	22.8261	22.6512	22.1784	22.4754	21.85	22.4212	22.7296	22.5061	22.3876	22.0393	22.5627	22.7097	22.3647	22.7135	21.7401	22.3799	22.1884	22.1885	21.9909	22.5251	22.4412	22.4563	22.8231	22.6957	22.3314	21.9091	22.6289	23.163	23.1026	23.2839	22.3441	22.9978	23.109	22.6125	22.1572	21.6767	22.4001	22.2702	22.907	22.6631	21.4747
P08294	P08294	SODE_HUMAN	SOD3	Extracellular superoxide dismutase [Cu-Zn]	22.4222	22.4171	21.3648	21.9521	21.8949	22.0877	20.5544	21.7838	21.7632	21.9302	21.8682	21.6204	22.3012	21.613	22.2038	21.2362	21.0437	22.2083	22.3384	21.8591	22.677	22.2971	22.6105	22.6884	21.6415	23.288	22.9862	21.0885	21.6151	20.1882	23.0898	22.6034	20.2274	22.6424	20.0206	19.318	22.8452	20.8802	20.5666	20.3871	22.3312	21.9942	21.5713	21.5233	21.7047
P08514	P08514	ITA2B_HUMAN	ITGA2B	Integrin alpha-IIb	16.0616	18.6588	18.4892	18.0961	17.7606	18.0836	18.5261	18.5801	18.4867	18.1309	17.7941	18.3619	17.4064	18.3261	18.1657	18.738	18.4934	18.2027	18.5859	18.2874	16.9687	18.259	17.5947	17.7101	18.5381	19.0576	18.0587	17.7507	18.3548	17.43		17.7414	17.7395	18.0962	18.141	17.5265	17.2506	18.6302	17.8192	18.3416	15.3681	18.1502	17.1047	17.3673	17.6619
P08519	P08519	APOA_HUMAN	LPA	Apolipoprotein(a)	28.7902	28.9182	28.9788	28.7993	28.8218	29.0697	29.0271	28.928	28.9137	28.8031	28.9392	28.9132	29.0803	28.9033	29.0178	29.0218	28.7714	29.1202	28.995	28.9568	29.0386	29.0251	28.8766	28.8549	28.8956	28.8472	29.0717	29.0586	28.8865	28.6745	29.0581	28.9379	28.8569	28.8085	28.8871	28.4128	28.9343	29.0178	28.8674	29.001	28.8309	28.8411	28.8468	28.9103	28.59
P08571	P08571	CD14_HUMAN	CD14	Monocyte differentiation antigen CD14	25.4219	25.567	25.3124	25.5875	25.5677	25.4225	25.3859	25.512	25.5008	25.5287	25.5918	25.6538	25.6259	25.4989	25.3854	25.5444	25.4486	25.2702	25.4935	25.3474	25.6012	25.5719	25.4796	25.5095	25.4872	25.3271	25.0235	25.2142	25.3266	25.4184	25.6922	25.1677	25.0131	25.3375	25.3745	25.2581	25.4402	25.5571	25.5176	25.4257	25.5635	25.5345	25.5627	25.452	25.5644
P08581	P08581	MET_HUMAN	MET	Hepatocyte growth factor receptor	22.5444	22.8823	22.4274	22.6062	22.7196	22.394	22.5925	22.3004	22.5054	22.0566	22.269	21.7229	22.5449	21.9847	22.5726	22.375	23.088	22.3993	22.3287	22.5509	22.0865	22.5049	22.5024	22.0631	22.1962	22.7734	22.7197	22.7909	22.6687	23.0471	22.9412	23.1386	22.3163	23.444	23.0239	22.8374	22.8455	22.6141	22.2674	22.6637	22.9159	22.7761	22.8283	22.4209	22.777
P08603	P08603	CFAH_HUMAN	CFH	Complement factor H	26.8835	26.888	26.8915	26.8906	26.8697	26.8517	26.8801	26.8711	26.8854	26.8662	26.876	26.8586	26.8812	26.8565	26.8672	26.8032	26.8611	26.91	26.909	26.9451	26.8799	26.8538	26.8701	26.8373	26.8573	26.5738	26.6093	26.5983	26.5682	26.6379	26.617	26.6179	26.5349	26.4971	26.5347	26.4816	26.5285	26.8117	26.7808	26.777	26.7207	26.7348	26.7707	26.8174	26.6559
P08637	P08637	FCG3A_HUMAN	FCGR3A	Low affinity immunoglobulin gamma Fc region receptor III-A		28.5788	27.3564	28.4395	27.3725	22.7315	27.2958	24.6863	25.4483	22.1804		22.5297	23.9308	23.4743	23.4929			22.8064	24.7831	24.3327	22.3495	22.7352	23.2311	22.7526		27.7752	27.836	28.0358		27.8392				23.4448	22.4166	22.6171		27.748	26.8562	22.7135		26.6013		27.7442	24.7954
P08697	P08697	A2AP_HUMAN	SERPINF2	Alpha-2-antiplasmin	25.8527	25.8783	25.8948	25.8543	25.9514	26.0025	25.9619	25.9939	25.9761	25.8538	25.925	25.9643	25.8259	25.9901	25.9446	25.9285	25.8723	25.8477	25.8929	25.9058	25.7695	25.7717	25.8871	25.7751	25.9285	25.9149	25.7059	25.8128	25.6273	25.7469	25.7388	25.6579	25.7707	25.5598	25.5837	25.6284	25.6802	25.8499	25.8777	25.8245	25.7008	25.7689	25.9652	25.7781	25.7443
P08709	P08709	FA7_HUMAN	F7	Coagulation factor VII	21.8883	22.1699	22.1269	22.1102	22.1909	21.9377	22.1977	22.1154	22.034	22.321	22.3353	22.0132	22.3485	22.1201	22.0714	22.088	21.726	22.1328	21.8226	22.1512	22.312	22.2366	22.0508	22.0819	22.2609	21.8442	21.8385	21.6457	21.8108	21.7499	21.8231	21.844	21.8877	22.3563	21.7785	21.9534	22.0399	21.8991	21.9069	21.9154	21.5335	21.7223	21.819	21.822	21.9697
P08758	P08758	ANXA5_HUMAN	ANXA5	Annexin A5	28.4773	28.6362	28.8015	28.7932	28.6167	28.7496	28.6777	28.5554	28.5584	28.7872	28.9138	28.861	28.8466	28.6032	28.6906	28.8216	28.7408	28.7003	28.9104	28.8186	22.3471	28.7474	28.6807	28.8314	28.7248	29.1155	29.1078	29.1305	29.353	29.1415	29.3859	29.2717	29.2172	29.2075	29.3016	29.0935	29.1639	29.0742	29.2043	29.1175	29.2479	29.1318	29.0196	28.9298	29.1749
P08833	P08833	IBP1_HUMAN	IGFBP1	Insulin-like growth factor-binding protein 1	26.8611	26.7455	26.4751	26.1626	27.3426	26.841	27.4814	26.6246	26.5477	26.0173	26.5854	24.9825	26.5558	25.9184	26.5612	27.2896	26.8637	26.4972	26.8033	26.306	26.5084	26.7181	26.5272	26.653	26.4746	27.1556	26.4406	27.6101	26.4474	26.9412	27.8842	26.6674	27.8461	27.0362	26.9588	26.6853	27.1056	27.8197	26.9728	26.7755	26.7933	26.6926	27.5882	26.7295	26.9225
P09172	P09172	DOPO_HUMAN	DBH	Dopamine beta-hydroxylase	22.8527	23.0778	23.0105	23.0206	23.1808	23.0419	23.02	22.9684	22.8905	23.2067	22.8188	22.5794	22.8806	22.9223	22.9661	22.9373	22.8218	23.0125	23.0839	23.1848	22.5499	22.3975	22.9418	22.706	22.8718	22.9863	23.4209	22.893	23.058	22.6249	23.5927	22.8294	22.6173	22.7355	22.8638	22.7255	22.5432	23.3828	22.9007	22.9564	23.4566	22.8527	23.4467	23.5302	23.1069
P09211	P09211	GSTP1_HUMAN	GSTP1	Glutathione S-transferase P	23.1466	23.3315	23.3455	23.3651	23.5679	23.5398	23.4419	23.6088	23.4352	23.4588	23.3707	23.3791	23.4146	23.4736	23.5117	23.4501	23.3099	23.4358	23.3982	23.5306	23.555	23.5377	23.4974	23.5342	23.5527	22.665	23.4046	23.3926	23.3787	22.9533	23.1598	22.8638	22.8386	22.6361	23.1478	22.7461	22.7306	23.7091	23.6176	23.6341	22.8849	23.3973	23.2509	23.3939	23.2735
P09486	P09486	SPRC_HUMAN	SPARC	SPARC	23.8859	24.0117	24.223	24.1462	24.0205	24.0318	24.0519	24.1433	23.8618	23.8779	23.8714	24.2952	23.7046	24.0609	24.2861	24.3264	24.2821	23.8421	24.1968	23.6165	24.0709	24.0222	24.2169	23.9787	24.3487	24.6918	24.2606	24.4374	24.7217	24.308	24.1709	24.5391	24.5854	24.6879	24.6429	24.5712	24.1083	24.3681	24.2115	24.4123	24.3142	24.2465	24.2561	24.4297	24.3029
P09493	P09493;P07951	TPM1_HUMAN	TPM1	Tropomyosin alpha-1 chain						22.3204		22.3676		22.2833	22.5152	22.4015	22.1989	22.3946	22.3852	22.4699	23.2194		22.8283		22.9455	23.503	22.505	22.7076	22.6328	21.4922	22.0305	22.3974	21.9227	20.8041	21.8565	21.5265	22.1044	22.1229	21.985	21.9667	21.9216	22.0507	22.3697	21.9795	23.2817	21.9417	22.1914	21.6135	21.8773
P09668	P09668	CATH_HUMAN	CTSH	Pro-cathepsin H	23.5521	22.8676	23.5482	23.7571	23.004	23.9518	23.8031	23.6913	23.8944	23.8045	23.9455	23.9466	23.7527	23.6029	23.7006	23.4522	24.114	23.8962	23.8828	23.8301	23.2068	23.779	23.862	23.8657	24.0519	23.9869	23.5462	23.8439	23.5886	23.5896	24.1086	23.2329	22.8939	24.2443	23.5798	23.7679	24.1126	23.8845	23.4295	23.4549	23.8222	24.1403	23.7711	24.2003	23.8344
P09871	P09871	C1S_HUMAN	C1S	Complement C1s subcomponent	25.1856	25.2424	25.2735	25.2451	25.2135	25.2608	25.2712	25.2493	25.2817	25.2816	25.2706	25.2735	25.1818	25.2645	25.2945	25.2257	25.2068	25.2022	25.238	25.2566	25.236	25.2239	25.2737	25.2189	25.2714	25.3293	25.3554	25.3233	25.2672	25.2795	25.3397	25.3101	25.2956	25.3169	25.3048	25.2344	25.3358	25.0121	25.0635	24.9557	25.0067	24.9872	25.0962	25.0991	25.1484
P09960	P09960	LKHA4_HUMAN	LTA4H	Leukotriene A-4 hydrolase	25.396	25.5606	25.2477	25.2437	25.1642	25.334	25.3665	25.4672	25.2872	25.3084	25.3416	25.2155	25.3398	25.4185	25.4522	25.1987	25.372	25.0465	25.2815	25.2602	25.4014	25.1298	25.2164	25.3397	25.3663	25.3103	25.2319	25.5156	25.6465	25.5242	25.5011	25.4344	25.5372	25.6634	25.4986	25.5083	25.5825	25.6426	25.4194	25.3109	25.4617	25.8007	25.3352	24.7462	25.5146
P0C0L4	P0C0L4	CO4A_HUMAN	C4A	Complement C4-A	22.0141	21.9024	22.0634	21.9495	22.1726	22.1549	22.1559	22.2334	21.9856	22.2083	22.2554	22.3837	22.4329	22.3489	22.4696	22.3357	22.1001	22.0262	22.2038	22.3327	22.2454	22.328	22.4313	22.4176	22.4561	21.6275	21.8804	21.8439	21.9429	21.8053	21.8515	22.0041	21.7615	21.8929	21.83	21.8732	22.0302	22.4035	22.3692	22.921	22.1671	22.3789	22.6172	22.6409	22.1996
P0C0L5	P0C0L4;P0C0L5	CO4B_HUMAN	C4B	Complement C4-B	26.8799	26.9306	26.9193	26.9301	26.989	26.9654	26.9633	26.9487	26.9131	26.9313	26.9453	26.9966	26.9726	26.9867	26.9762	26.9607	26.9555	26.9355	26.9468	26.9436	26.9226	26.972	26.9496	26.9588	26.9898	26.6238	26.611	26.5824	26.5402	26.5343	26.5887	26.6049	26.5067	26.4269	26.4879	26.4983	26.5389	27.02	26.8069	27.1521	26.6772	26.7159	26.9859	27.1216	26.8142
P0CG47;P0CG48;P62979;P62987	P62987;P62979;P0CG48;P0CG47	RL40_HUMAN;RS27A_HUMAN;UBB_HUMAN;UBC_HUMAN	RPS27A;UBA52;UBB;UBC	Polyubiquitin-B	20.1543	21.5439	21.5066	21.7897	21.5579	21.6249	23.8314	22.3247	22.0621	20.8296	22.2349	21.8854	21.4805	20.7244	21.2824	21.4336	21.1352	21.854	21.0789	22.4594	21.4991	21.8945	21.223	23.3842	21.2994	22.3878	22.5891	21.286	22.5979	22.6443	23.2881	21.3437	22.2294	22.8396	22.0443	22.7706	22.5529	23.1673	22.4566	20.7907	21.1154	22.1248	22.093	22.0382	21.9136
P0DJI8	P0DJI9;P0DJI8	SAA1_HUMAN	SAA1	Serum amyloid A-1 protein	21.5197	21.3609	21.2893	21.3267	21.3626	21.4666	21.4283	21.1976	21.4442	21.3556	21.3279	21.4197	21.2718	21.1801	21.1592	21.4587	21.297	21.3273	21.4622	21.1896	21.4217	21.335	21.6373	21.6144	21.6122	20.8923	19.6412	19.619	19.8987	20.2847	22.1462	20.1872	19.9936	19.9239	19.6454	20.0636	21.5446	22.4968	21.4324	21.3696	21.1323	21.2722	21.302	21.6924	21.2117
P0DMV8;P0DMV9	P34931;P0DMV8;P0DMV9	HS71A_HUMAN;HS71B_HUMAN	HSPA1A;HSPA1B	Heat shock 70 kDa protein 1A	22.2883	21.8504	22.6326	21.6113	22.3639	22.002	22.4321	22.0274	22.2109	22.1791	22.3152	22.3175	22.0826	21.9735	22.194	22.3148	22.2091	21.6346	22.1035	22.4185	20.1479	22.1053	22.4396	22.7769	22.5055	22.565	22.5408	22.6048	21.5382	21.5132	21.192	22.4145	22.0891	22.3374	22.046	22.3288	22.1738	22.5547	22.7076	22.5656	22.2111	22.2356	22.5119	25.4736	22.3173
P0DOY3	P0DOY3	IGLC3_HUMAN	IGLC3	Immunoglobulin lambda constant 3	25.5805	25.8303	25.6819	25.6026	25.7779	25.7005	25.7171	25.6735	25.596	25.6568	25.6723	25.7093	25.6293	25.6175	25.5783	25.534	25.4158	25.4691	25.4209	25.4392	25.3763	25.4559	25.4273	25.481	25.4499	26.1221	25.9972	26.155	26.2104	26.1193	25.9603	25.92	25.9482	25.9776	26.0259	26.0122	26.0302	25.6876	25.5045	25.5271	25.5684	25.5436	25.715	25.6425	25.6012
P0DP01	P0DP01	HV108_HUMAN	IGHV1-8	Immunoglobulin heavy variable 1-8	24.9117	24.7991	25.0265	25.0507	25.154	24.8364	25.3131	25.1798	25.065	25.1138	25.0441	25.135	25.0922	25.2173	24.8515	24.9741	25.0517	25.0979	24.9796	24.132	25.3219	25.2047	25.0535	25.0313	25.1453	25.2798	25.3127	25.2255	25.0964	25.455	25.3034	24.5663	24.9031	24.9878	24.9439	24.8335	24.5245	25.1287	25.4589	25.8074	26.6548	25.9895	25.5194	25.4707	25.1675
P0DP23;P0DP24;P0DP25	P0DP24;P0DP25;P27482;P0DP23	CALM1_HUMAN;CALM2_HUMAN;CALM3_HUMAN	CALM1;CALM2;CALM3	Calmodulin-1	27.2628	26.9403	26.6585	26.9601	25.329	26.7005	26.8628	26.2512	25.7253	26.6685	26.552	26.3354	26.3463	24.9989	24.4094	26.0706	26.2035	26.9927	26.5263	26.8986	25.9091	26.8298	26.4736	26.5843	26.5042	27.2698	26.7252	26.9236	26.6486	25.4168	27.0504	26.5645	26.5806	27.0941	26.6059	26.9934	26.5523	26.7426	26.7063	25.6512	26.7942	27.1748	26.7268	26.9184	26.4702
P10153	P10153	RNAS2_HUMAN	RNASE2	Non-secretory ribonuclease	24.1356	22.7502	22.6125	22.6306	22.9174	22.5644	22.579	22.6105	23.848	24.2193		22.1968	21.3015	22.5264	22.3079	22.7045	23.9786	22.1681	22.5056	21.4265	23.4654	22.2703	23.677	22.3057	22.5503	22.0876	22.7319	22.6678	21.9462	22.8452	23.5054	21.346	22.6705	22.3203	22.4823	22.6545	22.4256	22.1973	24.5598	23.6745	22.7275	23.0416	23.2095	24.312	22.0847
P10586	P10586	PTPRF_HUMAN	PTPRF	Receptor-type tyrosine-protein phosphatase F	24.2513	24.1252	24.1458	24.8258	24.2065	24.2689	24.2672	24.2317	24.141	24.3588	24.0523	24.3019	24.2705	24.3235	24.033	24.2578	25.1	24.4463	24.5734	24.1945	24.2142	23.7653	24.4624	24.0515	24.0452	24.6146	23.8407	24.5138	24.1561	24.4315	24.7723	24.3865	24.4136	24.5044	24.3297	23.9858	24.2427	24.1359	24.1179	24.3347	24.173	23.978	24.3349	24.3297	24.3238
P10643	P10643	CO7_HUMAN	C7	Complement component C7	26.0726	26.0814	26.1216	26.0584	26.0665	26.0891	26.0617	26.0722	26.0896	26.0675	26.0402	26.0275	26.0579	26.0273	26.061	26.0575	26.0313	26.055	26.0612	26.1101	26.0546	26.0328	26.066	26.0358	26.0663	26.1979	26.201	26.2115	26.1829	26.168	26.1616	26.1838	26.161	26.1485	26.2139	26.1626	26.1389	25.463	25.4164	25.3321	25.4576	25.4285	25.4723	25.3905	25.3735
P10645	P10645	CMGA_HUMAN	CHGA	Chromogranin-A		17.7984	18.2132	17.9405	17.8821	18.2988	18.4322	17.6491	18.0412	18.2338	18.0464	18.0273	18.104	18.0854	18.2679	18.4784	18.2879	18.1403	18.2098	18.0448	17.8848	17.8975	18.274	18.0727	18.3176	18.0181	17.8382	17.7466	18.1454	16.8507	17.5861	17.785	17.5947		17.6248	17.7842	18.6886	17.8644	17.8459	18.0763	17.9995	17.7373	17.8814	18.2105	17.6574
P10721	P10721	KIT_HUMAN	KIT	Mast/stem cell growth factor receptor Kit	23.4395	23.5663	23.6564	23.6433	23.5527	23.8641	23.8713	23.8395	23.6162	23.6718	23.8174	24.171	24.1423	24.0714	23.795	23.9778	24.0692	23.8382	23.8357	23.8937	23.4926	23.7583	23.6391	23.6483	23.7058	24.3625	24.3634	24.2087	24.5901	24.35	24.394	24.3766	24.5278	24.2062	23.9947	24.2573	24.2248	23.9647	24.2233	24.0064	24.2319	24.2582	24.2954	24.1219	24.342
P10909	P10909	CLUS_HUMAN	CLU	Clusterin	24.6263	24.6486	24.6869	24.6637	24.6692	24.6258	24.6089	24.6645	24.5783	24.6191	24.6336	24.6896	24.7113	24.6356	24.652	24.6382	24.6405	24.6918	24.6941	24.636	24.687	24.7157	24.7435	24.7294	24.794	24.5224	24.5551	24.5045	24.4756	24.5613	24.5945	24.5625	24.6068	24.7158	24.6233	24.6589	24.6069	24.8301	24.8062	24.8342	24.7883	24.8256	24.9847	24.8742	24.8747
P11021	P11021	BIP_HUMAN	HSPA5	Endoplasmic reticulum chaperone BiP	23.5365	23.5449	23.6643	23.5712	23.5449	23.5154	23.461	23.5053	23.4371	23.4889	23.5649	23.35	23.4566	23.1973	23.4043	23.3522	23.5667	23.5594	23.6163	23.5753	23.4886	23.423	23.5452	23.3869	23.4155	24.0199	23.6763	24.0721	23.9498	23.8322	23.912	23.8766	24.017	23.8775	23.7431	23.8386	24.0003	23.6037	23.4339	23.3304	23.4551	23.3158	23.3538	23.339	23.1891
P11047	P11047	LAMC1_HUMAN	LAMC1	Laminin subunit gamma-1	21.8776	21.329	21.5186	21.5897	22.138	22.2722	22.0632	22.0493	22.1247	22.0826	22.3719	22.073	22.797	20.7402	22.0773	21.9829	21.9195	21.9467	20.5007	22.248	22.6214	22.1732	21.5196	22.0453	22.2652	22.2682	22.0222	21.7729	22.5504	22.4606	22.8343	22.3339	22.6609	22.8715	22.2293	22.2184	22.499	21.789	21.5945	22.1546	22.0422	21.9455	22.228	22.3995	22.1254
P11142	P34931;P17066;P0DMV8;P48741;P11142;P54652;P0DMV9	HSP7C_HUMAN	HSPA8	Heat shock cognate 71 kDa protein	27.1666	27.1316	27.4349	27.3371	27.198	27.2797	27.2764	27.5207	27.2986	27.3257	27.1649	27.2476	27.2051	27.3661	27.0821	27.4371	27.1902	27.2746	26.92	27.1565	27.2781	26.918	26.8276	27.1689	26.992	27.3974	27.3995	27.141	27.0005	27.3043	27.3094	27.2253	27.2794	27.0582	27.2638	27.184	27.0422	27.2886	27.1644	27.1599	26.8816	27.111	27.4275	27.2576	27.3347
P11226	P11226	MBL2_HUMAN	MBL2	Mannose-binding protein C	20.8654	21.0331	21.1248	21.0108	21.0606	21.1952	21.0901	21.1997	21.1811	20.9454	21.1456	20.486	21.1384	20.9107	20.9329	20.8275	20.6652	21.1813	21.0341	21.1084	21.1568	21.1758	21.0468	20.8896	21.0417	21.1605	21.3594	21.2799	21.1481	21.3901	21.7098	21.9244	21.8329	21.5263	21.6548	21.6933	21.5918	20.8553	20.5286	20.8994	20.1092	20.268	20.6285	20.6839	20.5834
P11279	P11279	LAMP1_HUMAN	LAMP1	Lysosome-associated membrane glycoprotein 1	20.357	20.8525	21.1429	22.4854	22.5273	22.5669	23.6639	22.6931	21.6676	21.9616	22.1515	21.9306	21.6555	21.5265	22.3791	20.2748	21.153	19.7143	22.5135	22.5032	22.3222	20.7466	22.5024	22.3756	22.0852	22.4176	22.3283	20.6051	22.6681	22.4862	22.5048	22.5127	22.25	22.5318	22.4801	22.3045	22.0111	20.3521	20.8552	21.3534	21.3169	21.7725	22.0298	21.4464	21.9804
P11362	P11362	FGFR1_HUMAN	FGFR1	Fibroblast growth factor receptor 1	24.9735	24.9643	24.859	24.8953	25.0087	24.9124	24.9816	24.9528	24.7045	24.7484	24.812	24.6852	24.2682	24.7049	24.6877	24.6308	24.6581	24.833	24.7367	24.4213	24.6442	24.6952	24.7042	24.7818	24.703	24.6235	24.6493	24.5922	24.6384	24.6325	24.6067	24.5355	24.6427	24.678	24.5793	24.5705	24.5193	24.6485	25.3354	25.4076	25.3174	25.3082	25.3439	25.2605	25.1636
P11597	P11597	CETP_HUMAN	CETP	Cholesteryl ester transfer protein	22.5885	23.2742	23.3084	23.1859	23.384	23.1986	23.3267	23.3062	23.2149	23.3035	23.0611	23.5342	23.4276	23.0858	23.0081	22.6697	22.8828	23.2534	22.9544	22.8421	23.1743	23.0082	23.1443	23.4064	23.3951	23.6921	23.4158	23.3697	23.2842	23.2854	23.362	23.5913	23.4579	23.5234	23.5502	23.5924	23.5432	23.4006	22.8766	22.6604	23.0996	23.5263	23.362	22.8061	23.1244
P11717	P11717	MPRI_HUMAN	IGF2R	Cation-independent mannose-6-phosphate receptor	27.9497	28.1255	28.0463	28.131	28.0641	28.1972	28.1374	28.211	28.1808	28.1797	28.0616	28.1124	28.2196	28.1388	28.1489	28.1448	28.1373	28.1156	28.2074	28.1112	28.1196	27.9917	27.9458	28.2487	28.0683	28.0781	28.1402	28.0892	28.1925	27.9218	27.7954	27.8481	27.7023	27.8637	27.9047	27.7557	27.8787	28.0807	27.9212	28.3467	27.991	28.0917	28.1021	28.2967	28.085
P12109	P12109	CO6A1_HUMAN	COL6A1	Collagen alpha-1(VI) chain	23.1568	23.4313	23.4948	23.4224	23.3626	23.3464	23.4472	23.4154	23.0465	23.406	23.4106	23.2029	23.3506	23.3316	23.2895	23.1255	23.1312	23.1362	23.1997	23.1163	23.4658	23.1008	23.1318	23.1155	23.1019	23.4191	22.8839	23.4226	23.1063	23.8432	23.3239	23.4671	23.3368	23.7034	23.2583	23.3711	23.4416	23.1858	23.4673	23.575	23.5526	23.6613	23.9948	23.2191	23.5772
P12110	P12110	CO6A2_HUMAN	COL6A2	Collagen alpha-2(VI) chain	20.257	20.0687	20.2804	20.2095	20.1287	20.3395	20.0869	20.5524	20.3239	20.3216	20.6146	20.5296	20.5441	20.1501	20.1888	20.3668	20.5268	20.4082	20.3694	20.3351	20.3724	20.3896	20.2244	20.4695	20.4387	20.4448	19.3773	20.5504	20.2326	20.5898	20.575	20.5295	20.5224	20.6079	20.441	20.3947	20.7354	20.9594	20.244	20.088	20.0866	20.0753	20.1187	20.2228	20.0951
P12111	P12111	CO6A3_HUMAN	COL6A3	Collagen alpha-3(VI) chain	25.3673	25.5766	25.8098	25.7109	25.7625	25.6455	25.8481	25.6274	25.6415	25.5527	25.6509	25.9434	25.8869	25.8042	25.8104	25.9677	25.6527	25.6645	25.7362	25.8259	25.8135	25.6858	25.5806	25.8358	25.7677	25.9877	26.195	25.8504	25.8597	25.861	25.9906	25.9226	25.9761	25.8645	25.8944	25.8854	26.0256	25.8879	25.8253	25.7745	25.8805	25.719	25.7562	25.6457	25.6226
P12259	P12259	FA5_HUMAN	F5	Coagulation factor V	27.2666	27.2932	27.3306	27.3119	27.3265	27.3661	27.3308	27.3352	27.2896	27.355	27.4295	27.3318	27.2769	27.1446	27.2217	27.2963	27.1202	27.2784	27.3339	27.2688	27.306	27.2298	27.2825	27.2457	27.2733	27.2202	27.34	27.2961	27.3994	27.3143	27.3108	27.3305	27.3094	27.4187	27.2812	27.3646	27.3268	27.1692	27.09	27.1904	27.1544	27.1843	27.3211	27.3311	27.2291
P12273	P12273	PIP_HUMAN	PIP	Prolactin-inducible protein	23.3449	23.1277	22.7145	23.5984	23.3945	23.3625	22.7167	23.6494	22.2005	23.5621	22.9984	23.6128	23.6575	23.6176	22.6276	23.1307	22.7528	23.4059	23.2023	23.7392	23.4531	23.5473	23.5391	23.4895	23.5814	23.205	22.3672	23.8972	22.1467	23.2546	23.25	23.1521	21.8441	24.353	23.9304	24.1232	23.1277	23.5754	22.9031	22.4255	24.4086	23.5733	23.7668	23.1489	22.9851
P12318;P31995	P12318;P31994;P31995	FCG2A_HUMAN;FCG2C_HUMAN	FCGR2A;FCGR2C	Low affinity immunoglobulin gamma Fc region receptor II-a	22.4654	22.161	22.2441	21.5539	22.0095	21.7794	21.8895	21.7437	21.7881	22.1089	21.5357	21.8875	21.6279	21.9772	22.0594	21.8567	21.0919	21.1515	22.5665	21.5092	21.791	21.4136	21.7987	21.7099	21.7396	21.6788	21.4269	21.7893	21.8501	22.0818	21.7259	21.7185	21.8606	22.0614	22.0819	21.7688	21.6956	21.5936	21.7682	21.9414	21.5417	21.5139	21.8961	22.0062	20.4831
P12814	P12814	ACTN1_HUMAN	ACTN1	Alpha-actinin-1	26.8598	27.0387	27.1098	27.0327	27.0465	27.0608	26.8657	26.9971	27.0651	27.0616	27.0954	27.01	27.0835	26.9447	27.0707	26.8618	26.9307	27.0204	27.0407	27.0725	26.9519	27.0847	27.1383	27.1052	27.0789	27.3018	27.276	27.1485	27.2696	27.0633	27.1381	27.1568	27.0601	27.0393	27.1847	27.0951	27.0815	27.0703	26.9983	26.9769	27.0319	27.0273	27.0835	26.9871	26.8351
P12821	P12821	ACE_HUMAN	ACE	Angiotensin-converting enzyme	25.7466	25.8571	25.7185	25.6078	25.7982	25.7377	25.6543	25.8108	25.7557	25.6125	25.6482	25.8073	25.4303	25.7834	25.8183	25.7603	25.7221	25.6607	25.9132	25.7937	25.204	25.7988	25.9366	25.6804	25.794	25.9519	25.9596	25.9813	26.0624	25.787	25.936	25.9518	25.7602	25.4526	25.545	25.8624	25.8545	25.8918	25.685	25.7384	25.726	25.7779	25.6966	25.8112	25.6177
P12830	P12830	CADH1_HUMAN	CDH1	Cadherin-1	23.5427	23.4696	23.5555	23.5853	23.7407	23.5547	23.7233	23.725	23.6913	23.7247	23.7847	23.635	23.7379	23.8419	23.4661	23.5774	23.7314	23.3415	23.5461	23.6269	23.6037	23.6288	23.6958	23.708	23.5832	23.7239	23.273	23.8695	23.6859	23.7251	23.8097	23.6275	23.5637	23.5939	23.5873	23.5336	23.2289	23.6894	23.8483	23.3731	23.531	23.6957	23.2602	23.6901	23.4981
P12955	P12955	PEPD_HUMAN	PEPD	Xaa-Pro dipeptidase	24.0649	24.2226	24.2463	24.0919	24.1943	24.1249	24.1103	24.1695	24.2306	24.1134	24.1465	24.1025	24.0741	24.1063	24.0032	24.0261	24.0487	23.9476	24.2505	24.1311	24.1372	24.1145	24.1752	24.1654	24.1641	24.1061	24.1427	24.1665	24.0873	24.0146	24.2294	24.1579	24.1434	24.1825	24.1733	24.1396	24.1795	24.1305	24.2732	24.1531	24.2236	24.2712	24.1347	24.0393	24.2716
P13473	P13473	LAMP2_HUMAN	LAMP2	Lysosome-associated membrane glycoprotein 2	15.4218	15.1106	15.4	15.8846	15.3657	15.8097	15.632	15.8915	15.737	15.3906	15.8609	15.5395	15.3342	15.5002	15.5864	15.0307	15.1884	15.2204	15.5604	15.2823	15.2927	15.2924	15.2785	15.436	15.4742	15.1065	15.3101	14.7056	14.6953			14.6713	13.7102		13.765	13.7269		15.8827	15.926	15.6944		14.7109	14.7217	15.2478
P13489	P13489	RINI_HUMAN	RNH1	Ribonuclease inhibitor	19.5952	19.7845	19.8083	19.8001	20.0441	19.9948	19.8768	20.0925	19.9966	20.111	20.1733	20.5754	20.4388	20.3729	20.4439	20.4001	20.1896	20.1625	20.1916	20.216	20.3266	20.3252	20.4621	20.4822	20.5777	20.0741	20.2591	19.7055	19.8975	19.4055	19.2881	19.2438	18.9501	18.7295	19.0969	18.8157	18.747	19.6907	20.2983	20.6567	19.1642	19.5113	19.9315	20.5439	19.3618
P13591	P13591	NCAM1_HUMAN	NCAM1	Neural cell adhesion molecule 1	25.714	25.7712	25.8172	25.7004	25.7999	25.6338	25.6511	25.7948	25.8413	25.6798	26.0498	25.0408	26.0725	25.9131	25.8278	26.0707	25.9913	25.6103	25.8287	25.8088	25.6073	25.8107	25.8227	25.8464	25.8197	25.7091	25.8297	25.9779	26.052	25.9676	25.6717	25.9187	26.088	26.0729	26.1986	26.2305	26.0101	25.7667	25.884	25.8877	25.4747	25.7133	25.5035	25.8565	25.7345
P13598	P13598	ICAM2_HUMAN	ICAM2	Intercellular adhesion molecule 2	24.0268	24.1392	24.2853	24.264	24.3051	24.1785	24.2185	24.1026	24.2443	24.0392	24.0514	24.05	24.1153	24.1728	24.0577	24.2499	24.1822	24.1705	24.113	24.1874	24.1186	24.154	24.085	23.9837	24.0047	23.9664	24.0472	24.0599		24.0844	24.168	24.1133	24.024	24.1416	24.1182	24.1661	24.1147	23.9444	23.828	23.8014	23.93	23.9649	23.9895	23.8538	23.9031
P13645	P13645	K1C10_HUMAN	KRT10	Keratin, type I cytoskeletal 10	24.9856	25.0318	24.9166	24.9281	25.1592	24.9748	24.967	24.9432	24.8592	24.8838	24.8682	25.0372	24.8915	24.8853	24.9806	24.9729	24.8608	24.88	24.9946	24.8751	25.0163	24.8758	24.8908	24.9316	24.9062	25.165	25.2279	25.2177	25.2276	25.2532	25.2537	25.153	25.25	25.2895	25.1641	25.1295	25.1596	25.1098	25.2615	24.9346	25.014	25.1513	24.9467	25.114	25.2133
P13647	P13647	K2C5_HUMAN	KRT5	Keratin, type II cytoskeletal 5	26.4505	26.5183	26.4748	26.5399	26.2893	26.5543	26.6136	26.6589	26.6159	26.504	26.5874	26.4639	26.5959	26.6192	26.6186	26.3917	26.4967	26.552	26.481	26.5287	26.5431	26.5266	26.3968	26.5653	26.6786	26.8794	26.9892	26.9394	26.9188	26.8828	26.8924	26.7996	26.7397	26.6453	26.5757	26.7205	26.7158	26.6834	26.8174	26.6518	26.6656	26.7228	26.6739	26.5784	26.6315
P13667	P13667	PDIA4_HUMAN	PDIA4	Protein disulfide-isomerase A4	21.3129	20.6461	20.8562	21.3454	21.3178	21.5258				19.567	18.8302		20.9125		20.9786		20.9862	21.0473	19.88	21.4094	20.9574	20.8501	21.0647	21.3398	21.0528		22.5969	21.5156	21.7215	22.0064	21.8876	21.6082	20.6542	21.9126	21.3994	21.6691	20.3613	20.5757	21.7459		20.7631	20.7612		21.7924	21.6722
P13671	P13671	CO6_HUMAN	C6	Complement component C6	27.5648	27.5948	27.5814	27.5414	27.5453	27.4924	27.5173	27.4939	27.5118	27.4888	27.5255	27.4493	27.4463	27.4635	27.4439	27.3928	27.4577	27.5797	27.5377	27.5795	27.4764	27.5076	27.5258	27.5083	27.4647	27.3282	27.439	27.517	27.5156	27.4399	27.5589	27.5338	27.4311	27.4389	27.4441	27.455	27.4784	27.2738	27.3104	27.2292	27.2394	27.3035	27.3338	27.2947	27.2936
P13727	P13727	PRG2_HUMAN	PRG2	Bone marrow proteoglycan	27.8203	27.6084	27.6807	28.1073	27.9163	27.8843	28.0679	27.8334	27.6278	27.5533	27.4622	27.9008	27.2634	28.048	27.7408	27.7457	28.1248	27.4315	27.8253	27.7653	27.837	27.6629	27.7751	27.6853	27.8455	28.3661	27.758	28.2605	27.8156	27.533	28.6589	28.1115	28.0594	28.3462	28.1599	28.0262	28.1606	28.0141	27.804	28.888	28.1101	28.3191	28.0944	27.9111	28.1215
P13796	P13796;P13797	PLSL_HUMAN	LCP1	Plastin-2	26.8307	26.863	27.0081	27.0456	27.0968	26.9415	27.1323	26.9052	26.9462	26.9552	27.0593	27.0291	27.0462	27.0366	26.9583	27.0435	27.1094	26.9843	26.9097	26.9257	27.143	27.1195	26.9029	26.9701	26.9732	27.2286	27.248	27.1704	27.1693	26.989	27.3524	27.1916	27.1587	27.004	27.1618	27.0436	27.0312	26.8866	26.9162	26.9004	27.0356	26.8484	27.1074	26.7708	26.9643
P14151	P14151	LYAM1_HUMAN	SELL	L-selectin	28.5691	28.4749	28.4799	28.5105	28.4843	28.5303	28.4737	28.5691	28.3744	28.4829	28.5226	28.5726	28.4772	28.3756	28.6541	28.4952	28.3756	28.5288	28.3304	28.5212	28.2474	28.1677	28.4563	28.5915	28.4991	28.9654	29.1295	29.0433	29.0698	28.9107	28.7829	28.7665	28.7538	28.7968	28.6233	28.7276	28.8908	28.7573	28.8479	28.9147	28.836	29.0167	28.9361	28.8999	29.0646
P14314	P14314	GLU2B_HUMAN	PRKCSH	Glucosidase 2 subunit beta	24.0233	24.4317	24.4533	23.5201	24.602	24.6383	24.579	24.4704	24.4576	24.64	22.6492	24.5728	23.6464	22.9847	24.9479	24.546	24.5214	24.0371	24.4976	24.4364	24.1773	23.7157	24.6634	24.6158	24.6841	24.8947	24.295	25.0608	25.5155	24.0821	25.1135	25.0022	24.9667	25.0275	24.9869	24.6991	25.1187	24.8048	24.7491	24.8296	24.4334	23.7905	23.9319	24.6151	24.5417
P14543	P14543	NID1_HUMAN	NID1	Nidogen-1	20.7081	20.8388	21.0365	20.9148	21.2923	21.3571	21.387	21.4491	21.5528	21.2695	21.5108	21.6322	21.6887	21.6163	21.7156	21.5643	21.6052	20.6009	20.8581	20.9412			21.1607	21.2205	21.3002	22.2881	19.8394	19.202		22.6419	18.8164	22.0142	22.6501	23.2896	22.9825	22.677	22.8851	18.6577	21.6718	21.043	22.511	21.4692	18.8696	21.0707	21.7274
P14618	P14618	KPYM_HUMAN	PKM	Pyruvate kinase PKM	23.1338	23.4388	23.378	22.9871	23.3204	23.5282	23.1493	23.1579	23.256	23.3225	23.067	23.2111	23.5758	23.2658	22.6277	23.3946	23.0069	22.4787	23.2863	22.0264	23.3384	23.5068	22.669	23.1673	23.3228	23.4531	23.7283	23.5586	23.7611	23.5574	23.6553	23.8029	23.57	23.6032	23.6994	23.6505	23.5983	23.1627	23.8281	23.6343	23.5265	23.5007	23.8577	23.513	23.6345
P14625	P14625	ENPL_HUMAN	HSP90B1	Endoplasmin	24.4124	25.0546	24.6772	24.6244	25.1649	24.7715	24.7755	24.9662	24.785	24.8179	24.8939	24.9679	25.1245	24.8141	24.9587	25.0813	24.7427	25.0765	24.7944	24.745	24.9568	25.0096	24.8176	25.0628	24.7005	24.9827	24.8595	24.7751	25.1832	24.9706	24.9374	24.8007	24.9169	24.9929	24.8511	24.9375	25.0403	24.6279	24.7832	24.8659	24.7019	24.6257	24.856	25.1188	24.6981
P14923	P14923	PLAK_HUMAN	JUP	Junction plakoglobin	25.9932	26.6425	26.275	26.3184	26.4126	27.0694	26.2227	26.3905	27.2326	25.5308	26.2566	25.228	26.3029	25.639	27.3482	26.4314	26.1944	26.2497	26.3332	26.2546	25.905	24.8527	26.2722	24.9547	26.1355	25.7413	27.2566	25.1948	24.5574	25.5368	25.54	26.4547	25.5399	26.2525	26.4022	26.7412	27.2367	27.1866	26.2033	26.092	26.3406	27.3677	26.3585	26.0518	26.5036
P15144	P15144	AMPN_HUMAN	ANPEP	Aminopeptidase N	28.079	28.1262	28.1248	28.2718	28.4513	28.3571	28.2212	28.0906	28.3926	28.0969	28.1158	28.3879	28.3082	28.2256	28.0598	27.94	28.0534	28.0309	28.2848	28.4198	28.2614	28.0525	28.3163	28.0598	28.3382	28.4062	28.2411	28.2726	28.3487	28.1586	28.4324	28.216	28.2805	28.4746	28.2747	28.2722	28.1865	28.3328	28.5377	28.5481	28.424	28.5529	28.5703	28.4915	28.3151
P15151	P15151	PVR_HUMAN	PVR	Poliovirus receptor	22.7773	22.8298	22.794	22.8319	22.9325	22.8677	22.9139	22.8483	22.8873	21.8915	22.79	23.04	22.9462	22.7074	21.866	22.8029	22.7931	22.4174	22.4907	22.6604	22.7265	22.6705	22.403	21.6866	22.1554	22.9591	22.9798	23.0327	23.1352	23.0113	22.9981	23.0656	23.0742	22.8888	23.0255	23.0756	22.9828	22.7893	22.6377	22.5215	22.712	22.6217	22.7462	22.5059	22.6224
P15169	P15169	CBPN_HUMAN	CPN1	Carboxypeptidase N catalytic chain	22.0461	22.1819	22.0924	21.918	22.398	22.2596	22.1363	22.132	22.3648	22.1202	22.2043	22.1698	22.2019	22.3081	21.6655	22.333	21.7223	22.0899	22.2114	22.2273	22.2193	21.8825	22.0744	22.278	22.1206	21.6436	21.8925	21.4564	21.5146	21.8293	22.1167	22.0232	21.475	21.765	22.1168	21.8155	22.1344	22.0808	21.6571	21.711	21.7565	21.5036	21.2207	21.5788	21.4442
P15531;P22392	P15531;P22392	NDKA_HUMAN;NDKB_HUMAN	NME1;NME2	Nucleoside diphosphate kinase A	23.0151	23.1739	23.1992	23.423	23.6021	23.6557	23.361	23.8237	23.3762	23.8165	23.9844	24.089	24.1967	24.1688	23.6441	23.8148	24.3251	23.3796	23.2327	23.1535	23.4409	23.2634	23.5786	23.7569	23.7791	23.6181	24.1499	23.5921	23.6971	23.8787	23.8461	23.642	23.6975	23.6747	24.3053	23.4326	23.4252	23.7424	23.8849	24.1809	23.0679	23.3962	23.6392	23.9825	23.2137
P15814	P15814	IGLL1_HUMAN	IGLL1	Immunoglobulin lambda-like polypeptide 1	24.4042	24.4463	24.6701	24.6884	24.8208	24.775	24.7647	24.7245	24.7984	24.8105	24.8121	24.8392	24.8149	24.7745	24.7824	24.8524	24.7886	24.7069	24.765	24.7412	24.6774	24.7588	24.8085	24.7594	24.7958	25.2077	25.1497	25.2157	25.2961	25.2338	25.31	25.169	25.2837	25.2777	25.3251	25.1878	25.2736	24.912	24.8677	24.8809	25.0584	24.9663	24.9117	25.0204	24.9283
P15924	P15924	DESP_HUMAN	DSP	Desmoplakin	27.9633	28.1284	28.0144	28.0633	27.8262	27.8379	27.6912	28.0319	27.9011	27.879	27.7416	27.66	27.5829	27.6124	26.9451	27.1342	27.5377	27.8771	27.3854	27.7349	27.9168	28.0526	28.0411	27.9282	27.8097	27.5287	26.6785	27.6303	28.2128	28.1216	27.6585	27.7361	27.6959	27.4827	27.8469	27.5374	28.4905	27.5147	28.0072	27.7373	28.1015	27.9223	28.0753	28.1806	27.9912
P16070	P16070	CD44_HUMAN	CD44	CD44 antigen	19.6618	19.9439	20.0854	19.9636	19.8907	19.0033	19.9854	19.8666	19.3558	19.8445	20.0437	20.0201	19.7238	19.6568	19.6747	19.6879	19.7024	20.0364	19.8968	20.0468	19.4923	19.9865	20.0049	19.698	19.583	20.1873	19.9966	19.9913	19.6475	20.0882	19.8742	20.0768	20.1195	20.1187	19.9771	19.97	19.9234	20.4078	20.3624	19.9481	20.3057	20.1194	20.1658	20.2386	20.476
P16403	P16402;P10412;P16403	H12_HUMAN	H1-2	Histone H1.2	21.8991	22.1705	21.5183	22.0453	22.4141	22.1268	21.9105	22.148	21.3231	21.522	21.7355	21.7659	22.009	21.7512	21.9923	21.317	21.4523	21.6788	21.7128	21.9308	21.6539	21.6692	21.488	21.6633	22.1096	21.2537	21.6138	21.7262	21.7088	22.8232		22.4416	21.0363	21.6577	22.4321	22.3261	21.9994	21.229	21.5083		21.8404	21.7847	21.3209	21.6025	21.9975
P16930	P16930	FAAA_HUMAN	FAH	Fumarylacetoacetase	25.4012	25.3873	25.4579	25.4493	25.6452	25.577	25.1876	25.4879	25.9146	25.3001	25.3692	25.111	25.5696	24.966	25.4395	25.4113	25.2462	25.486	25.4956	25.4162	25.4681	25.3197	25.8428	25.6323	25.4029	25.6822	25.8556	25.6051	26.049	25.7261	25.6032	25.8587	25.4154	25.946	25.5066	25.6264	25.8596	25.5241	25.1714	25.8042	25.486	25.5218	25.378	25.7537	25.8177
P17174	P17174	AATC_HUMAN	GOT1	Aspartate aminotransferase, cytoplasmic	26.4936	27.2149	27.1476	26.2375	27.0022	27.0887	26.8	26.8736	26.6996	26.7789	26.9035	26.9641	26.954	26.77	26.9141	26.9145	26.6135	27.164	27.0711	26.8853	27.0753	26.7994	26.7565	26.8902	26.2952	27.146	27.0659	27.0674	27.4452	27.4097	27.4279	27.2302	27.1264	26.5692	27.2595	26.8009	27.1942	26.9494	26.6748	26.4853	27.0711	27.0706	27.3106	27.0628	27.1693
P17813	P17813	EGLN_HUMAN	ENG	Endoglin	22.4089	22.5121	22.5564	21.7845	22.4358	22.2809	22.4232	22.4632	22.4157	21.7108	21.7639	22.4564	22.0591	22.2411	22.2255	22.2102	22.4218	22.3736	22.4629	22.5148	22.4822	22.4317	22.5015	22.3784	22.4301	21.6894	21.8841	22.0527	21.6554	21.7347	21.8703	22.1349	22.0216	21.947	21.0647	21.7967	22.0874	21.8144	22.0812	22.2142	22.1213	22.213	22.1674	21.7005	22.1854
P17900	P17900	SAP3_HUMAN	GM2A	Ganglioside GM2 activator	21.81	21.3432	21.7563	21.7644	21.848	21.7287	21.8017	20.9092	21.8153	21.7885	21.773	21.7737	21.3493	21.8972	21.9063	21.64	21.7576	20.6687	21.8425	21.7512	20.8864	21.7586	21.8166	21.4079	21.8071	21.5622	21.3749	21.2397	21.2018	21.3094	21.2157	19.3296	21.3645	21.3403	21.3276	21.4952	21.3135	21.662	21.4854	21.6444	21.8246	21.3675	21.6913	21.2297	20.6107
P17936	P17936	IBP3_HUMAN	IGFBP3	Insulin-like growth factor-binding protein 3	23.6888	24.1204	23.8888	23.7164	23.8809	23.7236	23.7181	23.971	23.6962	23.5983	23.6592	23.2205	23.8891	23.7971	24.0269	23.6675	23.4782	23.8974	23.7635	24.0765	23.8764	23.8438	23.5791	23.4528	23.636	23.7439	23.505	24.024	23.3226	23.3943	23.3523	23.5905	23.4516	23.778	23.8787	23.5014	23.8061	23.9837	24.0538	23.6346	23.934	23.8521	23.9089	23.8652	23.8896
P18065	P18065	IBP2_HUMAN	IGFBP2	Insulin-like growth factor-binding protein 2	22.8209	21.5137	21.3846	21.4496	21.7979	21.3485	21.614	21.248	21.0033	21.4005	21.6471	21.76	21.8541	20.185	21.3929	21.2115	21.4781	21.6062	21.4869	21.802	21.8541	21.6935	21.4219	21.104	21.6839	21.5172	21.4541	22.0917	22.0993	21.9189	22.2445	21.9877	22.1128	22.1038	21.8492	21.509	21.3833	21.6288	20.9849	22.1617	21.6263	21.8176	21.9072	22.035	21.4134
P18206	P18206	VINC_HUMAN	VCL	Vinculin	26.4691	26.4668	26.4769	26.3959	26.5875	26.4524	26.4144	26.5164	26.4033	26.4722	26.4301	26.5382	26.5171	26.4247	26.4808	26.3899	26.482	26.4516	26.4382	26.4451	26.4781	26.5376	26.4769	26.4915	26.4162	26.5812	26.561	26.6561	26.7217	26.6811	26.6005	26.4918	26.6238	26.5621	26.5985	26.6416	26.5887	26.5253	26.5607	26.5809	26.597	26.5073	26.5194	26.5039	26.4977
P18428	P18428	LBP_HUMAN	LBP	Lipopolysaccharide-binding protein	27.3649	27.251	27.2403	27.2725	27.1419	27.302	27.317	27.3055	27.2489	27.2663	27.2782	27.1633	27.1481	27.2592	27.174	27.2996	27.1864	27.1536	27.1965	27.2265	27.2188	27.1709	27.3179	27.2713	27.2555	27.1651	26.8082	26.6701	26.8857	26.9672	27.5633	26.7617	26.8166	26.7271	26.6974	26.8883	27.1354	27.2642	27.0322	26.8839	26.642	26.8987	27.2177	27.1513	26.9035
P18669	P18669	PGAM1_HUMAN	PGAM1	Phosphoglycerate mutase 1	24.7011	24.7535	24.8143	24.7988	24.8919	24.7987	24.8411	24.7718	24.7781	24.8017	24.9296	24.9789	24.9581	24.9897	25.0184	24.9301	25.0036	23.7458	24.7405	24.8092	24.7364	24.6996	24.9034	24.8804	24.8516	25.0125	25.1939	25.1399	25.122	24.8795	25.0129	24.8023	24.758	24.8107	24.9037	24.6486	24.7208	24.7743	24.8028	25.0262	24.4492	24.5523	24.782	24.6696	24.4819
P19021	P19021	AMD_HUMAN	PAM	Peptidyl-glycine alpha-amidating monooxygenase	21.4635	21.6611	21.4574	21.348	21.2082	21.4821	21.5727	21.3863	21.1704	20.9615	21.5536	20.9911	21.7027	21.6107	21.6139	21.2134	20.9214	21.2321	21.6505	21.2573	22.0837	21.282	20.9133	21.2773	21.6137	21.3537	21.1678	20.8436	20.6977	20.9582	21.4234	20.646	21.9247	21.3948	21.4184	21.0051	20.7062	21.4801	20.7747	20.5326	21.0122	20.6385	21.2667	20.514	20.649
P19320	P19320	VCAM1_HUMAN	VCAM1	Vascular cell adhesion protein 1	29.1452	29.2934	29.1109	29.1769	29.2211	29.1128	28.9943	29.1377	29.2089	29.1914	28.9834	29.2351	29.0431	29.1294	29.1873	28.931	28.8836	29.06	29.0197	29.0979	28.9949	29.014	29.1518	29.0627	29.1139	29.1786	29.2414	29.4414	29.0701	29.2849	29.4094	28.8948	29.0181	29.082	29.2145	29.1099	29.1002	29.2244	29.266	29.1615	29.0789	29.1347	29.1702	28.9994	29.2159
P19652	P19652	A1AG2_HUMAN	ORM2	Alpha-1-acid glycoprotein 2	25.1285	25.0587	25.1272	25.1331	25.2414	25.1476	25.1368	25.1829	25.0679	25.1876	25.2144	25.2754	25.3034	25.2314	25.2455	25.1739	25.223	25.0424	25.1412	25.1572	25.1313	25.1774	25.1731	25.1934	25.1665	25.189	25.1191	25.2505	25.2258	25.1328	25.1313	25.2123	25.0705	25.1618	25.1251	25.1654	25.1895	25.6913	25.5981	25.4738	25.535	25.6559	25.5112	25.4394	25.447
P19823	P19823	ITIH2_HUMAN	ITIH2	Inter-alpha-trypsin inhibitor heavy chain H2	25.7025	25.6562	25.6923	25.6977	25.7439	25.7257	25.6502	25.654	25.6842	25.6726	25.6982	25.6951	25.7195	25.7036	25.7124	25.6785	25.6666	25.7013	25.7233	25.7133	25.6625	25.6061	25.648	25.6612	25.6561	25.5439	25.4746	25.5126	25.5003	25.4813	25.4892	25.5039	25.5351	25.5708	25.5546	25.4842	25.5707	25.6191	25.7621	25.6386	25.6501	25.6723	25.684	25.4716	25.6724
P19827	P19827	ITIH1_HUMAN	ITIH1	Inter-alpha-trypsin inhibitor heavy chain H1	28.6391	28.7851	28.7758	28.7377	28.7389	28.694	28.7248	28.7182	28.6868	28.742	28.6797	28.6568	28.6714	28.6372	28.6154	28.6114	28.6117	28.7445	28.7453	28.7122	28.7297	28.7769	28.7613	28.7677	28.7364	28.4485	28.383	28.3833	28.3529	28.3557	28.4571	28.4732	28.4897	28.4361	28.4542	28.4369	28.4478	28.6789	28.7142	28.6213	28.6827	28.673	28.6468	28.5299	28.6636
P20023	P20023	CR2_HUMAN	CR2	Complement receptor type 2	24.5683	24.6645	21.258	21.2517	25.1831	21.607	25.1876	25.3532	25.5037	22.7826	23.5662	25.2749	21.2837	21.7143	25.7456	25.6393	25.9994	24.2412	21.0468	24.7531	25.1241	25.1677	24.8023	21.2413	21.9457	22.8289	24.5873	25.6427	22.184	21.3462	22.1442	26.0004	24.2269	21.9002	21.3177	25.4841	23.4562	25.8259	21.0462	25.746	25.9084	21.1212	21.1428	25.7177	21.3089
P20618	P20618	PSB1_HUMAN	PSMB1	Proteasome subunit beta type-1	25.5295	25.4833	25.4862	25.5566	25.6693	25.2779	25.4895	25.3331	25.429	25.3671	25.4118	25.2861	25.5392	25.194	25.4239	24.5888	25.6666	25.4499	25.6523	24.8645	25.2849	26.0285	25.4362	25.5299	25.4498	25.3136	25.3213	25.5247	25.343	25.4224	26.8622	24.843	25.4861	26.7737	25.5012	24.6279	25.5365	25.3548	25.4327	25.592	25.5555	25.6804	25.7472	25.4988	25.7236
P20742	P20742	PZP_HUMAN	PZP	Pregnancy zone protein	27.0353	27.0729	27.0637	27.1139	27.2014	27.1478	27.1236	27.0649	27.1146	27.0124	27.0711	27.2042	27.1561	27.1106	27.075	27.1778	27.1084	27.0475	27.0751	27.0765	27.2371	27.1057	27.0926	27.1128	27.1289	27.3182	27.3309	27.3806	27.3979	27.3053	27.4168	27.4097	27.4147	27.3313	27.3212	27.3112	27.2687	27.3371	27.2326	27.2815	27.0713	27.2471	27.3851	27.2587	27.1135
P20774	P20774	MIME_HUMAN	OGN	Mimecan	23.6726					22.4496	22.5393	22.4894	22.3098	22.4279	22.3106	20.8595	22.3629	22.5592	22.5535	21.9475			22.5197	22.5713	22.4393	22.713	22.3987	22.4758	22.4076	22.5616	22.5399	22.8049	22.6081	22.4311	22.4833	22.4659	22.1336	22.8337	22.0588	22.7273	22.2552	22.6764	22.402	22.425	22.3671	22.4412	22.1668	22.4904	22.5291
P20851	P20851	C4BPB_HUMAN	C4BPB	C4b-binding protein beta chain	27.0167	27.141	27.0454	27.1249	26.9856	27.1357	27.0868	27.1566	27.0676	27.1046	27.0605	27.064	26.9788	27.0631	27.0939	27.0481	27.1108	27.0256	27.0444	27.1077	26.9718	27.0712	27.0728	27.0579	27.0186	26.7003	26.5843	26.63	26.6526	26.7346	26.6968	26.5236	26.4697	26.6016	26.5437	26.6495	26.6059	26.786	26.7966	27.1281	26.5378	26.476	26.8736	27.1012	26.5569
P21333	P21333	FLNA_HUMAN	FLNA	Filamin-A	26.7049	26.8007	26.7569	26.7502	26.7973	26.8784	26.852	26.792	26.8196	26.753	26.8335	26.8954	26.9241	26.8646	26.835	26.9197	26.86	26.6531	26.7679	26.7735	26.8161	26.7149	26.6921	26.6056	26.7043	27.0143	27.051	27.0135	27.076	27.0928	26.9938	26.9559	26.9892	27.0777	27.0078	27.0597	27.0871	26.8906	26.8527	26.8234	26.922	26.9301	26.9075	26.8196	26.8442
P22105	P22105	TENX_HUMAN	TNXB	Tenascin-X	26.4301	26.3919	26.4708	26.4671	26.535	26.4314	26.4841	26.5115	26.5045	26.3742	26.2638	26.4676	26.3774	26.4791	26.4473	26.5144	26.1107	26.1907	26.5178	26.3845	26.1429	26.3434	26.3418	26.4241	26.4652	26.5202	26.59	26.6361	26.5899	26.593	26.7646	26.5616	26.5791	26.5796	26.4792	26.4516	26.54	26.6958	26.7806	26.4571	26.7035	26.6739	26.6108	26.6866	26.7156
P22352	P22352	GPX3_HUMAN	GPX3	Glutathione peroxidase 3	21.1112	21.0428	21.1329	21.2227	21.0598	20.9933	21.0773	20.9599	21.0905	21.1429	21.0911	20.8984	21.0046	20.8483	20.9576	20.8328	21.0677	21.2294	21.1693	21.0124	21.1915	21.0977	21.0312	20.8957	21.018	21.213	21.352	21.3364	21.2515	21.2659	21.3121	21.2354	21.2008	21.0367	21.1502	21.1491	21.1741	21.0922	20.8444	20.78	20.7953	20.8734	20.8206	20.8068	20.6108
P22692	P22692	IBP4_HUMAN	IGFBP4	Insulin-like growth factor-binding protein 4	21.3023	21.5413	20.8008	21.378	21.5474	21.5723	21.4518	21.7123	21.5846	21.5019	21.5995	21.749	21.4949	21.2984	21.5174	21.5573	21.7239	20.9898	21.414	21.1096	21.6619	20.9573	21.3749	21.4008	21.4166	23.2651	22.0968	21.7119	21.8499	21.7148	21.6847	21.5021	21.4357	21.501	21.556	21.0575	21.3	21.4529	21.3931	21.8588	20.9805	21.3725	21.6961	21.8222	21.2964
P22792	P22792	CPN2_HUMAN	CPN2	Carboxypeptidase N subunit 2	27.2377	27.3004	27.3522	27.3569	27.3565	27.3693	27.3476	27.3234	27.2863	27.3462	27.2788	27.3539	27.2129	27.2686	27.2477	27.3094	27.2313	27.1975	27.2975	27.2531	27.3541	27.3395	27.3244	27.2641	27.3556	27.0652	26.9756	26.9845	26.9965	26.8245	26.9651	26.8105	26.8573	26.7827	26.7737	26.8074	26.8085	27.2982	27.2153	27.0895	27.0138	27.1262	26.9949	26.9535	27.0116
P22891	P22891	PROZ_HUMAN	PROZ	Vitamin K-dependent protein Z	25.4702	25.3943	25.506	25.5059	25.4878	25.3816	25.3881	25.4021	25.3295	25.5006	25.3793	25.5607	25.4014	25.4462	25.3638	25.3203	25.2908	25.4572	25.2425	25.4247	25.5441	25.4322	25.4611	25.376	25.3611	25.329	24.6187	24.7056	24.6544	25.3325	25.4444	25.1761	25.4077	25.4248	25.0463	25.1427	25.4716	25.7169	25.5521	25.569	25.6663	25.6838	25.5642	25.3438	25.5518
P22897	P22897	MRC1_HUMAN	MRC1	Macrophage mannose receptor 1	21.1876	20.7517	20.975	20.8827	20.8137	20.7386	20.8079	20.9339	20.9986	21.0134	21.1147	20.9815	21.0477	20.8134	20.8992	20.7672	20.5067	20.8693	20.9574	20.7353	20.882	20.8637	20.6659	20.8995	20.9787	20.783	20.5921	21.0039	20.6088	20.9184	20.9152	20.4843	20.868	21.0932	20.7623	21.0132	21.0561	20.9662	21.2253	21.1459	21.4914	21.0452	21.3692	21.0941	20.7525
P23083	A0A0C4DH31;P23083	HV102_HUMAN	IGHV1-2	Immunoglobulin heavy variable 1-2	24.0104	24.0515	24.0457	24.0861	24.1105	24.0552	24.0847	24.1571	24.1291	24.1834	24.1658	24.1406	24.2706	24.1952	24.2097	24.1098	24.1731	24.1713	24.2152	24.099	24.1225	24.2423	24.1643	24.2453	24.1738	24.4648	24.3778	24.1879	24.3476	24.1055	24.2335	24.1734	24.1825	24.1367	24.1174	24.21	24.0672	23.4581	23.6798	23.6571	23.5308	23.7422	23.9671	23.7086	23.3072
P23142	P23142	FBLN1_HUMAN	FBLN1	Fibulin-1	22.3376	22.3009	22.362	22.3636	22.2972	22.3473	22.4052	22.3759	22.4145	22.448	22.3307	22.3039	22.3678	22.3996	22.4026	22.4385	22.4591	22.3675	22.4304	22.4207	22.4571	22.4304	22.3175	22.4201	22.4226	22.4014	22.3446	22.2912	22.4507	22.3093	22.3734	22.3976	22.4115	22.356	22.4005	22.415	22.2391	21.9035	22.1105	22.0094	22.0986	22.0741	22.0459	22.1073	22.0911
P23284	P23284	PPIB_HUMAN	PPIB	Peptidyl-prolyl cis-trans isomerase B	22.482	22.6969	22.7653	22.5191	22.8398	22.8169	22.829	22.5855	22.5947	22.5501	22.3577	22.7905	22.6606	21.9227	22.4448	22.9157	23.0364	22.667	22.8166	22.4008	22.9009	22.0809	21.5958	22.6461	22.7488	23.1743	23.3475	23.1601	23.4776	23.407	23.0773	23.1734	23.1399	23.4982	23.0807	23.1605	23.2322	23.1486	22.7551	23.2913	23.1587	23.1389	23.2717	23.6159	23.0843
P23467	P23467	PTPRB_HUMAN	PTPRB	Receptor-type tyrosine-protein phosphatase beta	18.2662	17.731	17.4998	17.7273	16.8958	18.9391	18.3452		18.7982	17.4911	18.3762	16.8783	16.2703	17.6749	16.5299	17.9574	17.7813	16.6022	16.8887	16.9744	17.9641	17.2612	16.8084	17.0947	16.3862	18.3518	18.3498	18.4741	18.3411	18.672	18.6387	17.1836	18.2694	18.4482	18.0531	18.0384	18.2074	18.0872	18.0524	18.5792	17.7503		17.757	17.1201	17.2585
P23470	P23470	PTPRG_HUMAN	PTPRG	Receptor-type tyrosine-protein phosphatase gamma	16.9069	17.3279	18.9736			16.7428		16.022			18.9846		17.9393			18.5581				18.6428				18.9184		17.8662			16.8082		18.7116	16.3569		17.7688	18.4369	18.0666								18.5647	18.5264
P23528	P23528;Q9Y281	COF1_HUMAN	CFL1	Cofilin-1	22.3095	22.4082	22.7139	22.8078	22.7642	23.2349	22.6256	23.1616	22.6706	22.9764	23.4084	23.3746	23.4495	22.8594	22.7401	23.5948	22.6081	22.5508	23.0702	22.2979	23.7155	23.0546	22.9216	23.452	22.9195	23.6781	23.7282	23.7831	23.632	23.4524	23.551	23.0277	23.4216	23.1983	23.4547	22.5255	22.7771	23.0074	23.1671	23.129	23.1829	22.8694	23.193	23.1623	23.3265
P24592	P24592	IBP6_HUMAN	IGFBP6	Insulin-like growth factor-binding protein 6	15.2491	15.184	15.2079		14.8609	15.1769			15.0383		15.0899	13.8071	15.2567	15.2953	14.9524				15.322		14.3025		14.5863		14.9151		14.7908	17.3728	14.6111	14.4059	14.6002	13.6333	14.0704	15.2735	15.1153	13.9514	17.2205				14.869	17.0172		15.2686
P24821	P24821	TENA_HUMAN	TNC	Tenascin	26.2366	26.13	26.1619	26.262	26.0595	26.0744	26.2744	26.2953	26.1877	26.1668	26.342	26.1284	26.2418	26.3868	26.1094	26.2581	26.3626	26.1216	26.2065	26.1134	26.0984	26.2187	26.0653	26.0137	26.1174	26.3727	26.4052	26.2964	26.2534	26.2389	26.4801	26.2972	26.374	26.355	26.4269	26.3174	26.3139	26.2968	26.1936	26.2681	26.1281	26.0666	26.2085	26.2523	26.2894
P25311	P25311	ZA2G_HUMAN	AZGP1	Zinc-alpha-2-glycoprotein	23.3313	23.3561	23.2928	23.2999	23.3224	23.2679	23.2641	23.2213	23.2992	23.2497	23.2099	23.2952	23.2217	23.2421	23.2437	23.2537	23.2547	23.3737	23.3426	23.3574	23.3301	23.2784	23.2973	23.3024	23.2762	22.7385	22.7772	22.784	22.7641	22.7271	22.7626	22.7185	22.7498	22.775	22.7269	22.6895	22.7523	23.2816	23.4893	23.4049	23.499	23.4761	23.5156	23.3062	23.4023
P25788	P25788	PSA3_HUMAN	PSMA3	Proteasome subunit alpha type-3	24.4967	23.5023	23.9651	23.2771	21.4511		23.8299	23.3852			23.8783	23.7774	24.0933	24.12	20.7677	24.0757	24.0752	23.6135	21.6149	24.268	24.1461	24.8764	24.1054	24.0135		23.4828	24.4109	23.379	23.4341			22.1922	23.8921	20.4246		20.8775	20.6216	23.2455	23.1174	23.1691	20.2371	22.0177			23.8966
P26038	P26038	MOES_HUMAN	MSN	Moesin	22.5905	22.6517	22.5608	22.3101	22.5447	22.7246	22.6279	22.6035	22.7339	22.8092	22.7606	22.6978	22.8063	22.8096	22.7214	22.5955	22.6735	22.5931	22.3883	22.4878	22.6765	22.4286	22.5314	22.4584	22.5805	22.9523	22.9701	23.1044	22.7752	22.5041	22.8311	22.9642	22.9302	22.9362	22.8167	23.1665	22.8236	22.6519	22.8271	23.0131	22.8893	22.7615	22.9282	22.9432	22.8726
P26583	P26583	HMGB2_HUMAN	HMGB2	High mobility group protein B2	21.4751	21.4279	21.2968	21.3487	21.045	20.9307	20.8879	21.5006	21.755	21.4855	26.485	21.3624	20.7535	21.6893	21.4433	20.9225	20.6724	20.9714	21.6743	21.2043	21.327	20.872	21.2679	21.3823	21.5985			21.6401	28.1405	21.3231	21.5109	21.0143	21.2242	26.8219	20.817	20.8556	21.453	20.968	21.5784	21.4197	20.4646	21.4651	21.4819	21.3716	21.4853
P26927	Q2TV78;P26927	HGFL_HUMAN	MST1	Hepatocyte growth factor-like protein	28.0689	28.1782	28.0837	28.0943	28.1951	28.1789	28.213	28.1469	28.1744	28.0591	28.0416	28.0784	28.0947	28.0127	28.0296	28.0347	27.9607	28.1367	28.0266	28.1282	28.0098	27.8667	28.0597	27.995	28.0561	27.722	27.8848	27.7751	27.5682	27.7711	27.8681	27.6372	27.6057	27.2608	27.6776	27.5754	27.6004	27.7261	27.9754	28.2315	27.7184	27.689	28.199	28.3123	27.8456
P27169	P27169	PON1_HUMAN	PON1	Serum paraoxonase/arylesterase 1	25.1714	25.1984	25.1592	25.2095	25.2797	25.3148	25.2853	25.3128	25.2274	25.2793	25.2873	25.3154	25.4129	25.287	25.2853	25.2757	25.2485	25.1626	25.1889	25.1166	25.287	25.2001	25.2224	25.2057	25.3161	25.1625	25.0723	25.1457	25.1724	25.1743	25.1504	25.1756	25.1904	25.2092	25.2207	25.226	25.1712	24.8388	24.9429	24.7566	24.8781	24.8707	24.7913	24.6633	24.6639
P27487	P27487	DPP4_HUMAN	DPP4	Dipeptidyl peptidase 4	23.1395	22.8857	23.2292	22.9337	22.7234	23.1137	23.0007	23.3694	22.8937	23.4425	22.6499	23.1473	23.0008	22.778	22.7199	22.9555	22.7966	22.662	22.7542	23.035	23.1243	23.0523	22.3104	22.6115	23.3501	22.6082	22.6151	22.0717	23.0276	23.1567	22.6142	22.7593	22.6227	22.7933	22.768	22.3511	22.4212	23.493	22.7789	22.74	22.6069	22.3676	22.4587	23.1868	22.6975
P27797	P27797	CALR_HUMAN	CALR	Calreticulin	23.9549	24.24	23.8981	24.1222	23.9236	23.278	22.7868	23.9803	24.0213	23.94	23.9999	23.9384	23.8713	24.0217	23.9091	23.604	24.1222	24.0888	24.1693	23.9244	24.0544	22.1501	24.0298	23.6673	23.4785	23.6837	24.0747	23.6741	24.0776	23.4542	24.0009	23.5665	23.8398	23.8774	23.8747	23.9193	23.7345	23.7294	23.7262	23.7597	23.2709	23.2272	23.5003	24.2965	23.5235
P27918	P27918	PROP_HUMAN	CFP	Properdin	23.1746	23.3047	23.388	23.4742	23.4111	23.3619	23.4376	23.4024	23.5253	23.4953	23.4242	23.4759	23.4834	23.617	23.6027	23.3391	23.4234	23.2869	23.5192	23.5437	23.4156	23.41	23.4605	23.4454	23.4353	23.1912	23.0431	23.2371	23.2271	23.2895	23.0768	23.1689	23.0734	23.0868	23.156	23.2046	23.2253	23.3641	23.3111	23.2559	23.4605	23.2734	23.1905	23.177	23.3147
P27930	P27930	IL1R2_HUMAN	IL1R2	Interleukin-1 receptor type 2	19.6056	18.0664	19.8845	19.9289	19.9285	19.6351	19.8009	19.6906	20.0714	18.3749	18.9898	20.1112	20.2993	19.276	19.8329	19.8601	19.7387	19.4072	19.9193	19.2351	19.321	19.0731	20.0237	19.7321	20.034	20.5839	20.2506	20.8745	20.2582	20.0066	19.4598	19.4241	20.3492	20.2894	19.7566	20.4837	19.5813	19.8246	20.2329	19.5651	19.859	19.843	20.1681	17.896	19.3895
P28066	P28066	PSA5_HUMAN	PSMA5	Proteasome subunit alpha type-5	20.8939	20.8549	20.7888	20.7092	21.1985	20.6403	19.6249	20.9736	19.9922	20.9312	19.8718	21.2894	20.8495	20.5671	20.2345	20.9933	20.9406	19.1393	19.8433	20.9542	20.3184	20.9282	20.5016	20.9131	20.8875	20.9609	20.648	21.014	21.474	20.8249	21.0799	20.1985	19.9201	21.1274	21.1034	21.0139	19.3276	20.6984	20.0017	19.653	20.3703	20.4098	19.4506	20.0717	21.1014
P28827	P28827	PTPRM_HUMAN	PTPRM	Receptor-type tyrosine-protein phosphatase mu	21.0451	22.4206	22.1766	21.4581	22.4666	21.9138	21.0966	22.0822	21.4893	22.0136	21.7822	21.8667	21.935	21.41	21.838	21.7963	21.0254	22.0425	22.0128	22.0002	21.7676	21.6755	21.9446	21.9642	21.8044	22.116	21.5765	21.7064	22.3236	22.4539	22.4144	22.1941	21.7364	22.2028	22.3903	21.4102	22.2739	21.6526	22.0055	22.0901	22.0632	22.1986	21.9457	22.0453	20.969
P29401	P29401	TKT_HUMAN	TKT	Transketolase	23.516	23.4479	23.5751	22.7072	23.5978	23.4437	23.6004	23.6209	23.5052	23.4717	23.5578	23.5472	23.5448	23.5853	23.5044	23.6634	23.5148	23.4182	23.5457	23.3317	23.21	23.4378	23.4098	23.5715	23.3838	23.83	24.0746	23.8934	23.9612	23.8282	23.8535	23.6339	23.9895	23.828	23.8084	23.7403	23.6888	23.5425	23.5888	23.3244	23.4499	23.6555	23.4737	23.5587	23.629
P29508	P29508	SPB3_HUMAN	SERPINB3	Serpin B3	23.3748	23.46	23.3615	23.3227	23.2609	23.281	23.3573	23.1374	23.1906	23.4109	23.3976	23.3717	23.4103	23.3241	23.2046	23.3104	23.3704	23.365	23.1327	23.1698	23.0736	23.172	23.1697	23.11	23.3617	23.311	23.5041	23.57	23.5893	23.5473	23.4867	23.4958	23.6203	23.6849	23.4215	23.598	23.6001	23.5124	23.3007	23.2362	23.2113	23.4353	23.3549	23.1279	23.3207
P29622	P29622	KAIN_HUMAN	SERPINA4	Kallistatin	21.5623	21.6678	21.6391	21.6933	21.6743	21.6607	21.6096	21.5841	21.6112	21.6074	21.6207	21.5901	21.4949	21.5983	21.5582	21.4995	21.5491	21.5241	21.6044	21.6337	21.4078	21.4878	21.6283	21.5119	21.4767	21.3678	21.5612	21.3729	21.3585	21.2289	21.1567	21.264	21.2165	20.9227	21.2033	21.0791	21.115	21.3655	21.4396	21.4847	21.242	21.4641	21.5013	21.1954	21.4166
P30044	P30044	PRDX5_HUMAN	PRDX5	Peroxiredoxin-5, mitochondrial	19.2727			19.5019	19.559	18.809		17.8947	18.0848	19.2163	17.9789			19.5704	18.7219	18.5919	16.9572	19.3519	19.2637	18.2295	15.4136	19.3171	18.5607	19.0476		19.5359	19.517	19.4127	17.8836		19.4808	19.0971	18.8676	19.8376	19.3053	18.8131	18.9195	19.8062				19.0388		18.8262
P30086	P30086	PEBP1_HUMAN	PEBP1	Phosphatidylethanolamine-binding protein 1	20.6191	20.8663	21.2172	21.0026	21.5661	21.4629	21.4225	21.4603	21.3592	21.4725	21.6496	21.7632	21.5459	21.9597	21.6453	21.8652	21.4846	20.771	20.9113	20.7179	21.1868	21.4636	21.61	21.6095	21.8301	20.4693	21.8371	21.7815	21.773	21.8033	21.4262	22.3395	22.1421	21.9025	22.0275	22.1462	22.161	22.3244	22.4835	21.9992	22.2554	22.4714	22.0219	22.2198	21.8018
P30101	P30101	PDIA3_HUMAN	PDIA3	Protein disulfide-isomerase A3	25.0798	25.4901	25.4289	25.6169	25.6998	25.6801	25.4982	25.4477	25.5775	25.4077	25.4905	25.52	25.6374	25.5526	25.6802	25.8382	25.6673	25.6734	25.5027	25.7542	25.4093	25.3282	25.4528	25.5585	25.3865	25.5778	25.5413	25.6011	25.7965	25.6308	25.4227	25.5209	25.5006	25.2383	25.4772	25.3282	25.3919	25.5621	25.6149	25.5654	25.5066	25.5115	25.5725	25.6707	25.3509
P30740	P30740	ILEU_HUMAN	SERPINB1	Leukocyte elastase inhibitor	26.7002	26.639	26.8082	26.718	26.7313	26.7825	26.7438	26.6958	26.7578	26.7383	26.7951	26.6605	26.6912	26.7038	26.6958	26.7276	26.5565	26.6934	26.7526	26.8385	26.7919	26.7288	26.8377	26.7912	26.8126	26.9277	27.0979	27.0066	27.0948	26.8908	27.0254	26.9602	26.9078	26.9467	26.9295	26.9306	26.1067	26.6264	26.9041	26.9958	27.0092	26.9216	26.9421	26.8654	26.8949
P31025	P31025	LCN1_HUMAN	LCN1	Lipocalin-1	23.2509	23.0516	22.8779	22.9373	22.7642	22.8327	22.9011	22.7693	22.8755	22.8386	23.1166	22.9644	22.9915	22.9866	22.796	22.6561	23.1904	22.7338	22.8646	22.8235	22.8176	22.8596	22.8219	22.7737	22.838	23.3738	23.2413	23.2483	23.1617	22.8885	23.0648	23.4806	23.1776	23.0831	23.3984	23.1461	23.226	23.0818	23.171	23.0148	23.0794	23.3303	22.9385	22.9732	23.1357
P31146	P31146	COR1A_HUMAN	CORO1A	Coronin-1A	21.1547	21.5008	21.5059	21.4311	21.5565	21.5481	21.5219	21.3904	21.4006	21.2934	21.2987	21.487	21.2823	21.4304	21.4305	21.4596	21.2987	21.2936	21.3302	21.3128	21.1317	21.2334	21.3415	21.3655	21.3094	22.184	21.8377	21.6578	21.5421	21.5821	21.3732	21.4227	21.2792	21.4405	21.184	21.3986	21.6864	21.6433	21.0699	20.8837	21.3891	21.3769	21.4584	21.5271	21.2189
P31151	P31151	S10A7_HUMAN	S100A7	Protein S100-A7	21.5424	21.5397	21.8756	21.7346	21.6459	22.0402	21.7767	21.0879	21.7266	21.9672	21.5927	21.312	21.4896	21.8554	21.0535	21.1558	21.583	21.9089	20.9015	21.044	21.5691	21.4555	21.4691	21.0482	21.8088	21.6482	21.4839	21.4942	20.4683	21.2397	21.494	21.2081	20.6486	21.7254	20.5538	20.5061	21.1089	21.3853	21.8471	22.5166	21.7856	20.9357	21.3991	21.4645	20.9093
P31944	P31944	CASPE_HUMAN	CASP14	Caspase-14	24.2391	24.3774	24.0239	23.9348	24.1601	24.1064	24.3575	24.1397	24.312	24.419	24.045	24.1342	24.2317	24.3474	24.2929	24.7718	24.2052	24.3736	23.6031	24.3564	24.2598	24.1209	24.2469	24.1258	24.0979	24.8432	24.1049	24.7205	24.8138	24.9783	24.9021	24.5837	24.6153	23.8128	24.3732	25.1576	25.2065	24.2193	24.0821	23.351	23.8169	24.3096	23.0582	23.4777	23.4968
P32004	P32004	L1CAM_HUMAN	L1CAM	Neural cell adhesion molecule L1	24.3269	25.1868	25.0651	25.0373	25.3555	25.3529	25.6132	25.1782	25.4439	25.4753	25.3135	26.0596	25.9334	25.711	25.8942	25.8449	25.5535	25.1066	24.7628	24.9174	25.0652	25.3673	25.2198	24.6002	25.4528	25.9346	25.8311	26.0739	26.1335	27.1539	24.5806	25.6499	25.8509	26.1263	26.0835	25.8794	25.7403	24.9357	25.5168	25.5106	25.7207	25.333	25.3268	25.275	25.7036
P32119	Q06830;P32119	PRDX2_HUMAN	PRDX2	Peroxiredoxin-2	27.7424	27.6331	27.5888	27.5807	27.6722	27.7791	27.5903	27.535	27.6243	27.5315	27.5739	27.6691	27.6545	27.6772	27.6215	27.5575	27.5582	27.4849	27.4982	27.6307	27.5341	27.5468	27.5475	27.5097	27.6145	28.9353	27.7565	27.8983	27.816	27.9468	27.9495	27.7503	27.6459	28.6078	27.6412	27.952	28.6111	27.9767	27.7162	28.0787	28.0994	27.8178	28.0388	28.1496	27.4545
P32942	P32942	ICAM3_HUMAN	ICAM3	Intercellular adhesion molecule 3	21.5392	19.659	19.8214	20.9268	20.4724	20.4461	24.2442	20.9761	20.9761	20.6997	19.2763	21.0525	20.0996	20.815	19.969	18.4953	18.9495	20.9245	20.8495	21.2782	19.8878	20.635	21.0805	20.7477	20.7611	20.8407	20.4552	20.2573	20.6664	20.1968	19.854	19.4672	19.9272	20.0445	20.3676	20.2581	20.4746	19.8376	19.3253	20.9374	20.6319	20.7336	19.1824	21.1097	19.361
P33151	P33151	CADH5_HUMAN	CDH5	Cadherin-5	22.6385	22.7271	22.7511	22.6201	22.5045	22.5017	22.6111	22.3308	22.641	22.5993	22.3966	22.7249	22.8193	22.6061	22.5831	22.8843	22.3204	22.2613	22.7843	22.4515	22.1282	22.4708	22.4495	22.45	22.3918	22.8818	22.6235	22.9495	22.8674	22.8219	22.9012	22.7512	22.6985	22.6911	22.7792	22.9078	22.4068	22.4015	22.7466	22.4412	22.6749	22.8022	22.8535	22.6209	22.5417
P33908	P33908	MA1A1_HUMAN	MAN1A1	Mannosyl-oligosaccharide 1,2-alpha-mannosidase IA	24.0589	23.9744	24.1389	24.1203	24.238	24	24.1805	24.2078	23.9664	24.0169	24.2119	24.233	24.0756	24.102	24.0466	24.172	23.9887	23.9484	24.1627	24.1091	24.0135	24.1246	24.1341	24.0228	24.1177	23.5763	24.4699	24.118	24.2849	25.0972	24.1425	23.3141	24.7909	24.0039	24.1207	24.9711	24.5288	24.3103	24.1072	24.2814	24.1222	24.106	24.1836	24.3287	24.3179
P34096	P34096	RNAS4_HUMAN	RNASE4	Ribonuclease 4	16.6186	16.7087	16.0743	16.8654	16.9243	17.0073	17.3843	16.4642	15.7755	17.3228	17.5621	17.6299	17.5088	18.069	17.4331	18.0974	18.1012	15.23	16.6989	16.7706	16.351	16.9794	17.1183	17.2243	16.829	17.8906	18.4462	18.408	18.4273	18.3071	18.3231	18.4846	18.363	18.3483	17.9097	18.0823	18.2213	12.9744	15.8251			16.8343	14.7355	13.1778	14.2296
P35030	P35030	TRY3_HUMAN	PRSS3	Trypsin-3	20.6065	20.9102	20.7325	20.739	21.3043	20.8278	20.7202	20.8486	20.7315	20.6354	20.8509	21.1854	20.7589	21.1198	20.7843	21.1453	20.9205	20.9265	20.8364	20.8628	20.6938	20.0204	20.2703	20.9411	20.4811	19.8663	19.9943	20.9106	20.792	20.6342	20.9751	20.7595	21.0113	20.6298	20.8174	20.4634	20.2343	21.3671	20.7053	20.6	20.5431	20.7249	20.6027	20.6153	20.6818
P35443	P35443	TSP4_HUMAN	THBS4	Thrombospondin-4	22.1305	21.8412	22.1217	21.5523	21.8699	21.1524	22.2603	22.1124	21.88	22.3384	22.1553	22.2027	22.2968	22.0506	22.0516	22.0178	21.9839	20.8225	22.4433	21.8074	20.7028	21.2574	21.7782	21.746	21.6199	21.6004	21.7918	20.9417	21.4778	21.1264			22.5223	20.757	21.5653	19.4555	21.5547	21.6759		21.2357		19.3894	20.7643	21.9206	21.0416
P35527	P35527	K1C9_HUMAN	KRT9	Keratin, type I cytoskeletal 9	27.2304	27.0739	27.2371	27.3035	27.2629	27.2776	27.3241	27.2282	27.258	27.2126	27.337	27.3094	27.3149	27.3057	27.2447	27.1402	27.1762	27.3486	27.2142	27.2006	27.1357	27.2433	27.0975	27.2204	27.1979	27.301	27.4889	27.4709	27.667	27.3838	27.7514	27.6011	27.6063	27.5464	27.5014	27.4754	27.2969	27.5286	27.4646	27.4727	27.5478	27.4662	27.5544	27.42	27.4427
P35542	P35542	SAA4_HUMAN	SAA4	Serum amyloid A-4 protein	26.3925	26.1913	26.2621	26.1875	26.3997	26.2996	26.2683	26.2718	26.2757	26.127	26.1036	26.2241	26.2565	26.3634	26.1948	26.1269	26.2295	26.313	26.295	26.2715	26.174	26.2209	26.2897	26.3197	26.2476	26.3267	26.3616	26.4791	26.5104	26.356	26.3618	26.3375	26.3914	26.3269	26.3716	26.2792	26.3288	26.6807	26.4269	26.3531	26.4776	26.3231	26.2921	26.346	26.2898
P35555	P35555	FBN1_HUMAN	FBN1	Fibrillin-1	20.4936	20.2671	20.5149	20.0045	20.5029	19.6154	20.8466	20.0197	19.8028	20.0213	20.5828	20.8696	19.2426	19.6364	20.0674	20.8314	20.4338	19.6359	20.1298	20.1357	19.125	19.8806	20.2566	20.0282	19.9765	20.231	20.1511	20.099	20.1425	20.1998	20.5488	19.7165	20.0997	19.4119	19.1844	19.6047	19.7592	20.0647	20.3458	20.5909	19.899	20.1969	20.1978	20.4605	19.4143
P35579	P35579	MYH9_HUMAN	MYH9	Myosin-9	26.1564	26.1814	26.0416	26.0529	26.1247	26.1586	26.2012	26.082	26.1065	26.1365	26.0997	26.085	25.9459	26.0946	26.0559	26.1455	25.9901	26.117	26.099	26.0001	26.0567	26.0818	26.1208	26.0747	26.0356	26.2591	26.2839	26.2536	26.3222	26.2614	26.2394	26.2253	26.2998	26.2199	26.2666	26.3071	26.2922	26.1305	26.146	26.1345	26.2023	26.1012	26.1688	26.17	26.1929
P35590	P35590	TIE1_HUMAN	TIE1	Tyrosine-protein kinase receptor Tie-1	23.043		22.8459	22.9814	23.0102	22.5423		23.3153	23.0701	23.2797	22.8677	22.8937	22.3963	22.7745	20.9973		22.7147	22.9137	23.3301	23.2529	22.6533	22.8672	22.8127	22.5805	22.8548	23.0952	23.0539	21.7521	22.3421	23.4835	20.296	23.3981	23.38	22.6593	23.5262	23.5754		22.1447	21.9212	22.0426	19.6804		22.1644	22.3179	20.8175
P35858	P35858	ALS_HUMAN	IGFALS	Insulin-like growth factor-binding protein complex acid labile subunit	23.6891	23.669	23.6349	23.6694	23.7639	23.7479	23.7171	23.6611	23.7395	23.6948	23.7392	23.7087	23.6639	23.7368	23.6863	23.6955	23.7825	23.6204	23.6749	23.6837	23.6193	23.6406	23.721	23.6709	23.6135	23.5902	23.6482	23.6121	23.6388	23.4695	23.6048	23.5172	23.5804	23.338	23.4558	23.4344	23.4635	23.7723	24.0232	23.9836	23.724	23.9008	23.9161	23.7015	23.8401
P35908	P35908	K22E_HUMAN	KRT2	Keratin, type II cytoskeletal 2 epidermal	28.5095	28.549	28.6765	28.5415	28.6632	28.7932	28.6031	28.7081	28.7366	28.5638	28.6536	28.481	28.7027	28.7596	28.7341	28.6153	28.5853	28.6361	28.7383	28.7198	28.4731	28.8087	28.7922	28.7817	28.649	28.501	28.5413	28.6026	28.6779	28.6987	28.7396	28.6003	28.4888	28.4407	28.5713	28.6167	28.3439	28.3637	28.3952	28.603	28.6034	28.5612	28.6411	28.8384	28.3186
P35916	P35916	VGFR3_HUMAN	FLT4	Vascular endothelial growth factor receptor 3	24.0567	24.2512	24.0947	24.0882	24.1022	24.0017	23.9055	24.0696	23.9424	23.8494	23.9691	23.7209	23.9472	23.8133	24.101	23.6521	23.8027	24.0061	23.6373	24.0301	24.1999	24.3105	24.0357	23.8138	23.7671	24.2844	24.2529	24.3725	24.3646	24.0813	24.4009	24.4296	24.1432	24.2811	24.2624	24.3572	24.1762	24.1283	24.0198	23.4472	23.9099	23.9555	24.0329	24.119	23.9628
P36222	P36222	CH3L1_HUMAN	CHI3L1	Chitinase-3-like protein 1	21.5382	20.3606	20.251	21.2714	21.5374	20.1889	20.3943	20.1862	20.897	21.6072	19.829	19.6509	19.6077	20.2629	20.1381	21.3603	21.2463	22.0188	19.4583	20.3683	20.4045	19.9735	21.3779	20.6379	18.8663	21.0158	21.2213	21.8513		21.9922	20.8004				20.7709	21.9097	21.0848	21.425	21.6378	21.5286	21.4583	21.2591	21.1158	21.3436	20.4304
P36871	P36871	PGM1_HUMAN	PGM1	Phosphoglucomutase-1	22.8153	22.1784	20.6776	21.549	21.8545	22.3039		21.3572		21.5901	21.5835	21.0451	21.1742		22.3098					22.3438	22.4131				21.2443						20.8049	22.4463	22.4108	20.4783
P36955	P36955	PEDF_HUMAN	SERPINF1	Pigment epithelium-derived factor	23.6147	23.7493	23.7409	23.7686	23.6873	23.7556	23.7554	23.7766	23.7227	23.7728	23.7505	23.75	23.7272	23.7281	23.8261	23.6675	23.7263	23.7146	23.7034	23.7236	23.689	23.7731	23.7903	23.7839	23.7265	23.5117	23.4077	23.3967	23.3176	23.3134	23.5549	23.3691	23.4503	23.3419	23.347	23.3791	23.5087	23.8338	24.0278	23.7856	23.9002	24.092	23.9516	23.7273	23.9398
P36980	P36980	FHR2_HUMAN	CFHR2	Complement factor H-related protein 2	22.7317	22.7853	22.7905	22.7933	22.7099	22.7055	22.7099	22.7927	22.784	22.7948	22.8297	22.7729	22.8606	22.7866	22.7503	22.6594	22.7713	22.7502	22.6896	22.6974	22.6595	22.7683	22.7738	22.7458	22.7617	22.3614	22.2493	22.2016	22.2426	22.2378	22.1725	22.0299	22.1852	22.2178	22.0256	22.2563	22.0029	23.1624	23.2221	23.1599	23.2481	22.8204	23.2512	23.3129	23.2323
P37802	P37802	TAGL2_HUMAN	TAGLN2	Transgelin-2	23.6767	23.2988	23.4617	23.5449	23.4391	23.643	23.8057	21.8842	23.7935	23.1948	23.1515	23.5822	23.4889	23.4409	23.7513	23.7037	23.8462	22.2741	23.4606	23.4024	23.2693	23.066	23.2046	23.6886	23.3302	23.5676	23.5822	23.2466	23.6024	23.6318	23.5348	23.8214	23.4917	23.3917	23.4729	23.2036	23.3363	23.676	23.6475	23.6226	23.3718	23.509	23.9707	23.3793	23.3605
P37837	P37837	TALDO_HUMAN	TALDO1	Transaldolase	22.9302	24.582	22.744	19.8197	22.9187	23.0765	20.2536	21.0792	22.8116	22.8368	22.501	23.1611	23.7182	23.0054	20.9713	23.3741	23.6039	24.0675	22.8329	22.8082	22.926	22.902	23.0334	23.3415	23.272	21.7838	24.5818	23.0497	23.4599	24.2102	24.565	23.4088	23.7345	24.7078	24.6684	22.9996	24.6748	22.8736	22.2072	25.5005	23.8043	23.382	23.2262	23.2659	23.8887
P39060	P39060	COIA1_HUMAN	COL18A1	Collagen alpha-1(XVIII) chain	24.3033	24.516	24.6751	23.8124	24.488	24.3957	24.3845	24.7658	24.4828	24.6499	24.4252	24.2235	24.7236	23.5202	23.9994	24.8273	23.476	24.8216	24.1018	24.2929	24.4689	24.7483	23.9525	24.1885	24.128	24.7542	24.5926	24.7134	24.4217	24.5779	24.8899	24.5215	24.8538	24.8545	24.8333	24.511	24.7736	23.9892	24.6172	24.9989	25.158	24.083	24.7995	24.0604	24.2154
P40189	P40189	IL6RB_HUMAN	IL6ST	Interleukin-6 receptor subunit beta	24.4681	24.7803	23.7999	24.4217	24.567	23.3557	25.0039	23.471	23.652	24.7287	24.1397	24.7977	23.9421	24.1265	24.44	23.5413	23.7286	24.3147	24.2716	23.3725	23.8894	23.6791	23.8045	23.4331	24.5643	24.3709	22.7795	23.958	25.3991	24.233	24.4367	24.0703	24.1601	25.4676	25.322	23.7029	23.0805	24.4918	24.0818	24.1525	24.1362	23.9288		24.0268	23.9907
P40197	P40197	GPV_HUMAN	GP5	Platelet glycoprotein V	24.8843	26.4074	26.3449	27.0783	26.6638	26.3908	26.3835	26.6523	26.4022	25.7287	26.4471	26.3999	26.7356	26.4492	26.2322	26.4139	26.5986	26.5143	26.0407	26.4417	26.5205	26.5299	27.0037	26.2939	27.6432	27.2808	26.3971	26.1625	26.6533	26.5476	25.6709	26.6696	26.4132	26.0971	26.5926	26.4343	26.3449	26.1361	26.752	26.7572	26.4719	26.6398	26.6582	26.1316	26.606
P40925	P40925	MDHC_HUMAN	MDH1	Malate dehydrogenase, cytoplasmic	23.8806	23.9688	24.4056	24.4261	24.5441	24.6513	24.624	24.6543	24.5321	24.6277	24.6979	24.8449	24.8121	24.8507	24.876	24.4398	24.9187	24.2315	24.1205	24.48	24.5249	24.5336	24.3731	24.455	24.7886	24.6007	24.61	24.6192	24.7826	24.5783	24.6927	24.5233	24.6471	24.7826	24.7177	24.6658	24.7023	24.2942	24.5774	24.7131	24.1064	24.1806	24.6556	24.7883	24.3899
P41222	P41222	PTGDS_HUMAN	PTGDS	Prostaglandin-H2 D-isomerase	18.7085	18.6204	18.6292	18.6374	18.5716	18.5029	18.4718	18.5771	18.4627	18.6567	18.5309	18.3848	18.2694	18.3151	18.223	18.4282	18.6505	18.7922	18.81	18.7475	18.706	18.7155	18.5084	18.5325	18.4668	18.1562	18.0941	18.2457	18.1406	17.988	18.2686	18.1309	17.9567	18.0158	17.9927	17.9344	18.148	17.8321	17.7344	17.7516	17.7799	17.6774	17.9084	17.6068	17.9446
P43121	P43121	MUC18_HUMAN	MCAM	Cell surface glycoprotein MUC18	22.7157	22.0194	22.814	22.4523	22.1506	22.6606	23.0603	22.7282	22.9294	22.5852	22.9223	22.7752	22.6153	22.6707	22.6125	21.9901	22.6073	22.0101	22.2492	22.6364	22.0737	22.5339	22.4169	22.5754	22.6647	22.8762	22.9063	22.8701	22.8931	22.7534	22.7074	22.8515	22.7712	22.6789	23.0431	22.6365	22.6849	22.587	22.1619	22.1622	22.3863	22.1097	21.8752	22.4917	22.5686
P43251	P43251	BTD_HUMAN	BTD	Biotinidase	19.8604	19.8457	19.8449	19.5335	19.7142	19.6785	19.9053	19.7092	19.8064	19.7332	19.8176	19.7556	19.6258	20.0722	19.8207	20.1928	19.7251	19.4852	19.8106	19.7404	19.7607	19.6414	19.7308	19.8382	19.6427	19.6025	19.511	19.6224	19.6142	19.3397	19.4844	19.7457	19.6125	19.8187	19.4928	19.5658	19.5634	19.607	19.6528	19.4666	19.7867	19.999	19.7847	19.5986	19.6741
P43652	P43652	AFAM_HUMAN	AFM	Afamin	27.7035	27.7364	27.716	27.7135	27.7671	27.7896	27.7607	27.7137	27.7807	27.7629	27.7691	27.7458	27.814	27.7787	27.7088	27.6932	27.7063	27.7399	27.7475	27.7625	27.7592	27.7605	27.6954	27.7398	27.7875	27.6406	27.519	27.5576	27.5543	27.474	27.4666	27.527	27.5796	27.5068	27.5795	27.5409	27.5143	27.7594	27.8155	27.7833	27.7703	27.7304	27.7837	27.6269	27.7208
P48637	P48637	GSHB_HUMAN	GSS	Glutathione synthetase	27.3638	27.1093	27.0938	26.996	27.1595	26.8684	26.8785	26.8034	26.8252	26.8307	26.8845	26.8482	27.1633	26.7886	26.7804	26.5543	26.8113	26.9964	26.7226	26.7067	26.9183	26.894	26.968	26.6974	26.7232	27.0022	26.8539	26.9096	27.1451	27.0374	26.9745	27.0739	27.004	27.4204	28.5279	27.1409	28.1327	26.8695	27.003	26.8382	27.1796	27.278	27.0839	27.8062	27.3054
P48740	P48740	MASP1_HUMAN	MASP1	Mannan-binding lectin serine protease 1	25.004	25.252	25.0906	25.1274	25.3266	25.42	25.3375	25.3479	25.323	25.2392	25.2654	25.2933	25.3501	25.4386	25.4617	25.4332	25.4293	25.1056	25.2479	25.2846	25.3398	25.0504	25.2414	25.2935	25.3942	25.2055	25.0513	25.1981	25.3027	25.3858	25.0973	25.2042	25.3016	25.183	25.0634	25.0005	25.1093	25.3675	25.2226	25.3365	25.2151	25.0668	25.312	25.2275	25.114
P49747	P49747	COMP_HUMAN	COMP	Cartilage oligomeric matrix protein	26.0809	26.052	26.3646	25.9656	26.2456	26.0334	25.907	26.0686	26.2351	25.9639	26.1867	25.9177	26.216	26.0202	26.1337	25.8178	25.9798	26.1405	26.2492	25.9044	26.0404	26.0076	26.0597	26.1274	26.0473	26.2005	26.2147	26.2258	26.2126	26.3801	26.7216	25.9935	26.2374	26.2377	26.3766	26.3111	26.2622	25.9532	26.1148	25.7395	26.1084	26.0397	26.3071	26.1763	26.0764
P49908	P49908	SEPP1_HUMAN	SELENOP	Selenoprotein P	24.5852	24.6154	24.5717	24.5152	24.5698	24.4907	24.4633	24.4905	24.4974	24.4865	24.421	24.4708	24.3692	24.4788	24.4922	24.4731	24.4976	24.4755	24.4334	24.5165	24.3307	24.3659	24.4339	24.4447	24.3073	24.5882	24.6167	24.6368	24.5908	24.491	24.5738	24.505	24.4534	24.1951	24.4458	24.4715	24.3393	24.5495	24.689	24.6295	24.4976	24.6159	24.6648	24.4131	24.322
P50395	P31150;P50395	GDIB_HUMAN	GDI2	Rab GDP dissociation inhibitor beta	21.6485	22.8727	22.6398	22.1536	22.1422	21.8347	21.6914	22.0733	21.7851	22.6967	21.8788	22.1044	22.8684	22.2345	21.581	21.856	22.5391	22.1506	21.7398	21.4374	22.1361	22.3942	22.027	22.3658	21.927	23.0296	22.3922	22.9773	22.2485	22.5211	22.6993	22.8384	22.4715	23.0944	22.8947	22.9104	22.92	22.1674	23.1233	22.1996	22.6096	22.2277	22.4764	22.4714	22.6039
P50552	P50552	VASP_HUMAN	VASP	Vasodilator-stimulated phosphoprotein	20.451	20.7953	20.9211	20.6964	20.7006	20.1509	20.518	20.2728	20.2725	20.5403	20.757	20.5772	20.4328	20.1911	20.3051	19.5068	20.1546	20.5383	19.9417	20.5965	20.6418	20.4603	18.7718	20.4974	20.4348	19.9886	19.4663	19.871	19.6774	20.355	19.9764	19.9216	20.365	20.2053	20.3379	20.0155	20.2641	20.3689	20.2555	20.6745	20.2095	19.6245	20.2237	20.1538	19.8721
P51153;P59190;P61006;P61026;P62820;Q92928;Q92930;Q9H0U4	Q92928;P61026;Q92930;P62820;Q9H0U4;P51153;P59190;P61006	RAB10_HUMAN;RAB13_HUMAN;RAB15_HUMAN;RAB1A_HUMAN;RAB1B_HUMAN;RAB1C_HUMAN;RAB8A_HUMAN;RAB8B_HUMAN	RAB10;RAB13;RAB15;RAB1A;RAB1B;RAB1C;RAB8A;RAB8B	Ras-related protein Rab-13	20.872	21.471	21.4311	21.3461	21.551	21.2832	20.3437	21.3665	21.3598	21.3995	20.1318	21.5971	21.8591	18.7572	21.2059	21.2935	21.283	21.1983	20.9308	20.9773	21.1492	21.1944	21.3265	21.4293	21.3996	20.2169	22.2468	21.7954	22.0202	21.953	19.8864	21.8554	21.7522	21.4499	21.5672	21.8886	21.8477	21.2133	21.965	21.8989	21.6202	21.9587	22.1197	20.7378	21.8771
P51884	P51884	LUM_HUMAN	LUM	Lumican	28.7529	28.7966	28.8002	28.7463	28.7666	28.7613	28.8109	28.7656	28.7516	28.7051	28.8363	28.7759	28.7685	28.6649	28.6988	28.6788	28.7491	28.8492	28.7844	28.8109	28.7513	28.7741	28.7564	28.7279	28.7639	28.8912	28.7884	28.9383	28.8723	28.8426	28.8942	28.7291	28.8809	28.8363	28.8263	28.7996	28.708	28.3971	28.5966	28.5107	28.6485	28.5625	28.5575	28.5204	28.7374
P52209	P52209	6PGD_HUMAN	PGD	6-phosphogluconate dehydrogenase, decarboxylating	20.1871			20.7377			20.8273	20.8032		20.8521	21.0992	20.7535	20.4684	21.0176	20.9777	20.6529	20.3063	22.2887	20.8554	21.011	20.2575	20.7186	20.4308	21.0573	20.2996	22.281	20.3328	20.4987	21.2738	20.8422	20.5584	20.7589	21.1091	24.0443		19.89	20.4334	20.6861	20.2561		19.8779	21.5973	19.7477	21.28	21.169
P52565	P52565	GDIR1_HUMAN	ARHGDIA	Rho GDP-dissociation inhibitor 1	19.553	23.5756		21.6296	22.0203				20.2871	23.5425			21.7683				20.7826				21.6026	23.57		23.5864		22.0874	21.9333	22.1435	23.4319		24.0672	23.0391	21.7369	22.8242	23.1358	21.2758	22.2447		23.1696	22.6161	21.189	22.8991			22.8393
P52566	P52566	GDIR2_HUMAN	ARHGDIB	Rho GDP-dissociation inhibitor 2	23.5892	22.6098	22.8315	22.6968	23.5263	23.1362	23.4915	23.4666	23.5194	23.3921	23.3777	23.6459	23.5063	23.9225	23.7598	23.6937	23.7636	22.4058	22.761	22.7398	22.7611	22.9765	23.3064	23.2589	23.3427	23.1565	23.5222	23.3582	23.4319	23.8339	23.9547	23.4085	23.8913	23.3082	23.5596	23.7682	24	22.9776	22.8953	23.1954	23.171	23.2252	23.2415	23.2118	22.9013
P52907	P52907	CAZA1_HUMAN	CAPZA1	F-actin-capping protein subunit alpha-1	20.2532	20.2938	20.2854	20.2336	20.1836	20.3677	20.3103	20.3218	20.3397	20.3658	20.2897	20.202	20.2059	20.3981	20.4078	20.4165	20.4471	20.3954	20.3231	20.5068	20.1744	20.4295	20.3462	20.5035	20.4131	19.8563	20.0015	20.0007	19.923	19.8348	19.9972	19.8928	19.7032	19.7219	19.8833	19.8239	19.7219	20.0849	20.1039	20.1058	20.2185	20.0568	20.0401	20.0309	20.1861
P54108	P54108	CRIS3_HUMAN	CRISP3	Cysteine-rich secretory protein 3	16.079	16.459	16.6953	16.6085	16.4269	16.7408	16.5649	16.681	16.7418	16.7753	16.3976	16.6594	16.7303	16.4478	16.6895	16.5885	16.6575	16.3811	16.5523	16.5765	16.3439	16.5374	16.4613	16.8542	16.6068	16.8815	17.0473	16.5559	16.9243	16.7653	16.6377	17.1062	17.1751	17.0472	16.9919	17.2191	17.0845	16.2629	16.6054	16.6684	16.7027	16.8685	16.8382	16.3171	16.1012
P54289	P54289	CA2D1_HUMAN	CACNA2D1	Voltage-dependent calcium channel subunit alpha-2/delta-1	22.7402	22.8305	22.8397	22.8273	22.7891	22.9046	22.9386	22.8592	22.857	22.9838	22.8646	22.9416	22.7181	23.0208	22.9464	23.0318	22.8772	22.8934	22.7744	22.8734	22.7275	22.6788	22.8078	22.8752	22.9394	23.1649	23.1258	23.1179	23.3963	23.3417	24.061	23.0534	23.1499	23.3697	23.2249	22.9764	23.1975	22.7904	22.8336	22.6358	22.8685	22.6085	22.759	22.6707	22.2604
P54802	P54802	ANAG_HUMAN	NAGLU	Alpha-N-acetylglucosaminidase	20.2032	19.1253	19.3402	20.4725	20.5916	20.1716	19.3903	19.3787	19.4025	20.4867	20.7724	20.847	20.2986	19.678	20.4586	20.5898	20.7537	20.6469	20.6989	20.5675	20.0893	20.8019	20.7085	20.9451	19.4133	20.8176	20.7123	20.876	21.1143	20.8915	21.1559	21.0564	21.0622	21.0179	21.1192	20.7387	20.8502	20.655	21.1643	20.9735	20.9153	21.0758	20.8081	20.9101	20.7578
P55056	P55056	APOC4_HUMAN	APOC4	Apolipoprotein C-IV	22.2226	22.4199	22.3987	22.2084	22.3121	22.2788	22.6391	22.2597	22.2622	22.0701	21.2499	22.2554	22.77	21.2372	22.6882	22.4801	22.1485	22.2146	22.2469	22.0539	22.0688	22.3548	22.3454	22.1954	22.4725	23.4963	23.0195	22.7841	22.3813	22.0279	22.2451	22.3203	22.3365	22.2984	22.2966	22.1004	22.2165	22.683	22.8081	22.8765	22.0689	22.236	22.3991	22.3905	22.3131
P55058	P55058	PLTP_HUMAN	PLTP	Phospholipid transfer protein	24.559	24.4493	24.5749	24.465	24.4367	24.3943	24.3739	24.4283	24.4144	24.3119	24.4184	24.2296	24.4113	24.3073	24.2674	24.2483	24.1707	24.3669	24.4174	24.4404	24.531	24.3489	24.4574	24.4578	24.325	24.5306	24.2526	24.1711	24.377	24.1202	24.177	24.271	24.1555	23.968	23.9366	24.097	24.0529	24.1946	24.3827	24.0775	24.0672	24.3075	24.1752	24.0402	24.3282
P55072	P55072	TERA_HUMAN	VCP	Transitional endoplasmic reticulum ATPase	22.7442	22.6814	22.671	22.5537	22.875	22.9876	22.9649	22.903	23.03	23.0257	22.5958	23.1391	22.9905	22.9155	22.8541	22.8677	22.8818	22.8534	22.8709	23.1429	22.6882	23.0012	22.8902	22.8593	22.9917	23.0393	22.9646	22.8603	23.1126	22.7896	22.9172	22.5704	22.6891	22.7703	22.8866	22.8082	22.9622	23.1255	23.0202	22.9861	22.9189	22.9903	23.1286	23.1886	22.73
P55209;Q99733	Q99733;P55209	NP1L1_HUMAN;NP1L4_HUMAN	NAP1L1;NAP1L4	Nucleosome assembly protein 1-like 1	17.8724	18.0318	17.8499	17.7791	18.0033	18.1609	17.9767	16.92	16.2877	17.6622	17.9344	17.7069	18.1418	15.5232	16.7365	18.0032	17.9118	17.9254	17.9453		17.8329	17.9077	17.6452		17.6656	17.6946	13.8543	17.7286	11.8846			17.3413	17.5117	22.876	17.5483	17.0339	16.8134	16.5834	18.0873	18.0699		12.9791		18.0153
P55285	P55285	CADH6_HUMAN	CDH6	Cadherin-6	24.0812	24.0989	24.0626	24.2302	24.1366	24.0358	24.2018	23.6965	24.0549	24.1083	24.1258	23.8761	24.1944	23.7826	23.9183	23.8533	23.6117	24.0853	24.0997	23.5691	24.1034	24.0027	23.7972	23.9972	24.005	23.7514	23.9614	23.6414	23.9546	22.271	23.8615	23.5358	23.5141	23.3169	23.6818	23.2297	23.4599	23.346	23.6076	24.2562	23.4371	23.5394	23.9751	23.9467	23.2525
P55290	P55290	CAD13_HUMAN	CDH13	Cadherin-13	25.9637	26.2721	26.3182	26.2647	26.2878	26.4556	26.4134	26.4221	26.4613	26.4318	26.6504	26.4717	26.5812	26.5376	26.5666	26.55	26.5852	26.3011	26.2998	26.283	26.2491	26.4345	26.4351	26.4112	26.3956	26.9885	26.8206	27.0329	26.9015	26.753	26.6644	26.6259	26.6902	26.7585	26.7296	26.7053	26.5991	26.786	26.6904	26.3624	26.5586	26.5273	26.5184	26.4379	26.6238
P55854;P61956;Q6EEV6	P55854;P61956;Q6EEV6	SUMO2_HUMAN;SUMO3_HUMAN;SUMO4_HUMAN	SUMO2;SUMO3;SUMO4	Small ubiquitin-related modifier 3	23.0715	22.7585	22.5355	22.6025	22.7102	22.5435	22.6105	22.5031	22.6377	22.5587	22.351	22.6446	22.5111	22.4434	22.1372	22.4806	22.6303	22.5611	22.67	22.6501	22.4307	22.4995	22.6139	22.4804	22.4927	22.2604	22.3072	22.2926	22.2775	22.2493	22.2855	22.2347	22.2327	22.1507	22.3951	22.0548	22.2052	22.216	22.0993	22.5472	22.0164	22.0358	22.4548	22.7061	22.105
P58546	P58546	MTPN_HUMAN	MTPN	Myotrophin	23.9148	23.6968	24.1618	23.8704	23.8064	23.703	24.3235	23.7668	23.7056	23.743	23.6819	23.6373	23.8305	23.8007	23.6629	23.8182	23.6672	23.5679	22.9259	22.2334	23.9217	23.4688		23.7935	23.7316	23.6464	23.8832	24.0417	24.0835	24.0397	24.2638	24.142	23.0878	23.9219	23.9372	24.1988	22.2385	23.9653	23.8768	23.9899	23.3542	24.0276	23.9475	23.8582	23.6485
P59665;P59666	P59666;P59665	DEF1_HUMAN;DEF3_HUMAN	DEFA1;DEFA3	Neutrophil defensin 1	16.4201	17.4227	17.493	17.2494	17.8797	16.4972	17.5686	17.3406	17.803	17.4907	16.8721	17.0218	17.6898	17.8113	17.4216	16.5942	17.6435	16.5842	17.6363	17.6765	17.8585	17.6176	17.7648	17.7365	17.4821	18.1681		17.1545	16.9353		16.5257				14.4378	16.5936		17.5846	17.9707	17.8122	16.9951	17.3992	17.5185	17.3412	16.9492
P59998	P59998	ARPC4_HUMAN	ARPC4	Actin-related protein 2/3 complex subunit 4	25.6339	25.9647	25.8684	25.8631	25.7056	25.4766	25.7534	25.4698	25.4167	25.0887	25.6812	25.543		25.4868	25.4904	25.2912		25.5604	25.7793	25.7964	25.603	25.4772	25.5742	25.1701	25.5845	25.2244	25.5749	25.1564									24.8645	25.2171	25.3265	25.9104	24.9522	25.083	25.602	24.4007	25.1761
P60174	P60174	TPIS_HUMAN	TPI1	Triosephosphate isomerase	28.768	28.6796	28.648	28.6043	28.6775	28.6393	28.7147	28.56	28.4018	28.6125	28.2917	28.4705	28.5775	28.4717	28.6013	28.3404	28.4115	28.3921	28.5851	28.5399	28.3126	28.5607	28.6417	28.6266	28.6152	28.6918	28.6748	28.6412	28.6465	28.7671	28.7953	28.7872	28.7501	28.7409	28.7722	28.6851	28.6971	28.5041	28.6022	28.58	28.6085	28.6311	28.6785	28.4964	28.5707
P60660	P14649;P60660	MYL6_HUMAN	MYL6	Myosin light polypeptide 6	28.2848		28.3815	28.4218		28.3645	28.2883	28.2908			28.2521	28.4777	28.438		28.5491	28.1686		28.5534	28.6075		28.4539	28.5131		28.5545		28.6715	28.6185	28.6999	28.8549	28.7529	28.6808	28.7425	28.7122	28.6259	28.7369	28.6941		28.6292		28.6553	28.8055	28.8008	28.6283	28.6121	28.7022
P60709	P63261;P60709	ACTB_HUMAN	ACTB	Actin, cytoplasmic 1	24.9939	25.0235	25.0308	25.2765	25.2299	24.915	25.3797	25.093	25.3213	25.0449	24.9875	25.0449	25.2373	25.381	25.1586	25.1536	25.0298	24.9252	24.6389	24.7169	24.9255	25.1236	24.8609	25.132	25.1567	25.683	24.7122	24.4003	25.1672	25.3789	24.975	24.2372	24.9021	25.1077	24.9701	24.4924	24.681	24.6217	24.9879	25.0852	24.2751	24.5233	25.0486	26.1214	25.3567
P61158	P61158	ARP3_HUMAN	ACTR3	Actin-related protein 3	23.3844	23.2332	23.0593	23.391	23.1612	23.3756	23.3458	23.1698	23.2291	23.0807	23.3821	23.4115	22.9861	22.7914	23.4564	23.2137	23.4462	23.5423	23.7417	23.2848	22.467	22.2852	23.5044	22.9588	22.2925	23.0661	23.4035	23.2604	22.8377	22.8118	22.4693	22.9914	22.8611	22.4822	22.9287	23.0605	23.0877	22.7918	23.2585	23.0407	22.2052	22.8776	23.325	23.4221	22.13
P61160	P61160	ARP2_HUMAN	ACTR2	Actin-related protein 2	21.159	21.5408	20.6186	21.0949	19.9463	21.6778	21.9331	21.5415	20.6649	21.2004	20.7558	21.3818	20.3091	22.1148	20.534	20.3784	21.6408	21.1363	21.4718	20.829	20.886	20.8673	21.0491	20.3468	21.1431	21.6271	20.5133	20.3208	19.4505	21.781	20.7929	21.1095	20.9526	21.2415	21.4887	21.2889	19.6907	20.9786	21.3063	21.7733	19.9866	22.283	20.9629	22.0423	22.1251
P61224	P61224;P62834	RAP1B_HUMAN	RAP1B	Ras-related protein Rap-1b	22.8694	21.9178	22.3955	22.0979	22.5473	22.6435	22.6374	22.2693	22.4981	22.4128	24.2738	22.1805	22.5841	22.1733	22.2407	21.4536	21.7211	22.3731	22.4213	21.9856	21.8612	22.3008	22.2849	21.8878	22.5053	23.1763	23.6523	22.5272	22.436	23.8227	27.8112	22.3759	22.4865	22.9709	22.2601	22.227	22.5949	22.9821	23.6256	22.5353	22.6359	22.9761	22.9666	23.086	22.3021
P61626	P61626	LYSC_HUMAN	LYZ	Lysozyme C	20.7603	20.8929	20.8942	20.8543	20.9143	20.9518	20.9155	20.9173	20.9268	20.9421	20.8523	20.8857	20.4766	20.7849	20.8737	20.7845	20.9685	20.6991	20.45	20.8309	20.89	20.9431	20.7425	20.819	20.8563	19.8032	20.5168	20.3705	19.9772	20.458	20.4828	20.4145	20.5036	20.1991	20.3397	20.1694	20.1169	20.87	20.7775	20.9207	20.6597	20.7762	20.9443	21.4711	21.1418
P61769	P61769	B2MG_HUMAN	B2M	Beta-2-microglobulin	19.8319	19.9654	20.0899	20.0974	20.233	20.2512	19.9689	19.9515	19.9526	20.0977	20.0871	20.134	20.0702	20.1066	19.8009	20.0631	20.1332	19.8168	19.8783	19.9114	20.2795	19.9312	20.0992	20.1627	20.0427	19.5612	19.8263	20.3357	20.1336	20.0722	20.3609	20.0165	19.6703	20.1964	20.1874	20.4652	19.9588	20.0966	20.3124	20.0764	20.2752	20.1402	20.3447	20.1348	20.2312
P61916	P61916	NPC2_HUMAN	NPC2	NPC intracellular cholesterol transporter 2	20.4834	19.8734	20.1337	20.121	20.3031	20.2043	20.3037	20.1561	20.2495	20.4253	20.5141	19.9581	20.007	19.9216	20.3939	19.7033	19.8836	19.9159	19.7645	19.7779	20.8372	20.0809	19.801	19.8132	19.8135	21.6304	20.6091	20.4427	19.9058	19.3031	19.6027	21.0852	20.2453	19.9286	19.9931	20.5012	19.8233	21.7386	20.5381	20.6754	20.3578	19.8258	21.4234	20.2856	21.2726
P62258	P31947;P31946;P63104;P62258;Q04917;P61981;P27348	1433E_HUMAN	YWHAE	14-3-3 protein epsilon	22.5851	21.7409	21.7038	22.9964	20.0537	22.4071	21.0287	22.5196	22.4632	22.5281	22.6034	22.8101	22.9322	22.5962	20.6819	22.7466	22.609	21.843	21.3684	21.8535	22.8316	22.2884	21.0805	23.0796	22.6736	23.1702	22.9562	22.9298	22.6825	22.9617	22.4107	23.1126	22.3829	22.7393	22.6191	22.8281	22.7338	22.6901	22.438	21.8023	22.4667	22.833	22.5279	22.5006	22.6556
P62328	P62328	TYB4_HUMAN	TMSB4X	Thymosin beta-4	18.6648	18.5731	18.4159	18.5626	18.445	18.6239	18.4291	18.4292	18.5882	18.595	18.472	18.4715	18.2994	18.4974	18.4566	18.4919	18.592	18.5022	18.6591	18.5408	18.4964	18.3525	18.3849	18.5097	18.4705	20.4873							18.7064	19.0584	17.9606									19.9451	18.4441
P62937	P62937	PPIA_HUMAN	PPIA	Peptidyl-prolyl cis-trans isomerase A	23.8873	24.1893	24.179	23.7968	24.0858	24.0214	24.0926	24.0088	23.9081	23.91	24.0954	23.7991	24.17	24.225	23.7668	23.6344	23.8032	23.8879	23.9682	23.8939	23.9827	23.6024	23.5118	23.9811	23.74	24.594	24.313	23.765	24.2609	24.4975	24.3568	24.5222	24.1621	24.226	24.0136	23.9177	23.9886	24.1498	23.9586	23.6996	23.9978	24.0717	24.1955	24.4842	23.9518
P63104	P63104	1433Z_HUMAN	YWHAZ	14-3-3 protein zeta/delta	22.0077	22.0973	22.0223	22.215	22.7967	21.6714	21.4474	22.1701	22.143	21.1925	21.6206	21.723	21.772	21.8657	21.7734	22.2517	22.3174	21.7365	22.6447	21.7745	21.9354	21.8149	21.9037	22.1081	22.0114	22.7896	22.646	22.7884	23.1985	22.4163	22.3029	22.1703	22.2989	22.1354	22.265	22.8717	22.7973	21.965	22.2126	22.6653	22.6117	22.6405	21.7497	22.6548	22.7267
P63241	P63241;Q6IS14;Q9GZV4	IF5A1_HUMAN	EIF5A	Eukaryotic translation initiation factor 5A-1	27.5913	28.0474	27.66	27.9159	27.5454		27.3832	27.9436	27.8962	27.8866	28.0749	27.6653	28.0424	27.9103	27.6925	27.7451	27.1937	27.8391	27.7393	26.978	27.6488	27.9487	27.9921	27.2397	27.8944	28.4752	27.6749	28.4227		26.9668	28.3103		27.8648	28.2662	27.8075	28.0311	28.2224	28.0737	28.0452	28.236	28.0498	27.4143	27.9975	28.4029	28.1507
P67936	P67936	TPM4_HUMAN	TPM4	Tropomyosin alpha-4 chain	21.2604	21.3526	21.2415	21.4487	21.259	21.4555	21.3664	21.2374	21.5409	21.4745	21.9816	21.354	21.1055	21.2459	21.3229	21.1845	21.5372	21.403	21.3528	21.235	21.3884	21.4102	21.388	21.2534	21.3321	21.7549	21.4824	21.5606	21.3233	21.5392	21.0723	21.3634	21.4625	21.3768	21.2771	21.2255	21.5269	21.4622	21.4272	21.3761	21.2238	21.4764	21.3601	21.2771	21.2603
P68871	P02042;P68871	HBB_HUMAN	HBB	Hemoglobin subunit beta	25.5436	25.5533	25.5769	25.5598	25.5768	25.5899	25.5565	25.6275	25.5741	25.6261	25.5852	25.5522	25.623	25.5817	25.6106	25.5383	25.5955	25.5739	25.623	25.5988	25.6384	25.6199	25.549	25.5274	25.5837	27.7341	26.0915	25.9744	25.8905	26.0536	25.7525	25.8742	25.6342	26.9901	25.7656	26.244	27.1288	25.9307	25.5115	25.7615	26.009	25.8627	25.7505	25.7358	25.0693
P69905	P69905	HBA_HUMAN	HBA1	Hemoglobin subunit alpha	24.5821	24.6253	24.5964	24.6036	24.721	24.5967	24.6407	24.6548	24.6663	24.6647	24.5886	24.7159	24.6641	24.5883	24.6945	24.6185	24.7151	24.6665	24.5666	24.5711	24.6269	24.603	24.6263	24.6324	24.6246	26.7905	25.1379	24.8869	24.852	24.9123	24.7127	24.6929	24.4776	25.9193	24.7106	25.1313	26.0775	24.8847	24.4479	24.5954	24.9244	24.7514	24.638	24.6085	23.8907
P78417	P78417	GSTO1_HUMAN	GSTO1	Glutathione S-transferase omega-1	26.6392	26.5645	26.4549	26.5526	26.735	26.6525	26.5482	26.7213	26.7213	26.822	26.6327	26.7641	26.4664	26.881	26.503	27.1027	26.5991	26.8211	26.5778	26.7506	26.8251	26.8036	26.6679	26.7615	26.591	27.0755	27.1966	26.9167	26.9586	27.1087	26.7904	26.6218	26.6442	26.8824	26.9306	26.856	26.9923	26.7549	27.1827	27.0464	26.6622	26.8354	26.9366	26.9063	27.0523
P78509	P78509	RELN_HUMAN	RELN	Reelin	23.484	24.0396	23.9764	23.8205	23.8839	23.9929	23.8699	24.1039	23.9977	24.1245	23.916	23.8255	23.7607	24.0026	24.1192	23.859	23.9133	23.768	23.8973	23.7249	23.652	23.6211	23.8211	24.0142	23.9697	23.9138	24.122	24.1575	24.0642	23.8851	24.0358	23.9137	23.8638	23.8708	23.8583	24.0175	23.7901	23.7302	23.9779	24.0971	23.8528	23.839	23.9806	24.061	23.8849
P80108	P80108	PHLD_HUMAN	GPLD1	Phosphatidylinositol-glycan-specific phospholipase D	25.8147	25.8209	25.8867	25.8207	25.8671	25.8439	25.8638	25.812	25.8316	25.8126	25.87	25.7813	25.8087	25.8187	25.8133	25.744	25.8068	25.8227	25.8351	25.7099	25.8524	25.7961	25.7615	25.8047	25.808	25.8475	25.7493	25.7881	25.7915	25.7266	25.8064	25.8919	25.7574	25.7115	25.6215	25.6635	25.7222	25.7885	25.749	25.6995	25.7035	25.6666	25.6901	25.3995	25.5701
P80188	P80188	NGAL_HUMAN	LCN2	Neutrophil gelatinase-associated lipocalin	22.8677	22.7427	22.6966	22.8347	22.7182	22.6062	22.6196	22.712	22.7094	22.6808	22.7992	22.6781	22.7672	22.6329	22.7287	22.4836	22.8174	22.8334	22.7785	22.9371	22.6263	22.9476	22.6469	22.7497	22.6558	22.6993	22.8876	22.9757	23.0815	23.2256	23.2599	23.1381	23.179	23.0823	23.2596	23.1268	23.053	22.0396	22.1642	22.1665	22.1308	22.0985	22.2188	22.4986	21.9991
P80748	P80748	LV321_HUMAN	IGLV3-21	Immunoglobulin lambda variable 3-21	21.7853	21.8733	21.8208	21.8471	21.8159	21.9159	21.8353	21.8226	21.9536	21.9296	21.8922	21.7862	21.9539	21.8477	21.8423	21.8984	21.6996	21.884	21.8824	21.8758	22.0853	22.0026	21.9127	21.9639	21.9405	21.8535	21.6849	21.8404	21.5862	21.4573	21.467	21.5982	21.755	21.5875	21.5362	21.5825	21.5909	21.6312	21.7399	21.6819	21.4071	21.4299	21.4468	21.5102	21.4659
P81605	P81605	DCD_HUMAN	DCD	Dermcidin		15.5486	16.7713		17.1111	14.7483		16.6207	18.1731	16.7995		17.6947	18.0847	17.675	17.0298		17.0458	17.044	18.1614	13.5606	17.7415	16.9601	16.8925	17.6902		18.1427	18.0958	18.224	18.274	17.8328	17.8892	17.8298	17.9087	18.0856	18.1391	17.7704	18.1579	18.0321	18.1418	17.6624	16.9892	17.3357	17.4351	18.0799	17.9475
P84085	P18085;P84085	ARF5_HUMAN	ARF5	ADP-ribosylation factor 5	22.878	22.9406	22.8926	22.1358	22.7456	22.7605	23.2967	22.934	23.1373	22.6919	22.8569	22.8637	22.357	22.6005	22.4367	22.5847	22.4444	22.4166	22.8216	22.1682	22.1379	22.5946	22.7982	22.6901	22.724	23.5222	23.4689	23.2025	23.457	23.6102	23.5674	22.7059	23.7653	23.145	22.7816	23.254	23.011	23.1968	23.0603	22.4997	22.9597	22.8283	23.2146	23.1604	22.6229
P98160	P98160	PGBM_HUMAN	HSPG2	Basement membrane-specific heparan sulfate proteoglycan core protein	23.794	23.8503	23.9752	23.6655	23.886	23.8581	23.8255	23.9119	23.7845	23.9076	23.8208	23.9195	23.7035	23.8178	23.8283	23.7026	23.6892	23.7638	23.9478	23.8702	23.9959	23.911	23.5682	23.6457	23.8037	23.7006	23.708	23.9941	23.6512	23.5048	23.8399	23.9709	23.8383	23.9323	23.7202	23.6872	23.6778	23.6701	23.7213	23.6803	23.5892	23.6697	23.7428	23.4126	23.546
Q00610	Q00610	CLH1_HUMAN	CLTC	Clathrin heavy chain 1	23.9444	24.0447	23.8114	23.9298	23.7516	22.9289	23.632	24.042	23.7509	24.0285	24.1199	24.1356	24.3374	24.3175	24.2447	23.9787	24.0988	23.8485	24.0515	23.9933	23.909	23.9259	24.0149	23.9101	24.0051	24.6432	24.3748	24.1419	24.4226	23.9574	24.0804	24.0699	23.9491	23.9652	23.995	24.0031	23.8861	24.2842	24.045	24.0226	23.7724	23.8142	23.7429	23.928	23.7217
Q01459	Q01459	DIAC_HUMAN	CTBS	Di-N-acetylchitobiase	24.1436	24.068	23.8412	24.044	24.03	22.7988	23.9793	23.9567	23.9569	23.9012	23.796	23.8162	23.4453	23.8814	23.9597	23.0828	24.0605	23.8688	23.743	23.7629	23.7346	23.8664	23.9073	23.7837	23.8601	23.801	24.0763	24.0843	24.0139	23.1329	23.8612	23.5343	23.9882	23.9098	23.7477	23.8845	23.7988	23.4949	23.8301	23.3741	22.4943	23.9796	23.7692	23.6299	23.7715
Q01518	P40123;Q01518	CAP1_HUMAN	CAP1	Adenylyl cyclase-associated protein 1	26.9737	26.9053	27.1802	27.2127	27.0033	27.2658	27.2004	27.1912	27.1008	27.1892	27.1215	27.3891	27.3398	27.2887	27.2828	27.5012	27.1607	26.8453	27.1823	27.0391	26.989	27.1618	27.1904	27.2069	27.2582	27.3776	27.4791	27.2977	27.4318	27.6138	27.1913	27.429	27.3859	27.3601	27.3014	27.1929	27.2017	27.2534	27.2877	27.3866	27.2243	26.8609	27.3005	27.5064	27.2622
Q02413	Q02413	DSG1_HUMAN	DSG1	Desmoglein-1	28.5939	29.1001	29.0428	29.0686	28.8357	28.9234	28.9959	29.0923	29.0652	29.0493	28.928	29.0327	29.07	29.2178	28.9221	28.9631	29.0823	29.0115	28.9127	29.1583	28.8676	29.0292	29.186	29.2065	29.2049	28.9436	28.9859	29.1248	29.3043	28.8109	29.2964	29.0455	29.1449	28.6212	29.0073	29.0329	28.9084	29.0175	28.887	28.7215	28.9384	28.8992	28.676	28.5767	29.003
Q03181	Q03181	PPARD_HUMAN	PPARD	Peroxisome proliferator-activated receptor delta	19.5403	19.632	19.7069	19.7799	19.7378	19.7341	19.3525	19.5665	19.9051	19.6621	19.7897	19.5579	19.6867	19.6413	19.6039	19.3634	19.5022	19.6508	19.7043	19.6181	19.5081	19.4122	19.3495	19.7246	19.7404	19.5511	19.2492	19.701	19.6385	19.7506	19.8071	19.6692	19.7773	19.7516	19.8426	19.7775	19.6733	19.659	19.7927	19.8564	19.8037	19.808	19.6613	19.8023	19.6343
Q03591	P36980;Q03591	FHR1_HUMAN	CFHR1	Complement factor H-related protein 1	28.1274	28.0464	28.0075	28.0559	28.0711	28.0215	28.0911	28.019	28.0408	28.0172	28.1179	28.0558	27.9999	28.1238	28.0736	28.0359	28.0447	28.0685	28.0327	28.0983	28.0858	28.0516	27.9116	28.1144	28.0917	27.9174	27.9222	27.8652	27.867	28.083	27.7663	27.8119	27.75	27.6886	27.8252	27.6939	27.6976	27.9742	28.1372	28.2381	28.0418	28.0923	28.2404	28.3532	28.0624
Q04756	Q04756	HGFA_HUMAN	HGFAC	Hepatocyte growth factor activator	22.9698	23.0602	23.2081	23.0962	23.1553	23.0075	23.0197	23.1851	22.9285	23.1871	23.2587	23.0901	23.0415	23.0706	23.0678	23.0675	23.0198	23.0031	23.0487	23.0977	23.0952	23.1859	23.1065	23.1102	23.0173	23.1384	23.1411	23.2216	23.1094	22.9293	22.9422	23.1075	22.8469	23.0328	23.0901	22.9752	23.1128	22.7489	23.0981	23.2212	23.016	23.0958	23.1932	23.096	22.8607
Q05682	Q05682	CALD1_HUMAN	CALD1	Caldesmon	26.2193	26.288	26.2062	26.2226	26.3051	25.9214	26.3478	26.1972	26.2119	26.1915	26.3705	26.2248	26.3917	26.2904	26.2718	25.3645	26.4362	26.0194	26.1245	25.8541	26.0407	26.3866	26.0657	26.2063	26.2619	26.4045	26.4686	26.7101	26.6638	26.8176	26.8348	26.7344	26.5973	26.8544	26.7032	26.7822	26.7836	25.6614	25.8684	25.7152	26.1287	26.0129	25.9552	25.8309	25.7629
Q05707	Q05707	COEA1_HUMAN	COL14A1	Collagen alpha-1(XIV) chain	19.3552	19.4204	19.7274	19.6235	19.7502	19.721	18.7291		19.803	19.6393	19.5261	19.1131	19.5085	19.0054	18.9402	18.2169	18.6301	19.8936	19.9646	19.8272	16.2378	18.2914	20.1748	17.5785		19.2715	19.0248	19.4387	19.8542	19.088	19.3925	19.4022	19.4021	19.6201	19.7007	19.4498	19.3176	19.7085	19.3395	18.0053	17.7753	19.4998	18.7931	19.4593	17.4643
Q06033	Q06033	ITIH3_HUMAN	ITIH3	Inter-alpha-trypsin inhibitor heavy chain H3	24.3445	24.5081	24.4223	24.3991	24.5312	24.2968	24.4024	24.4253	24.4297	24.3827	24.3815	24.4469	24.3668	24.5211	24.3931	24.4641	24.4116	24.3615	24.5524	24.4041	24.2759	24.473	24.454	24.3947	24.3989	24.4336	24.3057	24.2839	24.2092	24.3166	24.3544	24.157	24.0513	23.9937	24.0728	24.072	24.22	24.5201	24.2258	24.226	24.2033	24.1892	24.1659	24.1656	24.2938
Q06830	Q06830	PRDX1_HUMAN	PRDX1	Peroxiredoxin-1	25.0986	24.7967	24.8293	24.7968	24.6044	24.7239	24.7387	24.5603	24.7138	24.7476	24.2387	24.1182	23.6593	24.4847	24.2353	24.3466	24.4502	24.3699	24.5935	24.3661	23.9458	24.6603	24.611	24.4011	24.441	23.8572	24.3747	23.8605	24.0799	24.0663	24.2315	25.0056	24.4383	24.358	24.4384	24.2673	24.5676	24.3337	24.5785	24.231	24.3673	24.7643	24.4508	24.3245	24.1266
Q07075	Q07075	AMPE_HUMAN	ENPEP	Glutamyl aminopeptidase	24.5185	24.4172	24.5384	24.5031	24.1254	24.57	24.7473	24.4677	24.5191	24.5736	24.5189	24.4952	24.3499	24.6051	24.462	24.6053	24.3392	24.6294	24.6013	24.7327	24.4402	24.2901	24.5771	24.447	24.5365	24.2582	24.3352	24.3426	24.2135	24.2429	26.0114	23.3529	24.0194	24.1535	24.2062	24.2167	23.7994	24.3742	24.4671	24.2872	24.2121	24.2068	24.2965	24.4517	24.4825
Q07954	Q07954	LRP1_HUMAN	LRP1	Prolow-density lipoprotein receptor-related protein 1	27.1383	27.0572	27.2042	27.2416	27.2862	27.276	27.231	27.1676	27.2219	27.2125	27.3895	27.438	27.2492	27.266	27.1854	27.0956	27.3453	27.1429	27.2479	27.2141	27.2239	27.3023	27.2471	27.3217	27.3074	27.4513	27.3119	27.5348	27.5253	27.5973	27.5906	27.4956	27.5867	27.4702	27.3957	27.6263	27.5654	27.3141	27.4518	27.4087	27.4097	27.3147	27.4576	27.4689	27.3455
Q08188	Q08188	TGM3_HUMAN	TGM3	Protein-glutamine gamma-glutamyltransferase E	22.0497	21.8341	22.2463	22.2742	22.1615	22.1493	22.3333	22.3754	22.3422	22.3828	22.5599	22.4055	22.3595	22.6214	21.9625	21.2852	22.3029	22.3915	22.3289	22.0061	22.4195	22.3755	21.9307	22.1167	22.271	22.248	22.1093	22.4637	22.4714	22.4379	22.2218	22.3745	22.2805	22.1924	22.6213	22.1491	22.4329	22.2331	22.3299	22.3462	22.494	22.4974	22.4242	22.1702	22.3746
Q08380	Q08380	LG3BP_HUMAN	LGALS3BP	Galectin-3-binding protein	28.7042	28.728	28.8958	28.7984	29.002	29.0297	28.7131	28.9226	28.6744	28.8829	28.9333	28.8896	28.8418	28.7215	28.708	28.6787	28.8914	28.9423	28.9206	28.9874	29.0765	28.9753	28.9728	28.896	28.9727	28.4675	28.0879	28.5053	28.4249	28.3393	28.4294	28.3375	28.4148	28.5163	28.5828	28.4584	28.164	28.4961	28.5989	28.6789	28.6788	28.5739	28.4508	28.5241	28.4489
Q08554	Q08554	DSC1_HUMAN	DSC1	Desmocollin-1	20.6841	19.3557	20.8222	18.0524	19.8039	19.4006	20.3258	20.2549	20.4986	19.4128	19.1168	18.7252	20.6391	20.7027	19.5355	19.1249	20.8591	20.7088	20.1779	19.6295	20.9648	19.4782	19.2921	19.6264	19.1618	20.9316	20.8299	21.2352	20.5928	18.9283	19.7656	21.1218	21.2327	19.9415	19.9326	19.5825	20.2221	20.4524	20.8916	20.6716	19.377	20.2572	20.0469	20.3405	21.1231
Q08830	Q08830	FGL1_HUMAN	FGL1	Fibrinogen-like protein 1	25.4895	25.3243	25.4636	25.3892	25.2776	24.8351	25.577	25.6759	25.5613	25.655	25.8242	25.8545	26.0119	25.3748	25.6981	25.8976	25.2008	25.4559	25.5315	25.2456	25.204	25.8133	25.7665	25.7319	25.7675	25.6074	25.9516	25.9545	25.7653	26.0008	26.0661	25.8158	25.9157	25.5435	26.0759	26.0508	25.7338	25.7719	25.693	25.8368	25.6107	25.737	25.6908	26.0021	25.7491
Q10588	Q10588	BST1_HUMAN	BST1	ADP-ribosyl cyclase/cyclic ADP-ribose hydrolase 2	22.4778	22.4652	22.5444	22.442	22.5548	22.4758	22.601	22.5992	22.6637	21.6754	22.5487	22.5696	22.5711	22.5781	22.6792	22.7507	22.6271	22.6594	22.6864	22.756	22.6196	22.6328	22.6632	22.7662	22.6061	22.076	22.5107	22.0463	22.1794	22.1695	22.2449	22.0438	22.1748	22.2042	22.1807	22.0669	22.0642	21.7103	21.4438	22.0211	21.2935	21.6234	21.8521	22.4977	21.4152
Q12805	Q12805	FBLN3_HUMAN	EFEMP1	EGF-containing fibulin-like extracellular matrix protein 1	22.5517	22.3612	22.6938	22.5085	22.598	22.4006	22.5207	22.6947	22.3139	22.4827	22.5548	22.4111	22.3288	22.5576	22.4846	22.4104	22.5927	22.7553	22.6711	22.7226	22.5158	22.7417	22.5992	22.6569	22.578	22.2861	22.4116	22.4795	22.3791	21.7216	21.6721	21.9545	22.0625	22.0822	22.039	21.9373	21.8367	22.0282	22.3301	22.1558	22.0529	22.0457	21.9875	22.0124	22.1422
Q12841	Q12841	FSTL1_HUMAN	FSTL1	Follistatin-related protein 1	23.039	23.7192	24.1048	24.1885	24.7347	22.8946	24.0334	24.3446	24.4173	24.438	24.3912	24.7403	24.3604	24.0316	24.1788	24.0493	24.2464	23.1417	23.1237	24.3348	24.4141	24.5132	24.4084	24.3887	24.38	23.7454	23.7068	23.8909	22.7646	23.8059	23.8809	23.9825	24.242	23.9477	24.1924	22.8953	24.1353	23.9303	23.3384	24.5666	24.5839	23.8649	22.7983	24.5392	24.1229
Q12860	Q12860	CNTN1_HUMAN	CNTN1	Contactin-1	22.9587	23.0363	23.261	23.2564	22.9785	23.4196	23.4144	23.4512	23.419	23.4267	23.4133	23.3844	23.3463	23.3081	23.3333	23.2344	22.9844	23.1799	23.1562	23.2095	23.1996	23.3308	23.2235	23.2069	23.188	23.3364	23.4712	23.3632	23.4218	23.1841	23.2806	23.2489	23.1801	23.1397	23.0911	22.606	22.9444	23.2059	23.3566	23.4707	23.2557	23.4023	23.3327	23.4679	23.149
Q12866	Q12866	MERTK_HUMAN	MERTK	Tyrosine-protein kinase Mer	24.096	24.7562	24.7707	24.1571	24.6964	24.6306	24.2224	24.5177	24.6411	24.5385	24.6363	24.765	24.5242	24.0688	24.4749	23.3327	24.5026	24.7038	24.6927	24.6304	24.0845	23.6733	24.6707	24.6571	24.6511	24.5882	24.6664	24.7116	24.7527	24.6909	24.2987	24.5983	24.7028	24.0122	24.6663	24.7881	24.7061	24.6378	24.7791	24.4872	24.7748	24.7149	24.6923	24.6744	24.806
Q12913	Q12913	PTPRJ_HUMAN	PTPRJ	Receptor-type tyrosine-protein phosphatase eta	24.4736	24.7533	24.4586	24.7513	24.6935	24.7675	24.8144	24.8078	24.8769	24.8751	24.5614	24.8568	24.5421	24.8082	24.6925	24.8553	24.8573	24.8106	24.8293	24.8447	24.7991	24.4426	24.9297	24.8135	24.533	25.4437	25.2616	25.2859	24.9645	24.8196	24.5872	24.509	24.2299	24.563	24.7045	24.6897	24.289	25.1738	25.2295	25.1919	24.4768	24.7392	24.5927	24.6741	24.6197
Q13093	Q13093	PAFA_HUMAN	PLA2G7	Platelet-activating factor acetylhydrolase	20.1362	20.1295	20.2729	20.672	20.8318	20.0796	19.9732	19.9477	20.641	20.1043	20.9257	20.6318	21.4252	20.5215	20.1696	20.0579	20.2531	20.5182	20.5067	20.7332	19.9845	20.4965	19.6339	20.8628	20.6886	21.403	20.9313	21.4668	21.3028	20.1799	20.6363	20.5751	18.9771	20.6227	20.7676	20.4056	20.6439	20.377	20.3153	20.339	18.9111	20.303	19.5726	19.9647	21.6461
Q13103	Q13103	SPP24_HUMAN	SPP2	Secreted phosphoprotein 24	18.4343	18.4001	17.8007	18.7358	17.9888	17.7947	17.9078	18.101	18.7642	17.9448	17.9915	18.4755	17.8261	18.6787	17.6402	18.3555	18.9897	18.6179	18.3099	18.2487	18.3408	18.2307	17.7739	18.1358	17.5944	17.5444		18.5755	17.6916		16.5789	16.3894	17.5255	17.1822	15.7654	17.5907	17.8161	18.9863	17.5228	17.1529	18.0109	17.8561	18.0061	18.1228	19.5912
Q13201	Q13201	MMRN1_HUMAN	MMRN1	Multimerin-1	26.296	24.3331	24.3559	24.6403	24.9764	25.2726	25.4313	24.2839	24.3307	25.0562	24.695	25.1023	24.3549	25.0426	24.4269	24.6539	24.3577	25.2691	23.0684	24.4376	24.594	25.2684	24.5183	24.5681	24.1776	24.2781	24.1058	24.4277	24.3376	24.5642	25.0456	24.8547	24.5716	24.9558	24.4259	24.2823	24.8737	24.7102	25.635	25.2132	24.5504	25.6134	24.7163	25.3705	23.2643
Q13228	Q13228	SBP1_HUMAN	SELENBP1	Methanethiol oxidase	25.673	25.4592	25.8625	25.944	25.3118	25.4035	25.8418	25.5314	25.8402	25.5073	25.9107	25.3251	25.5476	25.7628	25.5954	25.6748	25.4125	25.5775	25.6616	25.508	25.9013	25.9977	25.4176	26.0864	25.7122	26.1058	26.1633	26.1655	26.2433	26.0808	26.2509	26.3093	26.1045	26.1598	26.1665	26.2412	26.2587	26.1316	26.3571	26.0814	26.0245	26.1533	26.1286	26.0795	26.1691
Q13332	Q13332	PTPRS_HUMAN	PTPRS	Receptor-type tyrosine-protein phosphatase S	28.3325	28.4267	28.2656	28.1685	28.3674	28.4736	28.3699	28.2127	28.2717	28.3415	28.186	28.1076	28.1956	27.9576	28.0965	28.1322	28.3322	28.1795	28.2246	28.0044	28.1882	28.0429	27.9563	28.0486	27.9829	28.4523	28.3482	28.5331	28.4646	28.4074	28.6295	28.3262	28.4497	28.6303	27.5878	28.4733	28.3354	28.2797	28.1756	28.3683	28.4603	28.4342	28.4311	28.2104	28.2813
Q13508	Q13508	NAR3_HUMAN	ART3	Ecto-ADP-ribosyltransferase 3	23.5407	23.6452	23.5642	23.517	23.8318	23.6713	23.6706	24.8128	23.8335	23.8471	23.7386	24.6409	23.9532	23.799	23.8725	24.9394	24.1194	24.2981	23.666	24.457	24.8342	24.1019	24.6067	23.7076	23.6666	24.9675	24.8433	25.0592	24.9935	25.1743	24.0322	25.1025	23.8478	23.9067	25.2604	24.0015	24.0196	25.0205	24.8945	25.0363	25.0588	24.1782	23.978	23.9655	25.1586
Q13740	Q13740	CD166_HUMAN	ALCAM	CD166 antigen	21.5626	21.4412	21.372	21.5485	21.6407	21.555	21.7391	21.7925	21.6302	21.7102	21.7163	21.5256	21.6719	21.6246	21.5446	21.3706	21.3997	21.4338	21.5828	21.6283	21.3196	21.4907	21.555	21.5251	21.3848	21.6889	21.6632	21.5264	21.3714	21.3822	21.2905	21.3791	21.917	21.0385	21.3199	21.4045	21.2757	21.7489	21.604	21.0955	21.6841	21.43	21.1386	21.5336	21.3228
Q13790	Q13790	APOF_HUMAN	APOF	Apolipoprotein F	20.2258	20.1978	20.2114	20.3906	20.1705	20.2433	20.319	20.22	20.2965	20.2438	20.217	20.2666	20.2173	20.3438	20.3012	20.3727	20.4068	20.1983	20.2908	20.3389	20.149	20.1789	20.195	20.1245	20.0461	20.6676	20.3769	20.5651	20.6072	20.5685	20.4372	20.6105	20.5432	20.4851	20.4887	20.5712	20.4478	20.3818	20.1896	20.1681	19.9379	20.0006	20.1489	19.8438	19.9712
Q13822	Q13822	ENPP2_HUMAN	ENPP2	Ectonucleotide pyrophosphatase/phosphodiesterase family member 2	26.4095	26.7367	26.7121	26.8818	26.8354	26.5442	26.8508	26.7186	26.8926	26.7111	26.5597	26.8218	26.1696	26.8119	26.6215	26.8818	26.8959	26.7899	26.915	26.9076	26.6761	26.889	26.823	26.8903	26.8654	26.7456	26.7426	26.8223	26.8881	26.6784	26.8685	26.6242	26.923	26.8657	26.8363	26.7587	26.7698	26.7584	26.7515	26.9007	26.7863	26.9024	27.0494	27.035	26.816
Q13867	Q13867	BLMH_HUMAN	BLMH	Bleomycin hydrolase	22.9067	23.138	22.6128	22.8866	22.9438	22.8487	23.0206	22.8874	22.8908	22.7852	22.7413	23.0667	22.6862	22.9066	22.4784	22.9323	22.7247	22.2516	23.0171	22.949	22.8034	22.8931	22.8168	22.7906	22.9487	22.415	22.4695	22.1825	22.3086	22.1629	22.285	21.507	21.8958	22.3122	22.2539	22.1823	22.2359	22.5788	22.3787	22.4528	22.167	21.8885	22.7614	21.6967	22.5041
Q14118	Q14118	DAG1_HUMAN	DAG1	Dystroglycan	20.5273	20.6084							20.6537	20.2815		20.6236	19.7266								20.6444	20.3189					20.4876	20.4722	20.5178			18.8829	20.4495		20.4874					19.6892				20.2529	18.3652
Q14126	Q14126	DSG2_HUMAN	DSG2	Desmoglein-2	17.5505	16.0316	16.3208	17.4206		16.7306	16.9489	16.9277	15.9873	16.6122	16.6641		15.8968	17.418		16.1517		17.0358	16.1769	16.9891	17.606	17.16		17.1027		18.0375	18.3749		17.7214		19.3499	18.4112	17.8471	16.0005		16.0216	18.7454	17.7764	17.6326	17.7253	18.1006	15.9981			18.1424
Q14247	Q14247	SRC8_HUMAN	CTTN	Src substrate cortactin	21.2612	21.7643	21.7468	21.7965	21.897	21.8222	21.7738	21.7117	21.8191	21.7865	21.6598	21.9252	22.0569	21.6938	21.8296	21.8502	21.6798	21.5196	21.7881	21.5815	21.5316	21.9628	21.7553	21.8454	21.7779	21.9099	22.0071	22.1363	22.0945	21.8812	22.1045	21.8751	21.9048	22.1868	22.2928	21.9446	22.1663	22.1057	21.8698	21.8423	22.1338	22.081	22.0127	22.0443	22.0394
Q14515	Q14515	SPRL1_HUMAN	SPARCL1	SPARC-like protein 1	26.6454	26.2984	26.3704	26.2312	26.5229	26.3769	26.2517	26.2241	26.2377	26.1934	26.4565	26.3904	26.3707	26.7844	26.4364	26.6956	26.2831	26.318	26.4441	26.6491	26.4227	26.3963	26.3954	26.5565	26.486	26.4787	26.4584	26.2965	26.8478	26.5156	26.6223	26.367	26.0833	26.5752	25.7424	26.2054	26.4745	26.2325	26.3216	26.4269	25.9368	26.1932	26.5563	26.5335	26.2137
Q14520	Q14520	HABP2_HUMAN	HABP2	Hyaluronan-binding protein 2	23.5422	23.6044	23.5855	23.5897	23.5746	23.6377	23.608	23.644	23.6622	23.6551	23.6231	23.7919	23.6178	23.8036	23.6888	23.8735	23.6546	23.6149	23.676	23.6624	23.5726	23.516	23.6983	23.7212	23.6985	23.3162	23.5808	23.3956	23.4315	23.3851	23.3122	23.4108	23.2695	23.518	23.446	23.4673	23.5377	23.5221	23.5707	23.4852	23.5429	23.563	23.5993	23.3238	23.5047
Q14624	Q14624	ITIH4_HUMAN	ITIH4	Inter-alpha-trypsin inhibitor heavy chain H4	24.5616	24.5921	24.6414	24.6238	24.6543	24.637	24.6126	24.6581	24.6377	24.6612	24.6633	24.703	24.7	24.6892	24.6599	24.6777	24.6647	24.6763	24.6596	24.6552	24.7041	24.6952	24.6704	24.6867	24.7182	24.5231	24.5302	24.5841	24.5501	24.5194	24.5773	24.5728	24.5035	24.399	24.4513	24.477	24.5586	24.6696	24.6108	24.4801	24.4973	24.5822	24.5233	24.4384	24.4882
Q14766	Q14766	LTBP1_HUMAN	LTBP1	Latent-transforming growth factor beta-binding protein 1	21.6545	20.3888	21.0283	21.1191	21.3122	21.7139	21.6733	21.6248	21.6942	27.5546	21.6249	27.7722	27.7696	21.5945	21.6141	21.6138	20.4027	20.3469	21.5975	21.4268	21.4941	21.6465	27.6774	21.734	20.9221	27.8822	27.94	20.9386	21.7688	22.1548	21.6628	27.913	27.8775	27.8965	27.9634	27.9688	21.6273	27.8548	21.6077	27.7313	27.9429	28.0194	21.57	27.8477	22.0466
Q15063	Q15063	POSTN_HUMAN	POSTN	Periostin	25.7811	25.7984	25.7227	25.8839	25.9402	25.6813	25.497	25.7109	26.0883	26.0715	25.4919	25.5033	25.7249	25.6173	25.7179	25.6549	25.48	25.7011	25.716	25.3828	25.6162	25.8512	26.234	25.4767	25.8737	25.7108	25.4175	25.8208	25.8883	25.461	24.5295	25.1971	25.0636	25.558	25.6013	24.0183	25.033	25.8487	25.8658	26.3212	25.5143	25.7055	25.749	25.7116	25.851
Q15084	Q15084	PDIA6_HUMAN	PDIA6	Protein disulfide-isomerase A6	22.6698	22.6338	22.7249	22.6335	22.736	22.7045	22.8183	22.7774	22.6745	22.7888	22.6077	22.6113	22.4399	22.7149	22.7616	22.6278	22.6495	22.3881	22.6821	22.6928	22.4459	22.6052	22.6206	22.5969	22.6531	22.3497	22.3414	22.3434	22.1847	21.9753	22.3299	22.0744	22.0075	21.9292	22.0324	22.011	22.011	22.7091	22.7579	22.6252	22.6631	22.7652	22.6275	22.6872	22.5631
Q15113	Q15113	PCOC1_HUMAN	PCOLCE	Procollagen C-endopeptidase enhancer 1	27.7695	27.6447	28.1226	27.9657	27.8854	28.1158	28.0374	28.1785	27.9496	28.121	28.2784	28.3183	27.972	28.2371	27.8775	28.0004	28.266	28.1651	28.2383	28.2315	27.9608	28.0262	28.0316	28.263	28.2047	27.8928	28.1916	27.7838	27.6582	27.2184	28.2173	28.1574	27.6767	27.5401	27.5097	27.7021	28.0107	27.8934	28.3123	28.5057	28.2206	28.4944	28.3314	28.387	28.2809
Q15166	Q15166	PON3_HUMAN	PON3	Serum paraoxonase/lactonase 3	23.0551	23.096	23.0951	23.0445	23.1725	23.2801	23.3032	23.0925	23.2611	23.1789	23.3593	23.0007	23.3379	23.2977	23.2069	23.1991	22.9948	23.2396	23.2157	23.2737	23.2295	22.9684	23.2572	23.1825	23.2503	23.3579	23.4138	23.4904	23.5174	23.5387	23.3947	23.3671	23.3322	23.355	23.4588	23.2711	23.3105	22.9201	23.0073	23.0846	22.9398	22.9005	23.0775	22.9307	22.7588
Q15404	Q15404	RSU1_HUMAN	RSU1	Ras suppressor protein 1	24.3923	24.3954	24.3709	24.3966	24.4847	24.4884	24.4823	24.416	24.3873	24.3649	24.5413	24.3631	24.4472	24.6002	24.401	24.5289	24.3585	24.3734	24.4198	24.369	24.3973	24.3102	24.339	24.346	24.4065	24.2944	24.3993	24.1316	24.3298	24.1519	24.2167	24.0128	23.9533	23.8876	24.1073	23.8358	23.8288	24.3835	24.4648	24.6889	24.1572	24.2026	24.5171	24.8941	24.2579
Q15485	Q15485	FCN2_HUMAN	FCN2	Ficolin-2	23.8518	23.85	23.2572	23.7787	23.7527	22.7717	23.7263	23.1938	23.7684	23.4563	24.1142	22.9802	23.412	23.8083	23.568	23.2313	23.4357	22.7992	23.5417	24.1378	23.9102	24.3861	23.3797	23.9787	23.477	23.5793	22.9543	23.2649	23.3797	22.1201	26.1257	22.7689	22.8095	23.9299	23.4505	23.822	24.22	23.536	23.7376	23.6706	23.5565	23.8667	23.8514	21.0978	22.8986
Q15555	Q15555	MARE2_HUMAN	MAPRE2	Microtubule-associated protein RP/EB family member 2	25.1598	25.0639	25.0217	25.0857	24.7655	24.9649	24.8646	24.799	24.9049	24.9317	24.9511	24.678	24.7925	24.7287	24.4435	24.8326	24.795	25.1845	25.0986	24.983	25.1433	25.1828	24.973	24.8987	24.9623	25.5183	25.461	25.376	25.3618	25.4113	25.5553	25.5222	25.6021	26.0335	25.5253	25.5914	25.8925	24.9388	24.7527	24.7229	24.7678	24.8086	24.7469	24.7219	24.98
Q15582	Q15582	BGH3_HUMAN	TGFBI	Transforming growth factor-beta-induced protein ig-h3	26.988	27.0562	27.1639	27.117	26.9582	26.9536	27.0199	27.0144	27.0249	27.0894	27.038	26.9149	26.9354	27.0658	27.0408	27.0544	26.8673	26.9899	27.0564	26.9785	26.9804	26.9385	26.9294	26.9014	26.8725	26.8757	26.8458	26.827	27.0628	26.932	27.0437	27.066	27.108	27.0388	26.8311	26.9042	26.9594	27.0253	27.0259	26.7516	27.1204	27.0661	26.907	27.147	27.0711
Q15691	Q15691	MARE1_HUMAN	MAPRE1	Microtubule-associated protein RP/EB family member 1	25.5463	25.86	24.7736	25.9099	25.9648	25.564	26.0037	26.2456	26.1279	25.9777	25.7494	25.8328	25.8276	26.2399	26.2623	26.1983	25.7058	25.571	25.9648	25.0052	25.7254	25.8117	25.9538	26.0669	25.8948	26.2086	25.9095	26.0971	26.2416	26.0932	25.9889	25.9059	25.9562	25.1697	25.5727	25.7929	25.9622	26.1586	25.6432	25.8362	25.7442	25.7867	25.9078	25.7782	25.673
Q15762	Q15762	CD226_HUMAN	CD226	CD226 antigen	23.5861	24.9963	24.8808	24.8443	25.1083	24.8031	24.7856	25.1797	24.9061	24.949	24.8339	25.1229	24.9103	24.958	24.8066	24.8343	25.1456	25.0509	24.8744	25.021	25.0695	24.9349	24.8092	24.9049	24.8697	24.5108	24.9759	24.463	24.4915	24.4674	24.3428	24.6224	24.5754	24.1129	24.4947	24.1988	24.5888	24.5648	24.6787	24.3644	24.4894	24.8736	24.7899	24.5629	24.5637
Q15848	Q15848	ADIPO_HUMAN	ADIPOQ	Adiponectin	20.9198	20.8628	20.9363	20.8196	20.7807	20.8394	20.7202	21.013	20.8722	20.779	21.09	20.6769	20.8263	20.7568	20.8237	20.6643	20.8994	20.9344	20.7305	21.1794	20.7705	21.0138	20.8286	20.884	20.9823	20.6977	20.4272	20.1865	20.7537	19.8109	20.4916	20.2508	20.2193	22.1237	20.2951	20.1117	20.2498	20.4579	20.4035	20.4403	20.43	20.4657	20.44	20.2334	20.7638
Q15942	Q15942	ZYX_HUMAN	ZYX	Zyxin	27.7882	27.9302	27.8481	28.0197	27.9148	27.7291	27.8637	27.9155	27.8593	27.8742	27.8859	27.566	27.8965	27.9575	27.1794	27.3984	27.5654	27.5242	27.351	27.3702	27.9772	27.8568	27.8727	27.7968	27.8594	27.8128	27.6853	27.7723	27.7662	27.8483	28.1589	27.9439	27.946	28.1573	28.132	27.9354	28.0386	27.6199	27.9159	26.8947	27.9791	27.7674	27.7635	27.7136	27.9812
Q16270	Q16270	IBP7_HUMAN	IGFBP7	Insulin-like growth factor-binding protein 7	22.4771	22.3589	22.2771	22.3111	22.3647	22.407	22.4666	21.6934	22.5221	22.2587	22.4396	22.4743	22.4682	22.4423	22.526	22.4401	22.5231	22.4281	22.4979	22.3321	22.3899	22.4041	22.3693	22.3599	22.4478	22.1215	22.377	22.2143	22.164	22.1878	22.0994	22.1576	21.4364	22.0002	22.0332	22.1453	21.8178	22.313	22.3039	22.5993	22.1768	22.1531	22.4617	22.7101	22.39
Q16610	Q16610	ECM1_HUMAN	ECM1	Extracellular matrix protein 1	20.4955	20.6411	20.6379	20.63	20.6392	20.6365	20.5947	20.54	20.4958	20.5965	20.4664	20.5222	20.506	20.4836	20.5314	20.4142	20.5782	20.6514	20.6166	20.6105	20.6157	20.5662	20.6354	20.5257	20.641	20.1091	20.6944	19.8872	20.3146	20.4237	20.2639	20.1252	20.1703	20.1207	20.3628	19.937	19.7408	19.4661	19.8263	19.9873	19.532	19.6467	19.931	20.3746	19.6247
Q16627	Q16627	CCL14_HUMAN	CCL14	C-C motif chemokine 14	18.5483	19.314	19.3764	19.5611	18.9653	18.5131	18.9876	19.5218	19.0127	18.2712	17.2404	19.7606	19.2691	19.5417	19.9134	19.2766	18.6837	19.4105	18.5206	18.4305	19.1049	18.9585	19.213	18.9822	19.6694	19.1357	19.6958	18.1315	19.9296	19.6687	17.9283	19.8621		19.7177	19.9186	18.839	18.7635	19.9201	19.3311	19.613	19.244	19.1308	19.2097	19.2571	19.5189
Q16706	Q16706	MA2A1_HUMAN	MAN2A1	Alpha-mannosidase 2	25.5588	25.3239	25.5066	24.8264	25.4446	25.3493	25.4432	25.2899	25.368	25.3287	25.3753	25.2826	25.2552	25.0757	25.0688	25.2163	25.1263	25.2924	25.331	25.3957	25.4441	25.4286	25.3274	25.2131	25.2985	25.8181	25.5202	25.3846	25.6272	25.7778	25.5031	25.4588	25.5134	25.5869	25.5497	25.485	25.4571	25.5688	25.3845	25.2471	25.4051	25.3561	25.3113	25.2889	25.3972
Q16853	Q16853	AOC3_HUMAN	AOC3	Membrane primary amine oxidase	23.1638	23.2428	22.9929	22.9299	22.9298	22.9863	22.8561	22.9073	23.0797	22.9658	22.852	23.3164	23.247	23.161	22.9269	23.1286	23.0735	23.0532	22.9259	23.1233	22.3495	22.9859	23.0844	22.9414	23.0353	23.4116	23.1975	23.393	23.4606	23.4621	22.9342	23.0502	23.059	23.1591	23.232	23.4768	23.1388	22.9684	22.6978	23.1953	23.7261	22.5661	23.3184	23.2479	22.2215
Q3SY84	Q3SY84	K2C71_HUMAN	KRT71	Keratin, type II cytoskeletal 71	21.1519	21.1921	21.4293	21.3354	21.3286	21.6577	21.472	21.4769	21.1004	21.4978	21.464	21.3203	19.6165	21.2685	21.3797	21.7045	20.7623	21.2773	21.1104	21.1024	20.9652	20.9088	21.1313	20.9722	21.098	21.4395	21.3016	21.2984	21.4861	21.5046	21.3841	21.3474	21.5549	21.2552	21.4086	21.5558	21.5556	21.4833	21.1635	21.1896	21.3672	20.8304	20.8304	21.2899	21.1491
Q3ZCW2	Q3ZCW2	LEGL_HUMAN	LGALSL	Galectin-related protein	21.4876	21.4443	21.4042	21.0519	21.452	20.5924	21.1669	20.644	21.4794	21.4889	20.9372	19.6051	21.2567	20.864	21.3617	21.0927	21.3764	21.3253	21.4785	21.4921	21.4621	21.5716	19.7462	21.4446	19.6369	20.9752	21.1017	21.4301	21.5091	21.3962	21.1679	21.4521	21.5149	21.1003	21.4577	21.2949	21.4505	21.3142	21.6021	21.8424	22.3786	20.6548		21.9543	21.829
Q4LDE5	Q4LDE5	SVEP1_HUMAN	SVEP1	Sushi, von Willebrand factor type A, EGF and pentraxin domain-containing protein 1	28.9843	28.8264	29.0328	29.0115	29.1909	29.1817	28.955	28.9939	28.8431	29.0549	29.3024	28.718	29.0495	28.8012	28.7609	28.6682	27.7769	29.0856	28.8818	29.0639	28.8938	28.9115	29.0006	29.0311	28.79	29.3934	29.2536	29.3811	29.224	29.159	29.2362	27.398	29.0757	29.372	29.0153	29.0162	29.0235	29.1085	29.3191	29.2301	29.2518	29.3497	29.0788	29.1323	29.224
Q562R1	Q562R1	ACTBL_HUMAN	ACTBL2	Beta-actin-like protein 2	22.6101	21.9841	22.874	22.8403	22.3911	22.7146	21.8493	22.8184	22.7137	22.4231	22.7842	22.5403	22.7686	22.7034	22.097	22.2497	21.8087	22.8059	22.7852	22.7638	22.9527	22.7601	23.0033	22.8051	22.5994	23.7392	21.5404	22.8288	22.7394	22.8877	22.6755	22.8402	22.9769	22.9484	22.8599	22.9581	22.665	21.0791	22.3841	22.3747	22.4712	22.8302	22.6206	23.8597	22.633
Q5SYB0	Q5SYB0	FRPD1_HUMAN	FRMPD1	FERM and PDZ domain-containing protein 1	26.5304	26.672	26.6872	26.5267	26.6604	26.7861	26.8099	26.6655	26.673	26.7457	26.5495	26.5379	26.5208	26.7566	26.6999	26.7752	26.6003	26.5738	26.764	26.7856	26.3971	26.4957	26.6932	26.5508	26.5671	26.3358	26.7428	26.291	26.5382	26.4328	26.5632	25.9439	25.9456	26.408	26.1199	26.4047	25.9281	26.1747	26.3272	26.5333	26.1801	26.3469	26.6045	26.7294	25.8946
Q5T749	Q5T749	KPRP_HUMAN	KPRP	Keratinocyte proline-rich protein		20.8944	20.8398	20.8799	21.0488	21.1434	22.2902	20.0409	22.2641	21.7908	20.9826	20.1636	20.8583	23.1888	22.0775	21.9269		20.6816	20.9637	22.9946	21.3773	20.456	20.8979	21.036	22.2192	22.3444	21.8012	20.9519	20.3971	21.5019	21.8918		20.8996	21.0742	20.8992	20.8314	20.8643	21.6188	21.3024	22.4373	23.1745	21.0385	21.5683	20.0788	22.9891
Q6EMK4	Q6EMK4	VASN_HUMAN	VASN	Vasorin	15.8792	16.2847	15.9103	16.1392	16.2726	15.9071	16.1537	16.2234	16.0539	16.3586	16.3584	16.1017	16.385	16.2544	16.1577	15.8838	15.8917	16.2166	15.4018	16.1885	16.2799	16.2098	16.2065	16.0387	16.2418	15.6299	15.3018	15.3009	15.5223	15.5818	15.4964	15.5907	15.005	15.4954	15.0157	14.8684	15.7987	16.1583	16.8172	15.9876	16.1065	15.94	15.823	15.8039	16.0166
Q6GTS8	Q6GTS8	P20D1_HUMAN	PM20D1	N-fatty-acyl-amino acid synthase/hydrolase PM20D1	22.5704	22.7194	22.8073	22.5014	22.9149	22.8836	22.8796	22.846	22.8273	22.949	22.9336	22.9008	22.781	22.8242	22.7796	22.9211	22.8531	22.8699	22.7932	22.9808	22.9878	22.9374	22.9275	22.8793	22.897	23.2434	23.0977	23.2473	23.1316	23.2064	23.0763	23.1871	23.0553	23.1365	22.931	23.3513	23.1172	22.9408	22.876	22.8956	22.9284	22.9033	22.7778	22.7383	23.0066
Q6IBS0	Q6IBS0	TWF2_HUMAN	TWF2	Twinfilin-2		16.3531		17.7663		16.0033	16.9178			16.1971	16.427		16.5847			16.0151		15.6837		17.8716					16.0048	17.941	16.1884				15.4112				12.9616	17.7395					18.3705	18.5288			15.8886
Q6P179	Q6P179	ERAP2_HUMAN	ERAP2	Endoplasmic reticulum aminopeptidase 2	23.7827	26.0827	25.2468	25.2167	25.4347	25.2371	25.2641	25.0508	25.2488	25.2526	25.3542	25.3175	25.2515	25.4479	25.4073	25.4254	23.4458	25.0538	25.184	25.0981	25.4644	25.2624	25.4012	25.2227	25.3835	25.061	25.7728	25.0362	25.6233	25.5993	25.8594	25.6939	25.9477	26.344	25.8305	25.1542	25.1613	25.4377	25.5323	25.4118	25.66	25.3883	25.3843	25.3238	25.402
Q6UWP8	Q6UWP8	SBSN_HUMAN	SBSN	Suprabasin	23.5544	23.5653	23.7047	23.5827	23.6272	24.1314	23.817	23.697	23.6685	23.7077	23.7117	23.569	23.9836	23.9573	23.622	23.5284	23.3953	23.8217	23.8076	23.7303	23.9125	23.4988	23.3989	23.6621	23.6948	24.037	23.7159	23.9453	23.7961	23.3423	24.0295	23.864	23.8531	23.929	23.7564	23.5415	23.7689	23.5531	23.7909	23.9485	23.8735	23.5156	23.8477	23.8932	23.5935
Q6UX71	Q6UX71	PXDC2_HUMAN	PLXDC2	Plexin domain-containing protein 2	18.7095	18.5563	18.3952	18.2523	18.6474	18.465	18.5669	18.3613	18.5494	18.3837	18.4377	18.4443	18.5069	18.3952	18.3931	18.3852	18.5418	18.135	18.4588	18.4657	18.4485	18.2146	18.2969	17.0868	18.1163	18.0717	16.678	16.9064	18.6524	16.5104			18.1342	17.7588		17.8029		18.3372	18.8483	18.5331	18.7046	18.189	17.6821	18.3505	18.8828
Q6UXB8	Q6UXB8	PI16_HUMAN	PI16	Peptidase inhibitor 16	23.6419	23.6965	23.7361	23.8052	23.7021	23.7161	23.7273	23.7304	23.7752	23.837	23.6945	23.7766	23.5436	23.7208	23.7164	23.711	23.6628	23.8525	23.7138	23.7108	23.5905	23.7301	23.8766	23.725	23.641	23.5401	23.5378	23.161	23.4528	23.4915	23.5552	22.9502	23.1372	22.8879	22.8287	23.2119	22.7903	23.5485	23.3627	23.758	23.2545	23.3731	23.6397	23.7066	23.3452
Q6YHK3	Q6YHK3	CD109_HUMAN	CD109	CD109 antigen	27.0584	27.6732	27.6885	27.4505	27.6433	27.4914	27.6851	27.5418	27.6571	27.6038	27.6394	27.7665	27.8912	27.6868	27.6021	27.391	27.7825	27.5921	27.6777	27.491	27.5967	27.6621	27.6493	27.757	27.7594	27.9847	27.9022	28.1123	28.2154	28.0683	27.7503	27.9829	28.0414	28.0003	28.0506	28.0292	28.0349	27.8218	27.8675	27.9077	27.935	28.0208	27.865	27.9073	27.8196
Q76LX8	Q76LX8	ATS13_HUMAN	ADAMTS13	A disintegrin and metalloproteinase with thrombospondin motifs 13	26.0347	25.1542	25.6042	25.4282	25.152	25.3965	25.5559	25.1134	25.7069	25.4349	25.307	25.4894	25.2726	25.3724	25.2796	25.1614	25.4088	25.4204	25.688	25.178	25.2091	25.3916	25.0808	25.5629	24.9484	25.7246	25.609	25.6896	25.1893	25.9948	25.4303	25.122	25.8299	25.4015	25.5137	25.6098	25.5151	25.7045	25.685	25.1996	25.6224	26.1883	25.77	25.9788	25.4736
Q7Z794	Q7Z794	K2C1B_HUMAN	KRT77	Keratin, type II cytoskeletal 1b	24.3849	24.126	24.2189	24.2269	23.9049	24.1974	24.1165	24.0204	23.9986	24.0473	23.8459	23.7461	23.83	23.8771	23.8467	23.7502	23.0412	23.8337	23.9172	24.0502	24.0042	23.8861	24.2199	24.1545	24.1259	23.5275	23.5887	24.2801	23.8245	24.3776	24.3867	23.2734	24.2697	24.0165	24.3661	24.0949	24.2961	23.9572	24.1798	23.739	23.9205	24.2468	24.3655	23.6417	24.4581
Q7Z7G0	Q7Z7G0	TARSH_HUMAN	ABI3BP	Target of Nesh-SH3	26.4862	21.3332	21.2354	22.1456	20.7545	21.3515	22.4642	18.4998		19.1153	18.9774		21.9092	19.1255	17.3271		21.3329	21.9651	22.1387	21.3729	20.8573	21.5043	19.1461		19.9935	21.516	21.5171	21.0105	21.7403	19.1346	21.5742	19.5899	18.7437	19.6714	20.1589	20.2191	19.1365	20.2682	20.1354	21.5665	22.274	20.6091	20.0771	20.0015	19.8489
Q7Z7M0	Q7Z7M0	MEGF8_HUMAN	MEGF8	Multiple epidermal growth factor-like domains protein 8	22.9272	23.0324	22.7735	22.8438	23.2464	22.9875	22.5308	23.029	22.8375	22.7105	22.8809	23.0504	23.0367	23.0876	22.942	22.8262	22.6702	22.7996	23.0023	22.8963	22.928	22.925	22.9681	22.6256	22.9106	22.8538	23.1655	22.8273	22.7932	23.185	22.6082	22.3211	23.0744	23.196	22.9846	23.0626	22.8366	22.6572	23.0142	23.0346	23.0363	23.2115	23.2774	22.6817	23.1006
Q86SQ4	Q86SQ4	AGRG6_HUMAN	ADGRG6	Adhesion G-protein coupled receptor G6	23.5368	23.88	23.9269	23.7856	23.8082	23.8102	23.8172	23.8648	23.8759	23.9226	23.9696	23.8293	23.8524	23.8176	23.8039	23.8003	23.7971	23.8739	23.8518	23.8029	23.7984	23.9006	23.8343	23.6801	23.7803	24.1057	23.9049	24.1367	24.066	24.1444	24.1416	22.7031	24.14	24.3041	24.1916	24.1571	24.0738	24.0425	23.8182	23.546	23.9916	23.8657	23.7592	23.687	24.0254
Q86U17	Q86U17	SPA11_HUMAN	SERPINA11	Serpin A11	28.3332	27.8079	28.4106	28.0938	28.678	28.5696	28.4045	28.2558	28.4372	28.2115	28.0591	27.9485	28.9904	28.0026	28.1027	27.7965	27.7605	26.4913	28.0976	28.3502	28.3909	28.323	28.42	28.3373	28.1692	28.6155	28.5735	28.6619	28.4179	28.4376	28.5142	28.3794	28.4167	28.2068	28.3774	28.5148	28.3523	28.6198	28.5858	28.8285	28.7589	28.6667	28.7786	28.6004	28.6642
Q86UD1	Q86UD1	OAF_HUMAN	OAF	Out at first protein homolog		25.449	25.3751								20.8141	25.3941			25.3874		20.6344		25.3637					25.3971							20.9947	25.1659	25.6788			25.6375	25.6148		25.3532					20.9977
Q86UX7	Q86UX7	URP2_HUMAN	FERMT3	Fermitin family homolog 3	28.5477	28.6039	28.5377	28.5542	28.5914	28.5407	28.4797	28.3944	28.5075	28.5967	28.6003	28.6721	28.7201	28.6675	28.643	28.3472	28.6491	28.6028	28.5945	28.5632	28.5888	28.5728	28.6959	28.6352	28.5936	29.0045	28.7696	28.9295	28.92	28.9781	28.9382	28.9103	28.8162	28.8602	28.8361	28.7889	28.713	28.8321	28.8037	28.752	28.6666	28.8038	28.7843	28.7556	28.8256
Q86VB7	Q86VB7	C163A_HUMAN	CD163	Scavenger receptor cysteine-rich type 1 protein M130	24.3428	24.7512	24.1436	24.2475	24.697	24.773	24.6457	24.3778	24.5511	24.6347	24.3783	24.544	24.6423	24.5556	24.5368	24.5696	24.1751	24.5065	24.4623	24.4654	23.8829	24.6928	24.442	24.1253	24.2568	24.21	24.0291	23.9936	24.0366	23.8534	23.85	24.6714	24.5825	25.416	24.7468	24.2254	24.1303	24.6478	24.2575	24.4616	24.244	24.2259	24.3141	24.0349	24.5571
Q86YT9	Q86YT9	JAML_HUMAN	JAML	Junctional adhesion molecule-like	19.3912	19.6769	19.3456	19.7784	20.1382	20.152	20.0887	20.2629	20.2384	20.2646	19.0449	19.3326	20.2132	20.1174	20.163	19.8907	20.3176	19.7583	19.3847	19.8778	19.0874	19.9597	19.748	19.9655	19.5746	20.0221	18.9831	19.7303	19.2027	19.6219	18.8994	19.4157	20.5393	18.7383	19.5632	19.8095	20.3862	19.383	19.5742	20.2975	19.314	18.6502	20.3199	20.3443	16.9011
Q8IWV2	Q8IWV2	CNTN4_HUMAN	CNTN4	Contactin-4	17.3886	17.6393	19.7684	18.5934	18.488	18.463	19.6451	18.2664	18.4848	18.4514	25.758	16.415	18.5995	18.5203	17.458	17.9321	17.7934		17.0295	18.0932	17.9005	17.0409	17.8895	18.437	19.8774		19.2604	18.9345	18.867	17.7713	20.5483	16.5901	18.7587	25.869	18.1491	18.4845	19.1058				19.9768	19.6013		19.7834	19.6627
Q8IXL6	Q8IXL6	FA20C_HUMAN	FAM20C	Extracellular serine/threonine protein kinase FAM20C	22.3167	22.7527	22.9023	22.8716	22.9043	23.0843	22.9266	23.0464	22.9241	22.9521	22.8307	23.0503	22.9239	23.077	22.6051	22.9943	22.4535	22.088	23.0154	22.8807	22.8233	22.5931	22.877	22.9387	22.7292	22.6114	22.969	22.8865	22.7836	22.9111	22.672	22.8915	22.9296	22.9659	22.5374	22.563	22.5077	23.2967	23.0988	22.8495	22.7907	23.1038	22.9466	22.8014	23.1655
Q8IZF2	Q8IZF2	AGRF5_HUMAN	ADGRF5	Adhesion G protein-coupled receptor F5	23.9207	24.2608	24.7387	23.9965	24.0458	24.4541	24.1833	24.1885	23.8699	23.9984	23.8152	24.0015	24.2228	24.3056	23.9693	23.8492	24.2299	24.2314	23.7778	24.1781	24.1779	23.6484	23.8794	24.2717	23.8411	24.0097	24.0345	24.1851	24.0345	24.1543	24.2968	24.4292	24.0108	23.8746	24.0578	24.4976	24.393	23.8951	24.1687	24.1034	23.9906	24.4845	24.0899	24.0887	23.9705
Q8N1N4	Q8N1N4	K2C78_HUMAN	KRT78	Keratin, type II cytoskeletal 78	22.7253	21.8873	22.374	22.1958	22.2099	22.5352	22.2573	22.5983	22.5961	22.3545	22.3111	22.1206	22.0108	22.275	22.44	22.4973	22.5998	20.4751	22.3762	22.6804	21.9352	22.224	22.154	21.9607	21.4817	23.3549	22.2586	22.0309	21.8327	22.6303	22.1464	22.5411	22.1055	22.8705	22.2416	22.4885	21.8406	22.0864	22.4837	22.4374	22.4974	22.4795	22.3483	22.4498	21.759
Q8N6C8	Q8N6C8	LIRA3_HUMAN	LILRA3	Leukocyte immunoglobulin-like receptor subfamily A member 3	12.8394	16.7141	15.9271	18.2429	17.802	16.9264	14.4609	17.0411	16.9395	17.1527	15.4201	15.4597	18.2618	18.2265	15.0947	17.9507	17.4074	17.5947	18.4464	17.813	17.6295	17.3869	18.6153	17.582	17.7883	15.7939	14.6683	18.0451	17.7584	18.4794	16.8788	16.151	15.1147	18.0193	15.2684	16.9892	18.5557	16.8726	14.7388	14.1803	14.7843	15.4228	17.6607	13.7357	15.7711
Q8NBJ4	Q8NBJ4	GOLM1_HUMAN	GOLM1	Golgi membrane protein 1	22.9827	22.8746	22.9702	22.9408	22.9366	22.8088	22.2733	22.881	22.9545	23.0698	23.0547	23.1455	23.1773	23.0761	22.9336	23.0643	22.9678	23.2242	22.9014	22.8748	23.3874	23.0069	22.8635	22.8889	22.9703	22.7463	22.8235	22.4155	22.9992	22.5687	22.9608	22.9212	22.9224	22.8134	23.0433	23.1265	22.6826	23.4101	23.124	23.0771	23.0239	23.3383	23.2149	23.0822	23.2068
Q8NBP7	Q8NBP7	PCSK9_HUMAN	PCSK9	Proprotein convertase subtilisin/kexin type 9	24.8824	24.898	24.4837	24.6683	24.4603	24.3538	24.4422	23.877	24.5461	24.4767	23.044	24.3682	23.7924	24.2146	23.9761	24.2762	23.8099	24.6393	24.6093	24.4602	24.4898	24.5597	24.4296	24.0323	24.1268	24.9851	24.2687		23.3606	23.9565	24.6654	24.2686	24.2476	24.2192	23.6367		24.0823	24.4558	24.2044	23.7425	24.4144	24.4462	23.9113	24.2304	24.161
Q8WZ75	Q8WZ75	ROBO4_HUMAN	ROBO4	Roundabout homolog 4	26.2392	25.5181	26.1111	26.0084	25.9024	25.8488	25.858	25.9188	25.9921	25.8726	25.9553	26.1637	25.9688	25.9828	26.1157	26.0619	25.5513	25.8985	25.8179	25.6672	25.6511	25.8901	25.8876	25.8301	25.7321	25.5382	25.6113	25.6915	25.8704	25.9344	25.6541	25.6424	25.429	25.562	25.7379	25.5378	25.5242	25.8058	25.8907	26.0841	26.039	25.8018	25.9768	25.9865	25.5788
Q92484	Q92484	ASM3A_HUMAN	SMPDL3A	Acid sphingomyelinase-like phosphodiesterase 3a	21.7458	21.4404	21.4781	21.6533	21.7169	21.7162	21.633	21.3568	21.737	21.7697	21.3004	21.6796	21.5721	21.7678	21.6016	21.3423	22.5937	21.4835	21.6031	21.4161	21.5488	21.2423	21.5934	21.5093	21.6372	22.5366	22.176	22.214	22.3764	22.4954	22.4871	22.4274	22.5803	22.3321	22.5487	22.0058	22.1311	22.0094	22.199	22.2701	22.4819	21.2211	22.141	21.4411	22.3767
Q92496	Q92496;Q02985	FHR4_HUMAN	CFHR4	Complement factor H-related protein 4	23.7039	23.7211	24.0948	23.712	23.6882	23.6419	23.7019	23.8609	23.9178	23.704	23.8341	23.7631	23.6067	23.5993	23.679	24.0585	23.4865	23.5756	23.6405	23.5612	23.0746	23.7027	23.515	23.7931	23.5934	23.9772	23.985	23.8959	23.9954	23.9947	24.1209	24.0089	23.6385	23.7481	23.8974	23.5931	23.5018	23.9502	24.1912	24.0672	23.7531	23.8843	24.1758	24.3634	24.1652
Q92520	Q92520	FAM3C_HUMAN	FAM3C	Protein FAM3C	22.4589	22.7212	22.7345	22.7439	22.7751	22.779	22.7001	22.6536	22.6973	22.7829	22.6471	22.7414	22.58	22.7161	22.7294	22.7069	22.7163	22.7919	22.7651	22.7416	22.663	22.7906	22.7916	22.3578	22.8134	21.623	21.5949	21.5585	21.7016	22.182	22.4057	22.2553	22.1757	22.148	22.1411	21.992	22.2433	21.8879	22.4637	23.1532	22.3056	22.3085	22.9215	23.1149	22.3454
Q92820	Q92820	GGH_HUMAN	GGH	Gamma-glutamyl hydrolase	25.2969	23.8504	24.9505	24.82	25.2822	25.1313	24.9509	24.8766	24.4795	24.3324	25.0833	24.365	23.6594	25.2357	25.0554	24.1957	23.6616	23.049	25.3231	24.8756	23.6199	25.1623	25.11	24.7885	24.7271	24.8932	25.5567	24.0378	24.4192	22.6168	25.7043	23.2105	23.2581	25.6003	25.9679	23.3193	25.7853	24.9476	25.0083	23.0249	23.3024	24.3649	24.8761	23.722	24.9428
Q92859	Q92859	NEO1_HUMAN	NEO1	Neogenin	23.2089	22.9543	23.3495	23.3288	23.5813	23.211	23.3483	23.336	23.2009	23.4457	23.2878	23.2283	23.6499	23.4075	23.3492	23.4004	23.5291	23.1329	23.2285	22.9328	22.9343	23.263	23.3798	23.3828	23.2347	23.6029	23.5183	23.4842	23.5226	23.4646	23.7402	23.4434	23.8353	23.5474	23.6548	23.7646	24.0531	23.573	23.4366	23.3911	23.4885	23.5238	23.4963	23.3154	23.1838
Q92954	Q92954	PRG4_HUMAN	PRG4	Proteoglycan 4	23.7648	23.5701	23.709	23.6751	23.774	23.7628	23.7298	23.7953	23.7738	23.7327	23.766	23.923	23.8843	23.7729	23.7851	23.9431	23.9716	23.7638	23.6521	23.749	23.6606	23.8061	23.6685	23.7243	23.6901	23.7323	23.9427	23.7982	23.8351	23.6704	23.6423	23.6143	23.9462	23.6667	23.8949	23.5967	23.7624	23.7071	23.9595	23.8298	23.8551	23.692	23.9141	23.7801	23.7035
Q96IY4	Q96IY4	CBPB2_HUMAN	CPB2	Carboxypeptidase B2	22.5641	22.541	22.5874	22.4841	22.7463	22.4607	22.4965	22.5231	22.5003	22.4905	22.3793	22.4437	22.4315	22.446	22.4983	22.5554	22.3875	22.5171	22.54	22.6278	22.4466	22.5168	22.457	22.601	22.4906	22.0638	21.9588	21.799	22.1171	21.8095	21.9446	21.7192	21.751	21.8414	21.7449	21.8495	21.7046	22.271	22.4513	22.4258	22.2005	22.4592	22.4939	22.212	22.1491
Q96KN2	Q96KN2	CNDP1_HUMAN	CNDP1	Beta-Ala-His dipeptidase	24.0045	24.0306	24.0445	24.0733	23.9546	23.9776	24.0732	24.0585	23.9052	24.0731	24.1037	23.9032	23.968	23.9715	23.9	23.8202	23.9102	23.741	23.9506	24.0892	24.1686	24.0698	23.9787	24.0034	23.7551	23.9411	24.006	23.8867	23.3179	23.8735	23.9535	23.8681	23.6983	23.9809	23.8578	24.0486	23.7833	24.2159	24.225	24.027	24.3211	24.2426	24.1737	24.1504	24.063
Q96P63	Q96P63	SPB12_HUMAN	SERPINB12	Serpin B12	26.1048	26.2927	25.9039	24.8577	26.3662	25.9267	25.4865	26.1972	26.3654	26.4205	26.1607	26.116	26.157	26.324	26.3002	26.2714	26.1729	26.2338	25.5424	26.4111	26.3174	26.1196	26.2891	26.1437	26.3453	26.4894	26.3558	26.4943	26.4031	26.3449	26.2375	26.2898	26.2206		26.3635	26.4062	26.2567	26.353	26.5765	26.6956	26.7392	26.6857	26.3662	26.6587	26.6604
Q96PD5	Q96PD5	PGRP2_HUMAN	PGLYRP2	N-acetylmuramoyl-L-alanine amidase	25.2275	25.207	25.3048	25.3644	25.358	25.3149	25.3408	25.3412	25.3125	25.3546	25.3532	25.3366	25.3028	25.3244	25.3836	25.2997	25.2855	25.3363	25.4241	25.3076	25.3072	25.3894	25.3928	25.3373	25.3215	25.3447	25.3804	25.4654	25.4917	25.4377	25.4167	25.2936	25.3891	25.3515	25.4142	25.3455	25.3581	25.1658	25.3157	25.2493	25.3503	25.3854	25.2846	25.1594	25.3766
Q96RD9	Q96RD9	FCRL5_HUMAN	FCRL5	Fc receptor-like protein 5	20.2064	20.7007	20.5704	19.9584	22.717	21.2151	20.1753	20.3069	19.5423	20.7601	20.8528	20.6513	21.1433	21.8661	20.5512	20.2551	20.3444	20.301	20.4604	20.7677	20.9196	22.9411	20.4032	19.3077	20.7643	20.6689	20.4484	21.3894	21.8096	21.2535	21.0073	21.4266	21.3912	22.2479	21.1629	20.9149	20.6228	20.9443	21.1397	21.6159	21.4712	20.6694	20.5768	20.1255	21.1189
Q96S96	Q96S96	PEBP4_HUMAN	PEBP4	Phosphatidylethanolamine-binding protein 4	24.4987	24.5528	24.4891	24.4978	24.5705	24.652	24.6884	24.5274	24.4978	24.5204	24.7424	24.5254	24.6113	24.5905	24.6372	24.5206	24.563	24.5502	24.6246	24.4697	24.5728	24.559	24.5536	24.5572	24.4404	24.2802	24.5665	24.0884	24.3772	24.1454	24.2523	23.9498	23.9289	23.7325	24.126	23.6359	23.6992	24.0306	24.123	24.7184	23.5801	23.7929	24.351	24.9669	23.7693
Q99650	Q99650	OSMR_HUMAN	OSMR	Oncostatin-M-specific receptor subunit beta	19.5298	19.2166	19.072	19.4956	19.1747	21.7114	21.5623		21.6548	19.3503	20.1464	21.7328	21.5781	19.9579	19.7056	21.8138	21.71	21.7197	23.725	19.9873	21.7606	19.0953		19.4606	19.79	22.0163	22.1679	22.2247	22.3346	22.1436	20.0243		22.0123	22.2537	21.9522	22.1968	20.6826	21.674		19.5701	21.7767	21.7335		21.5683	19.7143
Q99784	Q99784	NOE1_HUMAN	OLFM1	Noelin	24.4701	24.2873	23.7375	23.3368	23.6843	24.1218	24.3816	24.0092	23.9995	23.3839	24.2685	23.0873	23.4913	23.9173	23.5062	23.8911	22.7535	23.9293	24.1306	23.8235	23.3494	23.1067	24.1895	23.2109	23.5088	22.313	23.1379	23.0926	22.7857	24.2149	24.4078	24.0977	24.0221	24.433	24.1149	23.5079	23.9128	23.2221	23.9384	23.7644	23.4688	23.0646	24.0417	23.0577	23.9862
Q99969	Q99969	RARR2_HUMAN	RARRES2	Retinoic acid receptor responder protein 2	21.8822	22.4676	22.5693	22.5828	22.3104	22.738	22.5158	22.7993	22.6555	22.4876	22.2112	22.5532	23.2002	22.3991	22.4502	22.5438	22.4917	22.4779	22.3513	22.3861	23.5454	23.5327	22.2787	22.3976	22.7183	22.9748	23.1273	23.249	22.8742	23.1788	22.8681	23.1213	23.0728	22.9261	24.0224	23.8884	23.0494	22.3286	22.5844	22.6775	22.4132	22.4912	22.8336	22.9303	22.4821
Q99972	Q99972	MYOC_HUMAN	MYOC	Myocilin	21.2777	21.2008	21.4126	21.3936	20.7794	20.36	20.6966	20.7407	21.244	21.1242	21.3041	20.8621	21.4714	21.4	21.3465	21.2139	21.4931	21.2871	21.0472	20.5274	20.8484	21.1687	21.1528	21.2438	21.3276	21.5821	21.7196	21.4125	21.1167	21.5271	21.4013	21.3806	21.3331	21.2804	21.2222	21.196	21.1942	20.3848	21.53	21.5187	21.5438	21.4735	20.7537	21.7498	21.6963
Q9BTY2	Q9BTY2	FUCO2_HUMAN	FUCA2	Plasma alpha-L-fucosidase	26.4292	26.8682	26.7015	26.9439	26.7465	27.0163	27.0096	26.8907	27.0174	27.0677	26.632	26.577	26.1478	26.8336	26.8784	27.2246	26.1566	26.4966	26.9223	27.0895	26.4182	25.7057	26.8241	26.994	26.6745	26.3144	27.0414	26.1925	26.5403	26.3393	26.5792	25.9287	26.2177	26.1467	25.781	26.4373	25.6239	26.6005	26.3983	26.5938	26.3482	26.3563	26.3278	25.6244	26.4796
Q9BUN1	Q9BUN1	MENT_HUMAN	MENT	Protein MENT	16.5536	17.2887	17.2854	16.6499	16.632	17.0955	15.9787	16.7528	16.0183	16.2483	16.5412	16.7468	16.6891	17.1124	16.6556	16.6616	16.8626	16.2198	16.5058	16.5069	16.9591	16.8307	16.9618	16.1698	16.3429	16.9498	17.1864	17.4776	17.4844	16.8551	16.7903	17.3882	17.0745	17.233	17.3231	17.1713	17.6536	16.7693	16.2746	17.1229	16.8442	16.8674	16.8293	16.3446	16.564
Q9BWP8	Q9BWP8	COL11_HUMAN	COLEC11	Collectin-11	19.9792	19.5815	19.5876	19.4884	19.8147	19.5389	19.9425	19.7223	19.4575	19.5526	19.2337	19.3685	19.6783	19.7173	19.553	19.8622	19.7545	19.4759	19.4481	19.6049	19.3788	19.7018	19.2788	19.1766	19.7725	19.3164	19.9096	19.5441	20.0805	20.2347	20.1681	19.7271	19.5673	19.9128	20.0125	19.9449	20.0227	19.4079	19.5585	19.7809	19.5903	19.2801	19.426	19.6583	19.0885
Q9BXR6	Q9BXR6	FHR5_HUMAN	CFHR5	Complement factor H-related protein 5	26.9964	26.8963	26.8701	27.0284	26.9904	27.0401	26.908	26.98	26.8485	26.9773	27.0501	27.1023	26.6448	26.5382	26.855	26.941	26.9585	27.0021	27.0089	26.8578	26.9579	26.9718	26.9335	26.9205	26.9871	26.7215	26.9293	26.986	27.0742	26.9114	26.9294	26.9	26.6987	26.8421	26.9587	26.7228	26.7706	27.0425	26.9971	27.064	26.7253	26.82	26.9121	27.025	26.6768
Q9H299	Q9H299	SH3L3_HUMAN	SH3BGRL3	SH3 domain-binding glutamic acid-rich-like protein 3	22.2025	19.4248	19.2642	19.3186	19.669	20.864	20.0528	20.441	19.6558	20.0022	21.4133	19.8698	19.8895	19.6266	19.8589	20.2562	19.9049	20.1487	20.6793	19.62	20.3952		20.3596	20.15	19.9111	20.7933		19.7068	18.9193	19.861	19.953	19.7328	21.4619	19.4215	20.3556	19.6399	20.6908	20.26	19.6418	19.7686	19.3492	19.5854	19.8572	20.4775	19.8689
Q9H4A9	Q9H4A9	DPEP2_HUMAN	DPEP2	Dipeptidase 2	24.1974	24.4436	24.2549	24.1611	24.5448	24.3534	24.3916	20.8031	24.229	24.2895	24.6655	24.5085	24.3829	24.4703	24.2676	24.2606	24.306	24.1168	23.311	24.1948	24.3256	24.2993	24.1398	24.1611	24.2032	24.9111	24.6721	24.7384	24.6609	24.6827	24.7902	24.7234	24.6696	24.6318	24.6385	24.629	24.5136	24.4338	24.6832	24.4683	24.4624	24.5173	24.5612	24.4087	24.4018
Q9HBI1	Q9HBI1;Q9NVD7	PARVB_HUMAN	PARVB	Beta-parvin	22.844	23.0732	23.0066	22.9341	22.9032	23.0527	22.8254	22.9578	22.9044	23.026	22.9437	23.0313	22.8548	22.9264	23.072	23.012	22.7146	22.7432	22.9648	22.8687	23.083	23.0654	22.8797	23.0712	23.0072	23.0458	23.1115	22.9615	23.131	23.0904	23.2976	23.0362	23.0486	23.0694	23.0498	22.7027	23.3227	22.4338	23.161	22.7032	23.024	23.0364	22.9514	23.2273	22.5446
Q9HBW9	Q9HBW9	AGRL4_HUMAN	ADGRL4	Adhesion G protein-coupled receptor L4	27.3576	27.8746	27.3971	27.994	24.5433	27.6138	27.686	27.495	27.4487	27.5523	27.879	27.5007	27.8354	27.3924	27.2376	27.1354	27.5168	24.923	26.8616	26.9939	26.2698	27.4929	27.143	27.3872	27.6043	28.4325	27.8249	27.6962	25.1552	28.2306	24.8139	27.9616	27.7618	27.4476	27.3754	27.7707	28.107	26.9994	27.7525	27.8198	27.2887	27.1956	27.8306	27.9505	27.7672
Q9HCL0	Q9HCL0	PCD18_HUMAN	PCDH18	Protocadherin-18	28.586	28.4959	28.452	28.4911	28.6145	28.4337	28.3657	28.3661	28.4166	28.4065	28.4761	28.5502	28.5103	28.4422	28.6227	28.2016	28.5492	28.6251	28.6777	28.5829	25.6348	28.5881	28.6207	28.6304	28.3958	28.746	28.6992	28.8057	28.9265	28.8302	28.7229	28.8128	28.7865	28.2533	28.8396	28.7729	28.7257	28.7096	28.7121	28.733	28.8826	28.9902	28.7021	28.6854	28.7751
Q9HDC9	Q9HDC9	APMAP_HUMAN	APMAP	Adipocyte plasma membrane-associated protein	27.215	27.0264	26.9643	27.1854	27.0943	27.1604	27.0893	27.2644	26.7495	27.2607	27.459	27.0667	27.4424	27.1303	27.0002	27.3363	27.0496	27.2825	27.1805	27.0681	27.0507	27.2425	26.7395	26.9944	27.0688	27.6695	27.2943	26.9343	27.269	26.9381	27.3639	27.2776	27.4221	27.1399	27.3033	27.0566	26.9015	27.0759	26.8292	26.8608	26.724	26.5938	26.7905	26.8119	26.8219
Q9NPH3	Q9NPH3	IL1AP_HUMAN	IL1RAP	Interleukin-1 receptor accessory protein	25.1242	25.3601	25.3006	25.3604	25.3228	25.4454	25.4241	25.4468	25.4367	25.4427	25.4413	25.5293	25.3448	25.2716	25.4866	25.2934	25.2399	25.3154	25.3086	25.423	25.2134	25.4966	25.3774	25.509	25.5647	25.3576	25.3867	25.6071	25.4913	25.5649	25.5119	25.4482	25.5803	25.6588	25.6308	25.53	25.5084	25.2278	25.4449	24.9676	25.1587	25.451	25.2738	25.3323	25.4617
Q9NPR2	Q9NPR2	SEM4B_HUMAN	SEMA4B	Semaphorin-4B	28.9113	28.945	29.0689	29.0371	29.2183	28.8978	29.0452	28.8318	29.0341	28.7145	28.7884	28.7934	28.8928	28.8999	28.8197	29.0184	28.8677	28.6854	29.0397	28.6123	28.7654	28.725	28.6929	28.9607	28.7499	29.0156	29.1618	29.1885	28.8777	29.0291	28.8995	28.8603	28.9578	28.8031	28.6697	28.9488	28.785	29.1286	29.1816	28.9801	29.2672	29.1674	28.9833	29.2433	28.8036
Q9NPY3	Q9NPY3	C1QR1_HUMAN	CD93	Complement component C1q receptor	23.8536	23.7054	23.8884	23.8818	23.7642	23.7997	23.8311	23.8207	23.8121	23.507	23.9593	23.639	23.7297	23.634	23.6378	23.6105	24.0592	24.8118	23.1582	23.7196	23.6157	23.4168	23.7026	23.8106	23.7613	24.3581	24.1547	24.3619	24.8598	24.5343	24.8083	23.2926	24.2013	24.0248	24.7067	24.4024	23.906	24.0046	24.2054	24.2006	24.1159	24.1039	24.1761	24.0754	24.1267
Q9NQ38	Q9NQ38	ISK5_HUMAN	SPINK5	Serine protease inhibitor Kazal-type 5	19.8372	19.5773					19.6583	21.0073		21.3427	20.4784							18.8759	19.0919						20.9311		20.2227		20.5715		20.5635	20.5413	16.317	20.4054
Q9NQ79	Q9NQ79	CRAC1_HUMAN	CRTAC1	Cartilage acidic protein 1	22.4757	22.2295	22.4172	22.3239	22.3262	22.2353	22.3558	22.4984	22.4635	22.3565	22.1782	22.3335	22.3545	22.3062	22.4891	22.4236	22.5546	22.417	22.4345	22.5128	22.2876	22.3041	22.2542	22.3062	22.2439	22.3804	22.4938	22.3866	22.3499	22.4019	22.3859	22.5125	22.3589	22.4552	22.4882	22.6875	22.4543	22.0676	22.2728	22.2568	22.2039	22.2431	22.3806	22.2237	22.4536
Q9NY97	Q9NY97	B3GN2_HUMAN	B3GNT2	N-acetyllactosaminide beta-1,3-N-acetylglucosaminyltransferase 2	22.4128	22.754	21.6135	21.879	21.9654	22.412	22.3126	22.1465	22.0342	22.5917	22.4676	22.0998	22.34	22.4127	22.2423	22.1275	22.3325	22.2655	21.5172	22.0398	22.4095	22.4532	22.1751	22.5951	22.3688	22.6816	22.5319	22.2125	22.4341	22.1434	22.4201	22.4386	22.1417	21.8877	22.1333	22.1402	21.9175	22.166	22.3471	22.5346	22.2737	22.3261	22.2719	22.4528	22.1521
Q9NZ08	Q9NZ08	ERAP1_HUMAN	ERAP1	Endoplasmic reticulum aminopeptidase 1	23.731	23.8739	23.8914	23.9186	23.9126	24.127	24.1077	23.6905	23.8023	23.963	24.254	24.1123	24.0684	24.104	23.9438	24.0298	24.1488	23.932	23.7843	23.8147	23.8566	23.8402	23.7216	23.9536	23.5198	24.1342	24.3203	24.0449	24.3087	24.3917	24.25	24.1649	24.0913	24.1715	24.1309	24.0887	24.3404	24.2001	23.8863	24.1041	24.2525	24.1105	24.2014	24.1246	24.0284
Q9NZK5	Q9NZK5	ADA2_HUMAN	ADA2	Adenosine deaminase 2	25.7125	25.3134	25.3493	25.2744	25.0485	25.4019	25.4087	25.2549	25.0421	25.042	24.9513	24.8877	25.0077	24.9833	24.9225	24.5603	24.7539	25.3545	24.4943	25.0565	25.0107	25.0646	24.9687	24.9314	25.1487	25.2734	24.7195	25.1446	24.9403	25.0706	24.9777	25.0284	24.7332	24.6019	24.6783	25.236	24.694	25.1424	24.9362	25.4046	25.0194	24.8947	24.9049	24.9851	24.9325
Q9NZP8	Q9NZP8	C1RL_HUMAN	C1RL	Complement C1r subcomponent-like protein	21.7479	21.3221	21.7013	21.4218	21.5873	21.4065	21.5373	21.5584	21.4634	21.5766	21.498	21.4243	21.4405	21.5392	21.5173	21.4246	21.7875	21.3064	20.9379	21.3561	21.5642	21.5985	21.505	21.6825	21.4567	21.601	21.6864	21.8942	21.7923	21.5648	21.7593	21.7051	21.5597	21.6266	21.8062	21.6687	21.5662	21.8964	20.9882	21.5444	21.6359	21.7811	21.4364	21.6369	21.5701
Q9NZT1	Q9NZT1	CALL5_HUMAN	CALML5	Calmodulin-like protein 5	22.8263	22.8521	22.8805	22.9404	23.2645	23.2618	23.189	23.1644	22.0095	21.9033	23.3545	23.5695	23.8314	23.6599	23.5678	23.3752	23.4347	22.8212	22.8707	22.8252	22.9265	22.9073	23.2037	21.7085	23.3632	23.6594	23.7506	24.01	24.2949	24.5907	24.5766	24.4383	24.51	24.674	24.3791	24.5476	24.5083	23.668	21.2572	23.786	24.4792	24.4204	24.4013	24.3543	24.3667
Q9P232	Q9P232	CNTN3_HUMAN	CNTN3	Contactin-3	22.7447	23.0686	22.8877	22.9847	23.2416	23.2502	23.2633	23.2642	23.2129	23.0872	23.2019	23.0477	22.933	23.1213	23.2682	23.1238	23.0019	22.9783	22.5135	23.1715	23.3733	23.3293	23.0071	23.1684	23.2032	23.2094	23.2094	23.4162	23.7556	23.4577	23.5829	23.4157	23.2242	23.5737	23.2053	22.9357	23.2163	23.5686	23.2089	23.1926	23.0299	23.3845	23.275	23.3163	23.2371
Q9UBQ6	Q9UBQ6	EXTL2_HUMAN	EXTL2	Exostosin-like 2	21.6215	21.4101	21.9982	21.8243	21.8266	21.8637	21.8289	21.8407	21.8683	22.0369	21.6196	21.1799	21.8193	21.5631	21.615	21.6306	21.8934	22.426	21.8636	22.133	22.4448	21.7502	21.7857	22.0107	22.0064	21.8773	21.9837	21.9212	22.0502	21.1484	21.9304	21.5521	21.6104	21.5411	21.8711	21.5353	21.8511	21.6336	21.6817	21.5189	21.7552	21.7134	21.5626	21.7696	21.7398
Q9UBR2	Q9UBR2	CATZ_HUMAN	CTSZ	Cathepsin Z	25.1918	24.7527	25.2076	25.1513	25.3069	25.058	25.0539	25.0077	24.3625	24.8674	25.037	24.979	24.895	24.8445	24.981	24.9633	24.6355	25.0301	25.0226	24.3729	25.0304	25.1013	24.417	24.928	24.9476	25.4323	25.0283	24.1309	25.4348	25.1666	24.5733	25.9471	25.5136	25.741	26.2371	25.2273	27.7131	24.1805	24.9293	25.271	24.7533	25.0369	24.8953	24.8832	25.5969
Q9UGM5	Q9UGM5	FETUB_HUMAN	FETUB	Fetuin-B	20.6128	20.6377	20.7649	20.6209	20.7241	20.7142	20.6973	20.7811	20.6142	20.7566	20.756	20.7502	20.7479	20.782	20.7974	20.7713	20.7662	20.6038	20.8406	20.8124	20.6542	20.6605	20.7915	20.7078	20.829	20.8446	20.8471	21.0157	20.9752	20.8608	20.8948	20.8509	20.9258	20.8166	20.8829	20.7273	20.7524	21.0603	21.071	21.054	21.1988	21.1633	21.2123	20.98	21.2498
Q9UHG3	Q9UHG3	PCYOX_HUMAN	PCYOX1	Prenylcysteine oxidase 1	28.431	28.5543	28.3752	28.3836	28.4619	28.2931	28.4621	28.2445	28.3855	28.3597	28.4023	28.3468	28.2014	28.5032	28.5097	28.4055	28.4801	28.3246	28.3013	28.3106	28.2185	28.3506	28.4006	28.205	28.3385	28.38	28.2055	28.2518	27.8093	27.9636	28.3122	28.1816	28.0859	27.8218	28.2149	28.0534	28.2794	28.4896	28.1731	28.3328	28.3684	28.2454	28.363	28.1606	28.3621
Q9UIB8	Q9UIB8	SLAF5_HUMAN	CD84	SLAM family member 5	26.8882	26.8178	26.8261	27.175	26.9805	26.8679	26.7034	26.9188	26.7692	27.0122	27.5474	27.1019	27.4207	26.7214	26.889	26.7276	27.0799	27.2474	27.0286	26.9788	27.703	27.3901	26.9966	27.0002	27.023	26.9528	26.8997	27.0655	27.0613	27.0871	27.1891	27.32	27.4592	27.2501	27.3034	27.2284	27.056	26.7532	26.9198	26.9459	27.1614	27.0874	27.1054	26.9362	27.2031
Q9UJ14	Q9UJ14	GGT7_HUMAN	GGT7	Glutathione hydrolase 7				22.6095		22.6213	22.5855		22.5723			22.5825		22.5394		22.5223		22.3252	22.3343	22.4153		22.1283		22.3729	22.3722	22.2532	22.4777	22.4388	22.5238	22.2429	21.8982	21.1524	22.4544	20.8517	22.2913		21.1325		22.8242		22.5187	22.7328		22.8066	22.8788
Q9UK55	Q9UK55	ZPI_HUMAN	SERPINA10	Protein Z-dependent protease inhibitor	27.5602	27.5285	27.4939	27.3785	27.2894	27.3637	27.5128	27.4083	27.4346	27.2783	27.3296	27.3065	27.1918	27.3193	27.3133	27.2444	27.3814	27.4243	27.3923	27.3422	27.3788	27.3713	27.4634	27.2127	27.4032	27.1572	27.1757	26.9215	27.0608	26.9421	26.823	26.7893	26.8913	27.2711	26.8915	26.8657	27.0354	27.6283	27.6225	27.5999	27.6461	27.6794	27.6055	27.6793	27.6872
Q9ULI3	Q9ULI3	HEG1_HUMAN	HEG1	Protein HEG homolog 1	24.8873	24.7589	24.8425	24.8494	24.9375	24.8133	24.9871	24.9246	24.8976	24.8125	24.9114	25.1009	24.9259	24.9785	24.8809	25.0996	24.8965	24.7754	24.9385	24.8636	24.8007	24.8889	24.8284	25.0156	24.9799	25.1109	25.038	25.1069	25.0203	24.9497	25.0044	25.0687	24.8599	24.8761	25.0083	24.8156	25.0975	24.5413	24.469	24.755	24.5792	24.5896	24.8032	24.79	24.7054
Q9UNN8	Q9UNN8	EPCR_HUMAN	PROCR	Endothelial protein C receptor	20.0019	19.7852	20.7223	20.6486	20.4056	19.9875	20.2392	20.8507	20.7794	20.6474	20.3742	20.2317	20.0125	20.0165	20.5923	20.582	21.0033	20.1664	20.0903	20.185	20.7571	20.4659	20.7883	20.567	20.1492	20.8377	20.5398	20.7411	20.1554	20.4007	20.1804	20.2354	19.6192	20.2372	20.4121	19.9678	20.3806	20.9031	20.369	20.842	20.0469	20.8805	20.2838	20.5828	20.33
Q9UNW1	Q9UNW1	MINP1_HUMAN	MINPP1	Multiple inositol polyphosphate phosphatase 1	21.7976	21.3024	21.1529	21.1865	21.3294	20.5624	21.7371	21.4108	21.211	21.5352	21.1704	21.6233	21.1164	21.2132	20.9036	21.7822	21.3865	21.7158	21.5988	21.4253	23.1463	19.6472	21.488	21.3902	21.2512	21.48	21.0906	21.3487	21.5148	22.4934	22.8855	20.4601	21.4587	22.5749	20.9183	21.4254	22.1156	21.5101	21.2038	20.7391	24.9904	21.3485	23.3707	22.0791	23.6985
Q9Y274	Q9Y274	SIA10_HUMAN	ST3GAL6	Type 2 lactosamine alpha-2,3-sialyltransferase	24.8215	24.7159	24.6032	24.0358	24.5205	24.3073	24.868	24.9132	24.3309	24.4613	24.7377	22.9678	24.7108	24.6831	24.2324	24.79	24.9031	24.0113	24.8314	24.778	24.6884	24.7278	25.0105	23.7665	24.0588	25.1132	24.5762	25.0276	24.204	24.9635	23.99	24.965	24.6976	24.3612	24.0456	24.863	24.4236	24.4543	24.9635	24.5062	24.8335	24.233	24.7368	25.2751	24.6179
Q9Y279	Q9Y279	VSIG4_HUMAN	VSIG4	V-set and immunoglobulin domain-containing protein 4	22.289	22.4885	22.5385	22.6407	22.6158	22.6784	22.3261	22.7151	22.3665	22.3972	22.827	22.6344	22.5725	22.9246	22.9114	22.863	22.6496	22.6736	22.755	22.6467	22.65	22.7907	22.9001	22.8446	22.9642	22.8306	22.7144	22.7909	22.8658	22.6133	22.7828	23.1889	22.7987	23.205	22.8548	22.7935	22.6534	23.2587	23.2514	23.3199	23.1703	23.1956	23.2911	23.3581	23.0174
Q9Y490	Q9Y490	TLN1_HUMAN	TLN1	Talin-1	28.5803	28.5893	28.5039	28.524	28.5274	28.5541	28.6566	28.509	28.4618	28.4888	28.4301	28.4866	28.3354	28.5117	28.5028	28.5704	28.3952	28.3819	28.5656	28.5878	28.3206	28.4258	28.4197	28.4889	28.5633	28.7479	28.6384	28.6671	28.7528	28.7283	28.7003	28.6667	28.5006	28.5606	28.6274	28.6039	28.6666	28.6949	28.549	28.5812	28.6388	28.6734	28.5561	28.67	28.5973
Q9Y4G6	Q9Y4G6	TLN2_HUMAN	TLN2	Talin-2	23.7814	24.106	24.1751	24.1126	24.47	24.26	24.2901	24.3213	24.4068	24.4891	24.3716	24.7803	24.747	24.4836	24.7348	24.6698	24.6808	24.1567	24.2017	24.3076	24.2827	24.3926	24.6669	24.4866	24.7039	24.2821	24.6008	24.0857	24.5032	24.3671	24.4356	24.5284	24.2984	24.3647	24.4336	24.3389	24.5293	23.8529	23.7053	24.3767	23.5864	24.0306	24.3801	24.4908	23.8199
Q9Y4L1	Q9Y4L1;Q9BXT5	HYOU1_HUMAN	HYOU1	Hypoxia up-regulated protein 1	23.5421	23.2145	22.8849	23.2665	23.4928	23.3407	23.3613	23.2675	22.7625	23.2651	23.2719	23.6881	23.0954	23.3276	23.5901	23.5073	22.9653	22.8953	23.2821	22.7852	22.8427	23.2773	23.3055	23.3835	23.3605	23.7034	23.4794	22.5284	23.1057	23.3437	23.0323	22.8956	22.8584	22.8268	22.7901	22.9712	22.76	23.5105	22.7435	23.4962	23.1154	23.4016	23.3393	23.666	23.4926
Q9Y5C1	Q9Y5C1	ANGL3_HUMAN	ANGPTL3	Angiopoietin-related protein 3	24.8304	25.8706	25.3431	26.5332	25.5076	26.3407	26.2266	26.439	26.2945	26.4411	25.7075	26.5294	26.3684	26.3233	26.4724	25.8467	25.6936	25.352	25.6991	25.288	26.507	25.4051	25.3338	26.4153	26.3076	26.4934	26.2536	26.5253	26.4952	26.4084	26.5367	26.6284	26.7109	26.3539	26.7393	26.6427	25.7606	26.4012	26.384	26.3193	26.6515	26.4628	26.4053	26.0619	26.5528
Q9Y5Y7	Q9Y5Y7	LYVE1_HUMAN	LYVE1	Lymphatic vessel endothelial hyaluronic acid receptor 1	18.2993	18.2033	18.2071	17.8745	18.1526	18.4115	18.2105	18.2727	18.3329	18.1544	17.8099	18.3456	18.4307	18.2821	18.2789	18.2249	18.4858	17.9764	18.0105	18.1058	18.0812	17.858	17.9106	18.0374	18.0938	17.8807	17.724	18.0429	18.3617	18.2764	18.3705	18.2561	18.3557	18.3922	18.3747	18.0123	18.2049	17.8489	18.0265	18.2957	18.6312	18.3365	18.1657	18.5162	18.4841
Q9Y646	Q9Y646	CBPQ_HUMAN	CPQ	Carboxypeptidase Q	23.6803	23.6582	23.7575	23.7079	23.6058	23.2395	23.5299	23.601	23.6574	23.6521	23.5701	23.3797	23.4163	23.439	23.3237	23.3595	23.2341	23.7845	23.4667	23.6665	23.7419	23.672	23.5881	23.6089	23.5148	22.8199	23.115	23.1323	23.1647	23.4592	23.1065	23.2856	23.1852	22.9523	23.0416	23.3951	23.1648	23.3879	23.1194	22.8768	23.5857	23.4111	23.0597	23.3994	22.9687
Q9Y6R7	Q9Y6R7	FCGBP_HUMAN	FCGBP	IgGFc-binding protein	26.3347	26.3768	26.4394	26.3709	26.2528	26.2986	26.2888	26.387	26.2625	26.3748	26.3953	26.3556	26.2798	26.3061	26.238	26.3414	26.3499	26.2591	26.3148	26.4078	26.2783	26.3291	26.299	26.2859	26.1859	26.5591	26.4922	26.6247	26.6192	26.6405	26.6363	26.4794	26.6764	26.676	26.6067	26.5584	26.5306	26.1347	26.294	26.0756	26.1494	26.1481	26.1852	26.1138	26.1705
Q9Y6Z7	Q9Y6Z7	COL10_HUMAN	COLEC10	Collectin-10	21.1751	21.4624	21.4032	21.4215	21.135	21.2332	21.6613	21.493	21.5022	21.2818	21.2614	21.3488	21.0736	21.6485	21.2198	21.5769	21.4907	21.2743	21.6742	21.6009	20.8312	21.3716	21.3507	21.6745	21.5594	21.0912	21.5956	20.7763	21.2525	20.9942	21.1596	21.7565	20.8977	21.1744	21.0612	21.4573	21.4401	20.941	20.8485	20.6261	20.7263	21.1563	20.801	20.8392	21.1664
[truncated: 280 more columns]
